# Supplementary material for: Promoters maintain their relative activity levels under different growth conditions
Source: Mol Syst Biol. 2013 Oct 29;9:701. doi: 10.1038/msb.2013.59 (PMC3817408; doi:10.1038/msb.2013.59)
Supplement: Data Set 1 — Supplementary Tables S1–S10 [file msb201359-s2.xlsx]

## Sheet: Table S1
Supplementary table 1. Yeast library strains, promoter sequences and primers
ORF	internalID	Alias	TFIID/SAGA*	OPN/DPN**	Divergent/Unique***	Seq	Fw primer	Rv primer
YAL003W	2271-GlobalL_GL3_31	EFB1	TFIID-dominated	NoInfo	Divergent	ATTATCTGTTATTTACTTGAATTTTTGTTTCTTGTAATACTTGATTACTTTTCTTTTGATGTGCTTATCTTACAAATAGAGAAAATAAAACAACTTAAGTAAGAATTGGGAAACGAAACTACAACTCAATCCCTTCTCGAAGATACATCAATCCACCCCTTATATAACCTTGAAGTCCTCGAAACGATCAGCTAATCTAAATGGCCCCCCTTCTTTTTGGGTTCTTTCTCTCCCTTTTGCCGCCGATGGAACGTTCTGGAAAAAGAAGAATAATTTAATTACTTTCTCAACTAAAATCTGGAGAAAAAACGCAAATGACAGCTTCTAAACGTTCCGTGTGCTTTCTTTCTAGAATGTTCTGGAAAGTTTACAACAATCCACAAGAACGAAAATGCCGTT…	GGGTGTGTTGTTGGTGGGTTGGGTGATTATCTGTTATTTACTTGAATTTTTGTTTCTTGT	TGAATAATTCTTCACCTTTAGACATTATGTGTGTATATATTCGGTTGGACTCTTCAGTGC
YAL021C	1423-TFL_TF1_33	CCR4	no call	NoInfo	Unique	CACTGATAAGTAACTATATACCCACTATCATATACATAGATGTCCATTCAGCATTAATTCTCATCGTGGTAGATCTCAAAGGTAAAGTAGCCGTTTAGGCCTTTTGTTATCGCCCGTACTTGCGAAAAACGGGTCAACAACGAAAAAATTTGAAAAAGTTTCCACCTTAGAGAAGGTTCTCAAGCACAAGGGCACAGCATAAGGGACACCAGCAAGGGAACTCCGACTGACGTTATCCCTGCAAACTACCGCTA	GGGTGTGTTGTTGGTGGGTTGGGTGCACTGATAAGTAACTATATACCCACTA	TGAATAATTCTTCACCTTTAGACATTAGCGGTAGTTTGCAGGGATAACGTCAGTCGGAG
YAL029C	2252-GlobalL_GL3_31	MYO4	TFIID-dominated	NoInfo	Divergent	TGTACCTGGACAACTACTGGACTACGTAAAAAACTGCCATCAATTTGTGTTATTCTTACTCTTTGAGACAATGTTTCATAACAATAGAACAATAGCTTTTTGACCTTCCCCTTATTTTATTTCAAAAGGTAACAGTTAGGGCTATTCTTAAACTTTCTTTAGGGTACACAATGAAAACATCAAGATTGAGTTAAAACCCTTAAAATAAAACTAGGTCTTTAAGAAACTCACTCTCCGGGTTATCCATAGAATGTTTACCATTCTTTAGGGTTCTGAACTAATGCGAAAAAAAAAAAAGAAAAGACTGAAAAATTCGAAAATATCTCGAAGTTTAGCAGTAGTAGATGAGAATAGGGTCTCTTTTATCGAAAACCTGCAATTGTAATACAACCTTTTTTT…	GGGTGTGTTGTTGGTGGGTTGGGTGTGTACCTGGACAACTACTGGACTACGTAAAAAACT	TGAATAATTCTTCACCTTTAGACATGCGGGAGAACTGGTTATAGGATTTTTTTTGTTT
YAL038W	815-ML_M4_35	CDC19	SAGA-dominated	NoInfo	Divergent	AATGCTACTATTTTGGAGATTAATCTCAGTACAAAACAATATTAAAAAGAGGTGAATTATTTTTCCCCCCTTATTTTTTTTTTGTTAAAATTGATCCAAATGTAAATAAACAATCACAAGGAAAAAAAAAAAAAAAATAGCCGCCATGACCCCGGATCGTCGGTTGTGATACGGTCAGGGTAGCGCCCTGGTCAAACTTCAGAACTAAAAAAATAATAAGGAAGAAAAAAATAGCTAATTTTTCCGGCAGAAAGATTTTCGCTACCCGAAAGTTTTTCCGGCAAGCTAAATGGAAAAAGGAAAGATTATTGAAAGAGAAAGAAAGAAAAAAAAAAAATGTACACCCAGACATCGGGCTTCCACAATTTCGGCTCTATTGTTTTCCATCTCTCGCAACGG…	GGGTGTGTTGTTGGTGGGTTGGGTGAATGCTACTATTTTGGAGATTAATCTCAGT	TGAATAATTCTTCACCTTTAGACATTGTGATGATGTTTTATTTGTTTTGATTGGTGTCTT
YAL040C	2197-GlobalL_GL2_31	CLN3	SAGA-dominated	NoInfo	Unique	CTGACAGAGACACCCGTAGAGGCTACATTACTGATTTGGGAAATTTCCCAAATTGGAAATATCACCTCGTCGACGTGCTGCGGTGCATGGCTGTTTTACCCGTTTAGGAAAAAACTCGGCGGGTTTTCTTGACGGGCAAATGTCGCCATTCGTCTCGTTTGAACGCTTGGCCTGTAAAACAGCTAACTCATTCACTATCTCTATCCTGCGACCGTGATGATACCGAAAGTATGCTGATACAGATCGGTCCCTCATATCGCGATAGGGCTTTCTGAGCTCTCCTCCCCCTTCTTCCCTCCCCAGCCAAAGAGGCCGGTTTTCCTTCTGGGGAAGTGTCGCAACCAAACGCTGTGCTCAAACCCTAAATTGTGAACTTTCAAGAAAAAAAAAAGAAAAAGT…	GGGTGTGTTGTTGGTGGGTTGGGTGCTGACAGAGACACCCGTAGAGGCTACATTA	TGAATAATTCTTCACCTTTAGACATCGTACAGAAAGCGTATCAAATCAGTGTCTT
YAL041W	2247-GlobalL_GL3_31	CDC24	TFIID-dominated	NoInfo	Unique	AGGAAGAGACTGTCATAGGGAAGAGCCCTTTCTACATACTACTACATAATATATATATATATAGTATAGAAATTGGTATATCACTACTTGTACAAATATCATATTGTACGATAATCGCGAAGAACGACGCACTGGTGGGAAGAAGTGGAAAACAGAAGCTTTAAGGTAGAAACAGAACAAGAATGTGGCTATGGTAGGATAGCAGAAGAGTACCATTGCTGTTATCATTTGTTGCCTAGCCCTATCAAGACCTGTCTGCTAATCCAACCCGAGAGATC	GGGTGTGTTGTTGGTGGGTTGGGTGAGGAAGAGACTGTCATAGGGAAGAGCCC	TGAATAATTCTTCACCTTTAGACATGATCTCTCGGGTTGGATTAGCAGACAGG
YAL044C	1098-ML_M4_35	GCV3	SAGA-dominated	NoInfo	Unique	TCACAACCATTACATACATCATATATACGCATGTGTAGGGTCTTCCTTCAACTTGCAAATCAATGTTTTATCTATCATTCTGTGCTATAGGGACCTCGCAATTTTGACACTTCCGTAAGGAGTCATTCAGCGGCGGAGTCACTTTCGCTAACTCTTTCTTCTATATATACAGACCAACAAACAAGTATCTAATGGGAAAGGGAATCTCCACATGAAGCATACCACATCGACA	GGGTGTGTTGTTGGTGGGTTGGGTGTCACAACCATTACATACATCATATATACGC	TGAATAATTCTTCACCTTTAGACATTGTCGATGTGGTATGCTTCATGTGGAGATTCCCT
YAL051W	773-ML_M1_34	OAF1	TFIID-dominated	NoInfo	Unique	TCCAATATATACTCACATGTAACAACTTATTATATAAATATTTAAGGGCAAGGATATCCTACATTATATTTCATAGAAAACCGCTCAAAAAGGTGTATTATCTCCATTACATCCCAACACCACACATATTTCAGCGATAAAAACCTTAAATGTGAAATTCGCTTTGGCTCTGCTTCCTTAAATGTACGCAATTGCCGCTTTTTTCTGACATCTTTTTTGACGTGTAGAGAAGGAAACAGATCCTCCAGAAGGGATTTACTGTTGGCTATTTTGTGTTAGAAGCAGGTTAATAATAGATTAGGTTGCGTAAGTC	GGGTGTGTTGTTGGTGGGTTGGGTGTCCAATATATACTCACATGTAACAACTT	TGAATAATTCTTCACCTTTAGACATGACTTACGCAACCTAATCTATTATTAACCTGCTTC
YAL060W	817-ML_M1_34	BDH1	SAGA-dominated	NoInfo	Unique	TTGTGATTGAGTACTCACGTTCTCGTGTTAATCCCGCGGTCTTCTTGTTTTACTAACTTTTCTTTCTCTCATAGCATTCTCTTGACAGTGTTTTATATACATCATATGTACATTTATCGAGCCAATCGAGGGCAGCAGTTTAACATCAAGCCGGATTTGCTCACGCTACTTTGACCCCTTTTCGTTTCGACGGAGAGAAGAAACCGGTGTTTTCCTATCCTTGCCTATTCTTTCCTCCTTACGGGGTCCTAGCCTGTTTCTCTTGATATGATAATAGGTGGAAACGTAGAAAAAAAAATCGACATATAAAAGTGGGGCAGATACTTCGTGTGACAATGGCCAATTCAAGCCCTTTGGGCAGATGTTGCCCTTCTTCTTTCTTAAAAAGTCTTAGTACGA…	GGGTGTGTTGTTGGTGGGTTGGGTGTTGTGATTGAGTACTCACGTTCTCGTGTT	TGAATAATTCTTCACCTTTAGACATAATTAATTAAAACTTTTTTTAGTTCCTTTTTTTTT
YBL002W	2054-GlobalL_GL1_31	HTB2	TFIID-dominated	OPN	Divergent	TATATATTAAATTTGCTCTTGTTCTGTACTTTCCTAATTCTTATGTAAAAAGACAAGAATTTATGATACTATTTAATAACAAAAAACTACCTAAGAAAAGCATCATGCAGTCGAAATTGAAATCGAAAAGTAAAACTTTAACGGAACATGTTTGAAATTCTAAGAAAGCATACATCTTCATCCCTTATATATAGAGTTATGTTTGATATTAGTAGTCATGTTGTAATCTCTGGCCTAAGTATACGTAACGAAAATGGTAGCACGTCGCGTTTATGGCCCCCAGGTTAATGTGTTCTCTGAAATTCGCATCACTTTGAGAAATAATGGGAACACCTTACGCGTGAGCTGTGCCCACCGCTTCGCCTAATAAAGCGGTGTTCTCAAAATTTCTCCCCGTTT…	GGGTGTGTTGTTGGTGGGTTGGGTGTATATATTAAATTTGCTCTTGTTCTGTACTTTCCT	TGAATAATTCTTCACCTTTAGACATTAGTTGTAGAGTAAGTTGTTGTTGGTTTGAGT
YBL003C	2055-GlobalL_GL1_32	HTA2	TFIID-dominated	OPN	Divergent	TAGTTGTAGAGTAAGTTGTTGTTGGTTTGAGTATAGAGCAATCAGAAAAAATTAACAAGAAGAAAGTAAAATTTTTAAAAAGCTAAATAAATAAACAAAACCAGTCAGCAAAAAAATTTTACACATATACCATGATATATAATAATATATTTAAAAACCTGTGTTATGCTCAAATAACGGTTACTGATCCAAAACCTTATATATGACGGCAAGTGTCTCACTGTTGCATTACGCGATGTTTCTTTTCTTTGTTCTTGTAAGCGCGATTTTACCAGAACTAGATGGCGCTCGTGATCCTGAAAACGGGGAGAAATTTTGAGAACACCGCTTTATTAGGCGAAGCGGTGGGCACAGCTCACGCGTAAGGTGTTCCCATTATTTCTCAAAGTGATGCGAATT…	GGGTGTGTTGTTGGTGGGTTGGGTGTAGTTGTAGAGTAAGTTGTTGTTGGTTTGAGT	TGAATAATTCTTCACCTTTAGACATTATATATTAAATTTGCTCTTGTTCTGTACTTTCCT
YBL005W	1552-TFL_TF2_31	PDR3	TFIID-dominated	OPN	Divergent	TCTCAGCTATTCCTTGTTAACACCGTGCTCTGCTGCTTTCAGGTAAAGCCATTATTTCCACGACAACTGCATTTCACTTTTCATTTTCTTCCAGAACAACAGGCGCTGCCCTTGTTTCCGCGGAGCTGCCTCCTCTGCCGCTCGGACTTTCCGCGGAATAATAAATGAACTATCACAGTGAGTCTTAGAATGCAAATATGTAGATACTGTTATAGAATCTCATTAATGTATTTATGTATTTCCTGTGTTTGTGTCTTCAGGAGCCTTCCAAAGCAACCATAGGTCTTAGGCGACAACTGCATCAGCAGTTTTATTAATTTTTTCTTATTGCGTGACCGCA	GGGTGTGTTGTTGGTGGGTTGGGTGTCTCAGCTATTCCTTGTTAACACCGTGCTC	TGAATAATTCTTCACCTTTAGACATTGCGGTCACGCAATAAGAAAAAATTAATAAAACTG
YBL006C	2151-GlobalL_GL2_32	LDB7	TFIID-dominated	NoInfo	Divergent	TGCGGTCACGCAATAAGAAAAAATTAATAAAACTGCTGATGCAGTTGTCGCCTAAGACCTATGGTTGCTTTGGAAGGCTCCTGAAGACACAAACACAGGAAATACATAAATACATTAATGAGATTCTATAACAGTATCTACATATTTGCATTCTAAGACTCACTGTGATAGTTCATTTATTATTCCGCGGAAAGTCCGAGCGGCAGAGGAGGCAGCTCCGCGGAAACAAGGGCAGCGCCTGTTGTTCTGGAAGAAAATGAAAAGTGAAATGCAGTTGTCGTGGAAATAATGGCTTTACCTGAAAGCAGCAGAGCACGGTGTTAACAAGGAATAGCTGAGA	GGGTGTGTTGTTGGTGGGTTGGGTGTGCGGTCACGCAATAAGAAAAAATTAATAAAACTG	TGAATAATTCTTCACCTTTAGACATTCTCAGCTATTCCTTGTTAACACCGTGCTC
YBL015W	816-ML_M4_35	ACH1	TFIID-dominated	OPN	Unique	CCATCATTATCATTAAAATATCAACCCGAAGAACAATGTATACATATACATATACGTACACATATACATATGTACATATGACATACGTATTAGCCGCTGAGGACGCGGACGTATAAAAGGACAATACTTATATGGAGCTAAGGGGAGCAGTTACGCAACTCCGTGATCGCGCGCCACGGGCCGTCGGCGGCTGTTAATTGAAGAAAAAAAAAATGAAGAACCACAAGGGGTGATCCATATAGGTGACTAGCATCATCCCCTGCGACGCGCGGCCCGCCGGGCCAAAGGCGGGCAATGCGCGCTGCTGATTGGCCTCGAGGACAACGCCCTCAACCACATCCGCAACAGCCAATCCCATCGGAGCGTCAAACTACCAAAGTAGTGATTGTATGGATGACC…	GGGTGTGTTGTTGGTGGGTTGGGTGCCATCATTATCATTAAAATATCAACCCGAAGAACA	TGAATAATTCTTCACCTTTAGACATTTTAGTGCAATATGTGAAAAAGAAAAAAAGAAATG
YBL027W	37	RPL19B	TFIID-dominated	NoInfo	Divergent	AACTTATTTTATATGCTGAACTCTTGGTTTGTCATCAGTGTCAATATATCAGAATGTTTTACTAATACCTAGTACGAAAATTTTTCGTAGAGCCTCATCGCTCTGTCTCTCGCTATCCAAAAAAAAAAAAAAAAGTGGAACTGGATGAATATTGCGTATAAGGACAGTGTTTTAAAACCCAGACATATTTTTCACCAGTACCTCTTGGAAAACGGAAAAAGTTTTTTTGCGAATACTTTCAATTCTTGAGTTGTAAGGCTGCATCCCTCCGTAGAACAAACCAGAGAGCCGAGCTTAGTAATGAGCTTACGGAATGTTCGTCCCACTGGGAGGGAGTGGCAATACCGTCTAACCTCTCGCCTACGTTCTCATCGCTATGGGAATTGGGCAGGCCTGGTG…	GGGTGTGTTGTTGGTGGGTTGGGTGAACTTATTTTATATGCTGAACTCTTGG	TGAATAATTCTTCACCTTTAGACATTTTCCTCTAATTTATTGGTGACTTTTTATTCG
YBL054W	1364-TFL_TF1_31	TOD6	TFIID-dominated	OPN	Divergent	ATAACTATAACAGTACTGGCGCCTCAAAAAAATGCCTTGGCAGCGAAAGTGTCCACCTTTAGTTGTCCATTGCTACCAGGACATCACCACTGGGCCCTTCCAGCATGCTGGAAAGATTGTTCTTAGAAGAGTGCTGTTCTAAGTAACCCGGCGTTAGTAGGGGCTAAGCCTTCTAGAAGGCCGGAAAAGGCTCAGAAATGCCTGCAGTGCAAAGCTTTTCAGGAACGTTACTAGCGCAAGTCTTCTGGCTGCTGTTTAGCAACCTCTTTGCAGGTATTTCGCAGCGGGATTTCGCAGGTGTCTTGCCTAGCGTATCAACACTTAGTAGCAGTTAGGTTCTAAAGTTAAACTCCACTTCCGTTCTTCTTCGAGTTCCTTTTTGAGCGGTTTGGCCTATCT…	GGGTGTGTTGTTGGTGGGTTGGGTGATAACTATAACAGTACTGGCGCCTCAAAAAAATGC	TGAATAATTCTTCACCTTTAGACATCGCGAGGGAACTTCAATAAGAACAGTGAT
YBL058W	2300-GlobalL_GL3_31	SHP1	TFIID-dominated	NoInfo	Unique	GAGAATACAATGTTAGTAAGTCGGAGCACAGGAAAAGGCAAATATATGAAGTNAAATCTGGATACTTACAATGNAAACGTTCAGCTTCTAACTGTGGATGCATGTTGTAGTACNTCGTCTTATCTTGCTTTTGTTCAACTGCACTTGTAAATCAGTGAATGTTATTGGACGCGCAGCGATTTTTTAATAGGTCTTTCTCTATTAATGTAATATGCGAATTGAAACATAATGTAAACACAAGAAGAAAATTCGAAATAAAGGACTGGCCAACAATAATGTTAGTGAGCAGAAACGACAAGCCCAAAATCAGTAGTGAGGAAGTCACACATTTTATAGACGACTATAAAAAGAGGAGGAAAACTCAGATGACACGATTCTTCGGAATCACTATTTTTACAC…	GGGTGTGTTGTTGGTGGGTTGGGTGGAGAATACAATGTTAGTAAGTCGGAGC	TGAATAATTCTTCACCTTTAGACATACCTAAATAATGAGTTAATTGTTGTGCTACC
YBL068W	961-ML_M2_36	PRS4	TFIID-dominated	NoInfo	Unique	ATACCCACTTACATTTACAATATGTTTTATTTTTAAACTTAATGAACTTCATAATTTAATGCTTAATATTTTCCCCCTCCCACCTTCTCCTGGCGTTCTCTGTACGTACATAACCATTTATTTTAATATATAATCAAATATTGTAACAATTGAAGCAGATGAGTCTCGCTCCTTAGTTAAGCACGTGCCGATGATATCAATTGGATTTGTTAGCAAATCAGCCTTGCTGCTCGATTCTCTGCTTTTTTTTTTACTTCTCGGTCATTGAAAAATCCTGACGAAAATATTTCAAGGTCCTATATGGTCATCGACCTTGAGCATGTGGTAGACTACATAATGCACATAGACTCTCAGCTTCAACTCCACAAGGCTTCTCCAGCAAAA	GGGTGTGTTGTTGGTGGGTTGGGTGATACCCACTTACATTTACAATATGTTTTATTTT	TGAATAATTCTTCACCTTTAGACATTTTTGCTGGAGAAGCCTTGTGGAGTTG
YBL072C	199	RPS8A	TFIID-dominated	NoInfo	Unique	AATGATGTGCTTACAGTCGTGGTATGTATGTGTCTTTGAAAAAAAAAAGCGATGAGAAGCTCTTTATAGCGATAATATAGGTCCTTTTTCGGATTTGTCTCCACCCATTTCTTTTTCATCTGCTCTAACTTTTGTGACTTTACATCCATACACCCTCTTTAACACCCTTACACTTTTACAAATTTTCCTTTTTCATCAACTTTAAAATTATTGCGTGAGAAGTTCCTATTTTCTGATTTTCTCAGCGGAATAACCTTTTAGAATCCTGAGCTGCGAGCAGAGCGGCCTCGCCAAACCCGTGCTGGGCCTAGTTCCCCCCTCCATGTTCGGTCCTACACACGAGCATCGCTGGGAAAGCTTGAGGGCTTTCTCTTACGCAGTGTTCATGGTGTTACGGGA…	GGGTGTGTTGTTGGTGGGTTGGGTGAATGATGTGCTTACAGTCGTGG	TGAATAATTCTTCACCTTTAGACATAACGTCTTCTTGTGAGTACCAAAAAGCAAATGGC
YBL078C	2331-GlobalL_GL3_31	ATG8	SAGA-dominated	DPN	Unique	AAACAACTCATATAAATACGTACAAATTTTTCTCTACTCGAAGTGATATAGATGTATATGTGTAAGTTTACGTTTAAGTTAGAGTCATGTAATGCTAACTGTCTCCACCGATAATGTTGTATAATACCCGTGAAATCATAGCACATGATATATCATCACCCGGAGGCCGGTTATTTTCGGCGGCGGCAAAAATATTTGGTATAATTATGGAAATACAAAAAGGGGAACCATTAAAGGTTGAGGAGGGGATTGATAAGAGAATCTAATAATTGTAAAGTTGAGAAAATCATAATAAAAATAATTACTAGAGAC	GGGTGTGTTGTTGGTGGGTTGGGTGAAACAACTCATATAAATACGTACAAATTTTTCTCT	TGAATAATTCTTCACCTTTAGACATGTCTCTAGTAATTATTTTTATTATGATTTTCTCAA
YBL084C	2214-GlobalL_GL2_31	CDC27	no call	DPN	Unique	AACAGATGTATAAATATCATATAATCGTATTGTTTTAAATCATTTCTTTATACCATCTATATAGTACTACTAGTATTTAATGGTGCCGTTATTACCCGCGCTTGATTTTCCTTTTTTTTTTTGATCAAAAGGATGGAACAGGCTGAAAGTAAACCAAAAGGATCAAAGTGCAAGCAAAGGTGCCACAGAAAAGTTTATCAAAAAACCATACCTAGCTGTGAGAGTTTTAGACTCTGTTTTGGTGACTGCATATCTATTCATAAATCGACACGAACTTTTCGTGCAGGATACATAATAAAAATAGC	GGGTGTGTTGTTGGTGGGTTGGGTGAACAGATGTATAAATATCATATAATCGTATTG	TGAATAATTCTTCACCTTTAGACATGCTATTTTTATTATGTATCCTGCACGAAAAG
YBL087C	50	RPL23A	TFIID-dominated	NoInfo	Unique	AATATTTGTATTGTTTTATGTAATTATAATCTTAAGCTTGCAATACCAATCACTATTACCATGTTAATGATCCCCCAGATAAAAAGACAAGACAGAGCATATATCAGACTACATTAACATCTGTACACCCCCAACTGCTTTGAAAAACCCATGCAGTTATTATTTTCAACAGACCAAGTTTTTTTATCGCTTATCCGGCTCACAGAACGAGCCGTACAACCGTCATCAGACTTGCATGGAAATGTTGAAAAAGAGGTAAAAAAGAAAATATCAAACCCAAACACGCTCGGGCTGAAAAATTAATATGGCAGGAAACGAACTGTAGCCATAATGTACCTGTTCCCGCTAATAGTAATACCATCGTATTGCTAAGGTTAGTAGCTAAAAATCTCTTACTTT…	GGGTGTGTTGTTGGTGGGTTGGGTGAATATTTGTATTGTTTTATGTAATTATAATCTT	TGAATAATTCTTCACCTTTAGACATTATTAGTTATATATAGGTGTGTTGGTT
YBL092W	74	RPL32	TFIID-dominated	OPN	Divergent	ATCGTATTCCTTTTTCGTTCACTTACTATTGCTATTCGCACTCACTACAGATCTATATTTTATGTTCCACCCTGTTGTCAGATCAGGAAAGGAATGAAGAGGCTCTATTTAAACCAAATACACCTCTTCGTTTCTCAATATTGTTGGGCTTTCCTTTTTTTTTTCCTTCCACGTCTATCTATTGTCTCTATCAAAATTAGGAAAAAGAAATGAAGAACGATGAGCCAAACGAGGCTGAGACAATCATGCATCCGTACATTCTATGTATGTTTGGGTGTATCTTTCCAGATTCGGTTCTTTTTTTTTTTCAGTCCAATTGAAAAAAAAAAGGAACAGGAACAACGGGTCGAAATTTGCCGTCACATTCAGAGCGAAGAGCGACAGGGGAATTGGTGGGCT…	GGGTGTGTTGTTGGTGGGTTGGGTGATCGTATTCCTTTTTCGTTCACTT	TGAATAATTCTTCACCTTTAGACATGATTATCTTTGTAAAAGAGAATGAACTAAT
YBL099W	962-ML_M5_34	ATP1	TFIID-dominated	NoInfo	Unique	ATAGGTCTTTAACACAGCTTCAGTATTGTCTGAGCTTCTCGTTTAACATTCCTTCTGCAATAGGCGCAATCACACTTAAACGTATACGAGTTGTACATTAATATACGATGTAAGCATTAGATTGTTACCATAGCAACTCATGTCACTATTAATTACTCTCGTTCCAACAGTCTCGATCCACTGTGTGTATTCTTGGAAAATGAACAAATCAGTGTAGAGAAGTCGTCTTCGTTTCCATCATGAGAATGTGCTTCAGTATTACATTTTTTGCCTTCAACGCCTTGATTGTTCTATTTTTGCTAATAATAAATCTATTTCATCGGACTAAAAGTCCATTAGTTGTAAGCGGATTTAGCTCAGTTGGGAGAGCGCCAGACTGAAGAAAAACTTCGGTCAAGT…	GGGTGTGTTGTTGGTGGGTTGGGTGATAGGTCTTTAACACAGCTTCAGTATTGTCTGAGC	TGAATAATTCTTCACCTTTAGACATTATTATATGTGCGTGTTTTTTTTATTTATTTTGTT
YBL103C	805-ML_M1_36	RTG3	TFIID-dominated	NoInfo	Divergent	ATTCTCCACACTTGTTCTTTTTTTTTACCAGCAAAAAAAAAAAACGCAACTGCAGACAATACAGGTAATCTAAGTCCTACTCTAAACTACCGAACGCAATTAGAATGCAAATTTATTCAATCTTCTTCCTATTTCAGTATAGTACAAGTCTTGACCAATACTCCCTCTTCATTACAATCGCCTTTTGCCGGGTCACGATTGCGGGCCGTTCCGCGGGATGTGACTCTTCGCAAGTTACTTTTGAAATAATAAAGCCATGGTGATTAGAAAAGCCTTCTTATGAGCAACAGAAACTAACAATTGTACTACTCGGTCCGGACAGTAGGATCTCCAATATTACTGCAGGTTAGTACATTATTTTTTACTCGCAGTTGCTATTTTGGCTAGAGGCTGCACGGA…	GGGTGTGTTGTTGGTGGGTTGGGTGATTCTCCACACTTGTTCTTTTTTTTTACCAGCA	TGAATAATTCTTCACCTTTAGACATTCTTCACTTATTTAAGAAGTAGGTTCGCC
YBR001C	819-ML_M5_34	NTH2	TFIID-dominated	OPN	Unique	GAAAGGTCTGCATTTTTTTCCTACCACATGGCATAGATATTTATAGAGTAATGAGCAAGATAAATGAGTTCGCAAAAGAACATTCAAATAATTAGTAATAAATGAGTAGAAATTCACGCATCTTTATAGAGTTTATAATGCAAATCTCCGCGCGGGGTAATTTGAAGTCCAATTTTTCCGAGCGGCGTGCCAGTTCCACTAAATTATATAAAGCGGATAGGAATTGTAATTACCTCCCAAAGTTAATATTCGACTAATGTATATTTCATATGTTATAGCGCTTGTAGGAACTGTTTTCCATTAAAACTAATATTCTTTATTTCTCAATTTTATTTATTTATTTATATTTTTCCTTTGCAAATATATTTGACGCAGGTTCGGATCAGACATTTGGTATAT…	GGGTGTGTTGTTGGTGGGTTGGGTGGAAAGGTCTGCATTTTTTTCCTACCACATGGC	TGAATAATTCTTCACCTTTAGACATTATTTGAGTATATGCAGGTCTCCTT
YBR009C	2056-GlobalL_GL1_31	HHF1	TFIID-dominated	OPN	Divergent	TGTTTGCGTTTATATATTTATGTTAGATGTTTTTCTTATTAACTAGAAAGAAAGAATATAAAAGGTTGAGGAAAGAGATGTATCCCGAAGAATACACAGTCTTTTATATATGTATTTCAACAAGGAGCCGTGGAGGGTACCAAAAAGAAAAATCGCCCGGGCATTTCGTTATCTTCCACGCTAAAAGTCAAGGAGAGATATTACGGCCAGGATCGCAAAGGTGCAGAGCAAGGAAATGTGAGAAATTGTGAGAACGATAATGTATGGAACAATGCGAAAATGTGAGAACGAGAGCAAAAATCTTTTTTGTATCTCCCCGCCGAATTTGGAAACCGCGTTCTGAAAACTTCGCATCTTCACATAGTAAAACTGTTCCGAGCGCTTCTCCCCATAATGGTT…	GGGTGTGTTGTTGGTGGGTTGGGTGTGTTTGCGTTTATATATTTATGTTAGATGTTTTTC	TGAATAATTCTTCACCTTTAGACATATTTTACTATATTATATTTGTTGCTTGTTTTTGTT
YBR010W	2057-GlobalL_GL1_31	HHT1	TFIID-dominated	OPN	Divergent	ATTTTACTATATTATATTTGTTGCTTGTTTTTGTTTGTTGCTTTAGTACTATAGAGTACAATAATGCGACGGAAACCATCATATAGAAAAAATATCTCGGTATTTATAGGAAAAAGAATTAGACCTTTTCCACAACCAATTTATCCATCAAATTGGTCTTTACCCAATGAATGGGGAAGGGGGGGTGGCAATTTACCACCGTATTCGCGGGCATTTGCTAAAGTAAACAACTTCGGTTTTTACCACTAACCATTATGGGGAGAAGCGCTCGGAACAGTTTTACTATGTGAAGATGCGAAGTTTTCAGAACGCGGTTTCCAAATTCGGCGGGGAGATACAAAAAAGATTTTTGCTCTCGTTCTCACATTTTCGCATTGTCCCATACATTATCGTTCTCAC…	GGGTGTGTTGTTGGTGGGTTGGGTGATTTTACTATATTATATTTGTTGCTTGTTTTTGTT	TGAATAATTCTTCACCTTTAGACATTGTTTGCGTTTATATATTTATGTTAGATGTTTTTC
YBR011C	1104-ML_M4_34	IPP1	TFIID-dominated	DPN	Unique	GTTGGAATGAAATTTTAATATCATCTATTTCGCAGCACTCATGTTACTATTATATCACATGCGGTGTAAGAGGATGGCATAAAGATTGAGAAACAGTCATCCAATCTAATGGAATGCACGACACAATAATGAGTGACAACATATAAAAGGAAGTAAGATACAATAATATTATTATGTATAACTATCGATTTCCTTTTGTGGATTCCTATATCCTCGAAAAGAACTTCTAGTATAATCTGTGTACCTAATATTACAGCCTTTGAAAACAATGGAATCCCAACAATTATCTTATTCCCATAATTCTCATATACAAGATACAAGGGAGAAGTAAACAATGGATACAAGGAGAAATATGGCGCTAAAGGCTGATTTAATTGGATTGTTCGATTCGAAGTCGCT…	GGGTGTGTTGTTGGTGGGTTGGGTGGTTGGAATGAAATTTTAATATCATCTATTTCGCAG	TGAATAATTCTTCACCTTTAGACATTAGTAAATTGCGCGGCGGGATATCCTGTTCTAT
YBR018C	820-ML_M1_34	GAL7	no call	NoInfo	Unique	TTTGCCAGCTTACTATCCTTCTTGAAAATATGCACTCTATATCTTTTAGTTCTTAATTGCAACACATAGATTTGCTGTATAACGAATTTTATGCTATTTTTTAAATTTGGAGTTCAGTGATAAAAGTGTCACAGCGAATTTCCTCACATGTAGGGACCGAATTGTTTACAAGTTCTCTGTACCACCATGGAGACATCAAAAATTGAAAATCTATGGAAAGATATGGACGGTAGCAACAAGAATATAGCACGAGCCGCGGAGTTCATTTCGTTACTTTTGATATCACTCACAACTATTGCGAAGCGCTTCAGTGAAAAAATCATAAGGAAAAGTTGTAAATATTATTGGTAGTATTCGTTTGGTAAAGTAGAGGGGGTAATTTTTCCCCTTTATTTTGTT…	GGGTGTGTTGTTGGTGGGTTGGGTGTTTGCCAGCTTACTATCCTTCTTGAAAATATGCAC	TGAATAATTCTTCACCTTTAGACATTTTTGAGGGAATATTCAACTGTTTTTTTTTATCAT
YBR019C	821-ML_M4_34	GAL10	TFIID-dominated	NoInfo	Divergent	TATAGTTTTTTCTCCTTGACGTTAAAGTATAGAGGTATATTAACAATTTTTTGTTGATACTTTTATGACATTTGAATAAGAAGTAATACAAACTGAAAATGTTGAAAGTATTAGTTAAAGTGGTTATGCAGCTTTTCCATTTATATATCTGTTAATAGATCAAAAATCATCGCTTCGCTGATTAATTACCCCAGAAATAAGGCTAAAAAACTAATCGCATTATCATCCTATGGTTGTTAATTTGATTCGTTAATTTGAAGGTTTGTGGGGCCAGGTTACTGCCAATTTTTCCTCTTCATAACCATAAAAGCTAGTATTGTAGAATCTTTATTGTTCGGAGCAGTGCGGCGCGAGGCACATCTGCGTTTCAGGAACGCGACCGGTGAAGACGAGGACGCA…	GGGTGTGTTGTTGGTGGGTTGGGTGTATAGTTTTTTCTCCTTGACGTTAAAGTAT	TGAATAATTCTTCACCTTTAGACATTTATATTGAATTTTCAAAAATTCTTACTTTTTTTT
YBR020W	822-ML_M1_34	GAL1	no call	NoInfo	Divergent	TTATATTGAATTTTCAAAAATTCTTACTTTTTTTTGGATGGACGCAAAGAAGTTTAATAATCATATTACATGGCATTACCACCATATACATATCCATATCTAATCTTACTTATATGTTGTGGAAATGTAAAGAGCCCCATTATCTTAGCCTAAAAAAACCTTCTCTTTGGAACTTTCAGTAATACGCTTAACTGCTCATTGCTATATTGAAGTACGGATTAGAAGCCGCCGAGCGGGCGACAGCCCTCCGACGGAAGACTCTCCTCCGTGCGTCCTCGTCTTCACCGGTCGCGTTCCTGAAACGCAGATGTGCCTCGCGCCGCACTGCTCCGAACAATAAAGATTCTACAATACTAGCTTTTATGGTTATGAAGAGGAAAAATTGGCAGTAACCTGGCC…	GGGTGTGTTGTTGGTGGGTTGGGTGTTATATTGAATTTTCAAAAATTCTTACTTTTTTTT	TGAATAATTCTTCACCTTTAGACATTATAGTTTTTTCTCCTTGACGTTAAAGTAT
YBR031W	551	RPL4A	TFIID-dominated	NoInfo	Unique	ATAATATTGAATATGCACTTTTACTATATTAATATCACGTCACACGACGCACAGTGAGAAGTGAAAAATTTTTTTTCAATCTGAAAAAAAAAAAAAAAAAAAAAAAATTTATATAAACGAATGGTATCTCCATCACATTTCTTTTAGCCTCGCAACTTGTACTTTTCATCACTTTTCTTGTAATTTAGCAATATCCCAAGAACAATCATCGAA	GGGTGTGTTGTTGGTGGGTTGGGTGATAATATTGAATATGCACTTTTACTATATTAAT	TGAATAATTCTTCACCTTTAGACATTTCGATGATTGTTCTTGGGATATTGCTAAATTA
YBR039W	963-ML_M5_35	ATP3	TFIID-dominated	DPN	Unique	TGCCAGTATTTTTCAGCTAATTTCTCGTCATTCCCTCTTTTTTCTCATTCTGTTTTAGAATGTACAGGTTATGACAACCATTACCTTCTAGGATATTTTGACATTTCTCTCTTAGACTTTTTATATATAATATACATGTTTCAATACCAAATATAATGTAGCATAACATAATCTATCTTTTTACTCATAGACCTTTACTTTCCTCTCTAAAAGCCGTGTCGCAGTAACTGGTGACGCTAAAGTTCTCCGGCGTTTTTTTATGTATGAGCTGGGCATCAAGAGCTTTTGAGATTTTCCAAGTAGTAACTCATCTTTCTGAGTGTGCTATCAAATACATACTAAGGAGAATAAACTCTTGTTATTACGTATTCTTCATCCTTATGGGTAGAGAGCGCACTG…	GGGTGTGTTGTTGGTGGGTTGGGTGTGCCAGTATTTTTCAGCTAATTTCTCGTCATTCC	TGAATAATTCTTCACCTTTAGACATGACTACTAAATAAAATAATGTTTACTGCTCGTCTT
YBR048W	137	RPS11B	TFIID-dominated	NoInfo	Unique	AGAAAGCTATAAAAAATTTGAATTATACTCATTCAGTTAGTTTTTTATTAGTAATGTACAAGTAAATAGCGTATAATATATAAAGGTTTTACGTTTCTCTCAGTATCTGGGAATGCCTTATTATCGATATACACAAGAATTTCTGGAAGAAATATTTCCTTGCTGCACCCATACAATTCTAAACCCAAACATGTTTCCCGCTTTGTTTTTATTCCACACTCGGCATATTGCGTCTATGAAAAAGATGCGAAGTGTCTTTGTGAAATGAGGAAGTGTTCTCGCTAGAGTCCGCCTGGTTCCACGCCAACCTTTCAGCGGGCAAGTCCAATAGCTTTACGTTTCCCTTCTCTGCTGCGTCTGTTGAAAATCTATAATCAATAGGTAAAATAGTGATAATAA…	GGGTGTGTTGTTGGTGGGTTGGGTGAGAAAGCTATAAAAAATTTGAATTATACTCAT	TGAATAATTCTTCACCTTTAGACATCTTTTTCCCTGGCTTGATACG
YBR049C	1623-TFL_TF2_31	REB1	TFIID-dominated	NoInfo	Unique	ATTTTACGTAAACTTTCAATACATTGAAATTGTGTCTCATTTTCTTCTAGAAGCTCCTCGGAAAAATTGATCACGTGATATATAGCAACAACTTTGTTACCCGTCTTTCAAATTGGGCCCATGCCGGGTGGCAAACCAAAGGCGGCCAAGGGACCTACCCTCACAAAGGACAACGACAAACAAATGGCAGCTTTCTTGACCACACAAGATAAAACAACAAAACTCAGGCTGTTATTACCCTGCTGTGGACCCAACCTAAAGTAAATAAATAAACATCATCACAAGCAAGGTTATCTACACACTATCGTTATTAGTTTGAACTCACGTGTTGCTGCTGAATTAGAATATTTATAGCTCAATCAAT	GGGTGTGTTGTTGGTGGGTTGGGTGATTTTACGTAAACTTTCAATACATTGA	TGAATAATTCTTCACCTTTAGACATATTGATTGAGCTATAAATATTCTAATTCAGCAG
YBR066C	1365-TFL_TF3_33	NRG2	TFIID-dominated	OPN	Unique	ACCCTCTTCGGGAAAAAAAGTCAAGATTTAACACGTGGCTACACCGGCTGGCTTACAACCAACCAACATAAGATCAAACAACCCTCAAGTTTAGAAAATGCCTTAATAGCAACCTCTAAAACCATAGACTTCTCCATTTTCACGTGCTAAAAAAGTTCGGGTATGATGTCATACAAATCCTTTCAACAAAAGATGCTTCAAGATCAATGGCACTCGAGATCATAAATCCCTGCAGAGCAGCGGCTCTGCATATAGAATAACAAACAAATCGTATTTTTCCCGAAGCCAAGAAAAAAAGGAGACTATAACCTTTCAAGCCAGACGGAAAACTATCTGCCCAAGGACAAACTGGCATGGGCTGCTTCAATGTTCGGCTACCTTTTTTCTCTTTTAACGGGG…	GGGTGTGTTGTTGGTGGGTTGGGTGACCCTCTTCGGGAAAAAAAGTCAAGATTTAACACG	TGAATAATTCTTCACCTTTAGACATCTGGAAATTTTGTAGAAGCTTTATATT
YBR067C	2217-GlobalL_GL2_32	TIP1	TFIID-dominated	OPN	Unique	ATGACCTTATTCGTTTCTGTAATTTTATATTTTTTTTACATACATTCATTAATCATCCGTAGCATACATACCCGCACAATGTCGTTATTGTTTCAAATTTTGCTTTATCCTCCCTTCAACAGAACGTGAAGGAGGAATTTCTATGGCTTTGGAAACCGTTCCTATTCTTGCCTATCCCTTCCAGCGCCTGTCAAACCCCGCCTAAACAGTACTACCTCTTTGGGTAATGGAAAGGATATTTCACCTTTGAATGGCCAGGTAGGGAAAAAAAGAAAAAAAAACCTTTCTTCTTCTTGGTATTTTGACTAGGAGGCCATCATGAAATAGTCACAGAAACAACAAATTTATTGTCTTGGCTTGCGATCCACATTGATAATTACTTTCTCGGCACTTGCGGCG…	GGGTGTGTTGTTGGTGGGTTGGGTGATGACCTTATTCGTTTCTGTAATTTTATATTTTTT	TGAATAATTCTTCACCTTTAGACATTTTATTTTATTTAGCAGAGGGTATAGTTATGCAAT
YBR083W	1553-TFL_TF3_32	YBR083W	SAGA-dominated	NoInfo	Divergent	CCTGGCAAGGTTAAGCCAAGTGGTGTAGTTACCAGAAAAAAGTGAACACATACAAGATACGATGCGTAAGTACATAAGGTATGACAGCCTGTAACAAATCCACGTTAGATTTATATCTTCTAGGCTGAGAATCTGGCAGGTTTTAGCAAAACATATATAACTTGCTCTCATTAAGCGGGCTCACTGCTTAAGCGATTGTTACCTGGAACTACAGGCAAGTACAATAGCCTCCTCCAGCTTTTGACTCTGAAAAAAAGGTAACGAAAGAAACTTTTCACACAGATAGGAACTATTCTAATATTACAGTAAAGCCAGCTATGGAATAACAGGTGGCATGTGCCCACTGTATTCATGTATGAGCGGCCTTTTTTTTCCACGAAAACAGATATGATGATGTTT…	GGGTGTGTTGTTGGTGGGTTGGGTGCCTGGCAAGGTTAAGCCAAGTGGTG	TGAATAATTCTTCACCTTTAGACATGGTTAAACAGGTATCAGAATTGTTGAAATAGGTGG
YBR089C-A	1366-TFL_TF1_33	NHP6B	NotReported	NoInfo	Unique	CTGTAAATATGAGGACTGTCTGTGCTGTTTGTATATAATAGTAACCTGCATATATAGCATTATAAGCTGTGTAGACAATTTTAGAAGTACATTTATATGGTACCCGCACCTGGGTCACGTGCATTCCCCTCACCCGTTTTTTTAGGTGGTGTCTTTTTTGTTTTTTTTTTTTAGGTGGCGCGGCAACTATAAAGTACAGCAAGTGAGGTTGAGGCAATACTGGGAGTTTACACTATGGGAGACAGCTCCTAACACCAAGCAGAAAAACGACTTTTTCGCAAAGTATGTAAGGCGCTGGGTGAGCCCAGCGGACGAGGATGGGCTTAATAAGAACGTACAGTTTAGCACAGCTAGAACAGGATACAGCTAAGGGCAACTCTGCTTTTCGGGAGAAGTTAA…	GGGTGTGTTGTTGGTGGGTTGGGTGCTGTAAATATGAGGACTGTCTGTGCTGTTTGT	TGAATAATTCTTCACCTTTAGACATAGCGCTAGTTTTATATATGTTAATGTTCTAAGTT
YBR111W-A	2125-GlobalL_GL1_31	SUS1	NotReported	NoInfo	Divergent	CTAAGTATGAGAAGGAAGGAAAATGCCGAAAGAATAATCATAAAAGCATATATACGTGATTCATATGAAGGCTGTCTGACGTTGTATTAAACCGCTAACGGCCGTACTTGCCATCCCTTACGGAAGTGTATTCGCTTGCCGGACCTCTTCCTCCATGAAGACCAAAATGAGGAATTATGAAAAATAAAAAATGAAAATTGCCATAGGCATGGCTTGACCAACACATGCGACAAAATCAGAAGTAACAATTCTGGCCTTCACTCCA	GGGTGTGTTGTTGGTGGGTTGGGTGCTAAGTATGAGAAGGAAGGAAAATGCCGAAAGAAT	TGAATAATTCTTCACCTTTAGACATTGGAGTGAAGGCCAGAATTGTTACTTCTGATT
YBR112C	2159-GlobalL_GL2_31	CYC8	TFIID-dominated	NoInfo	Divergent	ACTGACGAACTTTAAAACCATAAACTCAAAAACCGGTCAACATGAAACCGTTACGGTTTCTCGGTATCCTATGCTTTAAGCTAATGAAACATCCACATAACGAAGATAAAAACTAAAGCACATCCGATCTGAGTTTTGAGCTGGGCGGCAAAAACAAAACTGTCAGTGGCTGGCTGATACAGGGCACGTGAGAGGTCACTGAGGACGAAGGGTGCGGCTCACCCGGATTGGCTGAGTCACCTTCATCGCGTCCACGTCACTCCTCGTTCGCTTTTTTTTTTCCCTTTTCTTCTTTTGTGCACCACTCAGGGCACGAGAAAAGCTTATTTTTTTCGTGCACACTCCGTTCTTAGTGGTTGTTCCACATCTTTTTTGTGCTTGTGCGTTTGCCAATGCTAA…	GGGTGTGTTGTTGGTGGGTTGGGTGACTGACGAACTTTAAAACCATAAACTCAAAAACCG	TGAATAATTCTTCACCTTTAGACATTTTTCCTAATTTTTTTTTTCCAGTCGTGTTTTGTT
YBR117C	823-ML_M1_35	TKL2	SAGA-dominated	NoInfo	Divergent	TATAGTTAACTACCGGCTCGATCATCTCTGCCTCCAGCATAGTCGAAGAAGAATTTTTTTTTTCTTGAGGCTTCTGTCAGCAACTCGTATTTTTTCTTTCTTTTTTGGTGAGCCTAAAAAGTTCCCACGTTCTCTTGTACGACGCCGTCACAAACAACCTTATGGGTAATTTGTCGCGGTCTGGGTGTATAAATGTGTGGGTGCAACATGAATGTACGGAGGTAGTTTGCTGATTGGCGGTCTATAGATACCTTGGTTATGGCGCCCTCACAGCCGGCAGGGGAAGCGCCTACGCTTGACATCTACTATATGTAAGTATACGGCCCCNATATATATATATATATATACATTAAACATTATTGGTAAATACACCAGCAACCGCATGATTGATGTTATGGT…	GGGTGTGTTGTTGGTGGGTTGGGTGTATAGTTAACTACCGGCTCGATCATCTCTGCCTC	TGAATAATTCTTCACCTTTAGACATTTTTTTGTTCTTTTTTTGATTAGTAAGGT
YBR126C	824-ML_M1_36	TPS1	SAGA-dominated	NoInfo	Unique	GAGGACGGTTGCTGAAGAAAAAGGCTTTTTTTATTTTGTCCGTTTTTTTTTTTTGTAAAACCCAAAGATCTGAATCTAAAGCTTTTTTAAACGTATATAGATGTCTACATGTGTGTTTTTGTTTTTTTACGTACGTATACCCACCTATATATGCATAATCCGTAATTGAAAAAAAAAAAAGAAAAAGATCAAGGAACACATCACCCTGGGCACATCAAGCGTGAGGAATGCCGTCCAACTGGTGGAGACGCTTGATTTGCTCTTTTTGTTCTGGGTCCAACCCGGTCTCGAAGAACATCAGCACCACGCCCGCAACGACAAAGAACATTGCAATACACTTGCATATGTGAGCATAGTCGAGCGGTCCGTTCTGTGGTTGATGCTGTTGTTCTTTCTTCT…	GGGTGTGTTGTTGGTGGGTTGGGTGGAGGACGGTTGCTGAAGAAAAAGGCT	TGAATAATTCTTCACCTTTAGACATAGTTCTATGTCTTAATAAGTCTGTATGTGAGTACC
YBR127C	1075-ML_M4_36	VMA2	TFIID-dominated	NoInfo	Unique	AGTGCGCACTTTTTTTCCTGCCGTGTGTATAAAGTTGCATGTAGTCAGTCATAAACAATAGCAGCCAGTGTAATAAGCATTCGGGTAAGAACCAACTCAGTTTTTTAGTTGTTTTTTTTTTTTTTTTTTTCACCCCGTTGAAAGAAAAGGATAAGAGATAAAGGACTAAATGATTTTAATACAGATAGACAACCATTGTTGACAGGATTGCGATTGTAAGAGTAGACAGTACATCAAGCGAAAATAAATATTGCAGGA	GGGTGTGTTGTTGGTGGGTTGGGTGAGTGCGCACTTTTTTTCCTGCCGT	TGAATAATTCTTCACCTTTAGACATTCCTGCAATATTTATTTTCGCTTGATGTACTGTCT
YBR143C	2284-GlobalL_GL3_31	SUP45	TFIID-dominated	NoInfo	Divergent	CCTTTTTACTTGCTGTAGCTCTATTCTCTTCCCCAACCACCTTTTCCTTTATTCCAAAATTTTTAAAACTTTTTCTGTTACATTATATAATCTTCTGTCTGAAATGTTTGGATATAACGCCTCTTGATCCACTTTGTATATGCGTGCTATTTATTTTCAGATTTATAAAGAGTATGAGCGTCATTTACATAAATAGCTGAAGTTATTCATGGAAAATACGAAGAGCACGTATGTGAGCCAACAGAACATTTGACGTAAGACTCTACAATGTGCCAAGAACTGGACAAGTAGAGGACTGAGAACTTTATTTCAATTCATTGCTCCTTTTTGGTGGCGCTACCTTTAGCGAAGGTCAATGATGAATGTGCACATGCTGTCGAAACCAAAAAGCAAATTCTA…	GGGTGTGTTGTTGGTGGGTTGGGTGCCTTTTTACTTGCTGTAGCTCTATTCTCTTCCCC	TGAATAATTCTTCACCTTTAGACATTATTGAAGTATTTCCTTTGTCTATTTCTGTAGTCT
YBR145W	825-ML_M1_34	ADH5	SAGA-dominated	NoInfo	Divergent	ACTATGTCATTTTGAAGTTGGTTAGAATTTGCTTTTTGGTTTCGACAGCATGTGCACATTCATCATTGACCTTCGCTAAAGGTAGCGCCACCAAAAAGGAGCAATGAATTGAAATAAAGTTCTCAGTCCTCTACTTGTCCAGTTCTTGGCACATTGTAGAGTCTTACGTCAAATGTTCTGTTGGCTCACATACGTGCTCTTCGTATTTTCCATGAATAACTTCAGCTATTTATGTAAATGACGCTCATACTCTTTATAAATCTGAAAATAAATAGCACGCATATACAAAGTGGATCAAGAGGCGTTATATCCAAACATTTCAGACAGAAGATTATATAATGTAACAGAAAAAGTTTTAAAAATTTTGGAATAAAGGAAAAGGTGGTTGGGGAAGAGAAT…	GGGTGTGTTGTTGGTGGGTTGGGTGACTATGTCATTTTGAAGTTGGTTAGAATTTGCTTT	TGAATAATTCTTCACCTTTAGACATGATGCTTTGATTTTGTAGATATGTAGTT
YBR149W	1113-ML_M4_35	ARA1	SAGA-dominated	NoInfo	Unique	CAATTTCGTTTACTGAAAATGCTACTAGTATATAATCATTAAGTATCTAACTATCACTCAATAAAAATATTATAGATCGCTTAAAAACTCGTTTATTGCCGATTATAAATCCACCAAAAGCCGCTCTACCCTTACCTCCGCCTGGAAAAATTATAATATATAAAGTGAGCCTCGTAATACAGGGGTAAAAAGGAAAGAGGGGGATATCAAGCATCTGGACTTATTTGCACTATCTCCGCCTTCAATTGATAAAAGCGTCTTGATTTTAATCAACTGCTATC	GGGTGTGTTGTTGGTGGGTTGGGTGCAATTTCGTTTACTGAAAATGCTAC	TGAATAATTCTTCACCTTTAGACATGATAGCAGTTGATTAAAATCAAGACGCTTTTAT
YBR150C	811-ML_M1_35	TBS1	TFIID-dominated	NoInfo	Divergent	AATTCAAAGGACAAAGAAGATATCTCTCTCTTGGCCGCCTTCTTGCCTCCTCCGAATATAGCCAAGTACTTTCTTTTCTTATACCTCGAACAGAAAGAAAACCAGTATGTTATACTACTATTCGGTTAGAATTTCAACTTTGCGTTATCATCATATGATCTCAACAATATAAATAGAAGATATCATCAGCGCCAAGAGTGGAACTCTCCCTCTCCTTGCACTTGTTTTAAGAAACTTTTAGCCCTTATTTCCATCTTTATTTCCGCTTTTATTTCCGCAGCACCGGTGAACCCTCTTTTTTATACCTTCAGAATTTTCTTTGCACCTAAAAAGTTCAAATTGCCCTTTAAAAAATATTTATAATACCCTAAAGGGTCCACATTTTCATTTTGACCCTAC…	GGGTGTGTTGTTGGTGGGTTGGGTGAATTCAAAGGACAAAGAAGATATCTC	TGAATAATTCTTCACCTTTAGACATTCACACAACTCCTGCTGGGC
YBR154C	2069-GlobalL_GL1_31	RPB5	TFIID-dominated	NoInfo	Divergent	TCTAGATGCAAAACCAATTTATTCTTTTCTTTTACTTGCTAGAATGTAGTGCTCAAGACCTCACTTTTAATTCAATGCTGCTTTTGAATTTAAGCTCATCGCTCTGAAAAGTGCCGGAAATTACACATATTCTTTTTTTCTTTCTTTTTTTTCCACCTTTTTCCTCACTGCGTTAAGAAAGAGATGAGGTGAAGTTATTTTGTTCTGTGTACTATAATCACACATTACACAGTTTTCTGTGAAACTGTACAAGGTGCCTAAACAGAGATACGAACGCATACGCTTTTAGTATTTAAGTCTTTAAGCTCATTATCCGCACAAGTAAACTTGAGAACACAGACTCTCTACATATAAAGTGCCAGATATCTTGGTAATGCTCGGTAGGTGGATTAACGTACT…	GGGTGTGTTGTTGGTGGGTTGGGTGTCTAGATGCAAAACCAATTTATTCTTTTCTTT	TGAATAATTCTTCACCTTTAGACATTGTCTTAGCTTATTAGTAATATCCACC
YBR170C	2302-GlobalL_GL3_31	NPL4	TFIID-dominated	DPN	Divergent	ATTGGCAAACTCAAGTAGTTGTGCGTACCTCTTTCCTGTACTTGAATTCGTTTAAATAAGCCATTTCATTAATATTTCATCAATTTTTTCACATATTATTTCAACTTTTAGACGTGTTCCTAAAACTTTTGACGTTTTTTGGCGGGTAATAAGATGCGTCTACCCATTTTAAGGAACGCCCTCGTAACATACAGAACGAAGAGTGGCAAATAATAGGACAGTACTCTGAAGAAAAATTTCCCTATACTACTGATATCGATATACATTTAAGTGAAGT	GGGTGTGTTGTTGGTGGGTTGGGTGATTGGCAAACTCAAGTAGTTGTGCGTACCTCTTTC	TGAATAATTCTTCACCTTTAGACATACTTCACTTAAATGTATATCGATATCAGTAGTAT
YBR181C	195	RPS6B	TFIID-dominated	NoInfo	Unique	ACTTTTTACTAAAGAAAGCATTCGCTTAAAATTAAGAGTGTATGTTGGCGCATTTAGGCAAACGTCTTCTAAATTAGGGCTATAGACAATTATGTCGCTCGTACATTTTTCAGATGTAGTGACGCAAATTTCTAGCAATTTGCAGGTAGTGCTCCACGGCCCCCTTCCAATTTTTGTGCACTCAATCGATCAAAACAATAGAGACTGCCCTGTTAACTTCTCAACATAATTATGTAAAAAATTATCTCATTAAGCCAGATAGCAAATATATCACATATTGCATTGATTAATTTGAGAAAAATATACATGTATCTTTTCAGTTAATTTTATTAAAAATAAATTATTTCCTTACTTTTTTTTCTACAGTTTGCACCATTAACCTCTTTTCTTGCATCCATA…	GGGTGTGTTGTTGGTGGGTTGGGTGACTTTTTACTACAAGAAAGCATTCGC	TGAATAATTCTTCACCTTTAGACATGATGGCTCAGTCGTCTATTCAC
YBR182C	1431-TFL_TF1_33	SMP1	SAGA-dominated	NoInfo	Unique	CAAACAAAAAGTTTCAGGGGCCGGATCTAATCGGCATAAATATTTTCCGATGTCTCGCGTTAAAAAACTTGCGTGATAATCCGTCCGCACTAGTGGGATCGAAAGAAGGGGCGTGGTCAGAAGGGTAACGTTATGTGAAACCCTTGCCTTTGAATCTTTCCTGCTATGCTACGTCGGCCGACACTTCCATTTGAAAAAAATATAAACGATGGTGTTGCCAAGTATTTTTTTTCGCCTTCGTTTAACGTCAGCATTACTAAAAAGGTTAATGGTTGGCGATACTAACTAAAAAGAATTTGTAGAAATGCCATGAAGATTTTCACGCTGTATACCATGATTCAGCAATACTTTTTTGATAATGGCGGTGTTTATAGTATAAAGAATTTTTATTCTGCAGTT…	GGGTGTGTTGTTGGTGGGTTGGGTGCAAACAAAAAGTTTCAGGGGCCGGATCTAAT	TGAATAATTCTTCACCTTTAGACATTTAGCAGAAATTTTTTTGAAAATAATTGTGTTTGC
YBR184W	826-ML_M1_34	YBR184W	TFIID-dominated	NoInfo	Unique	TAATTATAGCATAATATATATTCATAATGTATAGGCATATTTATTTTTTATTTTTTTTATTTCATGTTCTATTTAATGACGAATCACGAAGAAAATATATCTAAGAAAAGATCTTTTGAATCCTTGATTTGCGAATAGTTTAAATGACCCAGCTTATTGCTCTGGTGAAAAAAAACTTTGTGCGGTCTCAAAGCCGTCGGCGGCAAAATAACGTGAATTGATGAAAGTAAATAAACAAAACAAAATCTCTAATTGTTGTAACACAAATACTAAGAAATTTGTTAGCTAATTCGGGAC	GGGTGTGTTGTTGGTGGGTTGGGTGTAATTATAGCATAATATATATTCATAATGTATA	TGAATAATTCTTCACCTTTAGACATGTCCCGAATTAGCTAACAAATTTCTTAGTATTT
YBR189W	203	RPS9B	TFIID-dominated	NoInfo	Divergent	ACTGGTTGTAAAAAGTAGTCGCAACAAGTAAGTCGTAAAAAAGTAGATGTAATGGAAGGCTTTGAAGGAACGGCTAGCCAGCTTTTCTGTATCATTCCTAGCCTAATTGACAGCATCTTGACCTTCTAGTATGGAAACTTTCAATTTCAGAAAGCGGTGTTCCCCGCTGCGACGATTTAATCCGTACATTTACACATCTGTACATTTTTCATATTCGCAAAACAAAGGTTACTTGAAAAAATCATAAAGTTGGCGGCTTCAGGTGGACGCGCTTCACTCATGTAGCTTAACATTCAATCCCATTAAGCATTATGCATAAATTTCATGAAGTTTACTTAATAAAATTGTTCATTTGCATAGACAAGAAAGAAAGCAACAAGACAACTAAGACTAAGCAACA	GGGTGTGTTGTTGGTGGGTTGGGTGACTGGTTGTAAAAAGTAGTCGCA	TGAATAATTCTTCACCTTTAGACATTGTTGCTTAGTCTTAGTTGTCTTGT
YBR191W	43	RPL21A	TFIID-dominated	NoInfo	Unique	AACTTTTCAAATCACGGATCATTTTTCATTTTACTTTGTCATTTTTATTTCATTTGAAAATGGGTAGAGGTACATAACTGGCGCTTTTCTTGCAAGATGACATGGCATTGGATGACACAAGTATTACTCAATACCCAACGTAAATAGCTAGAAGATTTTGATCGGATTTAAATTCCCAACTGCAACTCAGTAGCGTTTAGGATTTTACACCTTGGCTTGGAGAAATCCTTATTGTCAGAAATTGAAGCCGTTAATATTTAAAGGCTAATTCTCCATGCCATCTTGCATTCACTTTGGTATATATCTCTTGACCTCAATATATCTCGATAATATAAATCGCAATATTATACTTGTTAGTCTGACAGTTTTACACCTGTACATCTTCACCATCACCACACC…	GGGTGTGTTGTTGGTGGGTTGGGTGAACTTTTCAAATCACGGATCATTTTTC	TGAATAATTCTTCACCTTTAGACATTGTTGCTAGTTATTTTTGTCTTGGTTC
YBR196C	827-ML_M1_34	PGI1	TFIID-dominated	NoInfo	Unique	AATTCAGTTTTCTGACTGAGTTAAAAACTAATGTAGCGACACCACTTCCATTGGTGCCTCCGTTATTTTTTTTTTGTATGTTAATGCTAAATAATACACCGCTATGTATTTCAGGGCACTACTTCTACACATCAACGGTACTAAACATTTCGCTCAAGATCGGTCCGCTTTCACGTATTTGGATGCTATGCAATGTTGACTATTCTTAGTGGATAACATGCGGCATTTCCTGGCGGCTATTTGCATCGCTATGTAAGTGGCAATGTTCGGATGTGGGTAGTACTTTCAAAAGAAAAAATATTACTGAAGAAGGCATACTACGCCAAGACTATTTTATTCTCAGCACTTGTCCTACGTGGGGTTAGAGGCGAGTAAGACTTTGGCCCCGCTGCGGAAGCA…	GGGTGTGTTGTTGGTGGGTTGGGTGAATTCAGTTTTCTGACTGAGTTAAA	TGAATAATTCTTCACCTTTAGACATTTTTAGGCTGGTATCTTGATTCT
YBR218C	828-ML_M1_35	PYC2	SAGA-dominated	OPN	Unique	ATTATGTCCATGATCAACTACTTCACCGTGTATCAGTGCACTATTCCTGGCACAAATAAAGTATACGTAACTCACGGCGGCAGCATGCAAGCGTGCACCGAGCTTTTGAATGGCACCGTGACCATCCTGCGTGACGGCTATTACATCACCAATCTCATATGTATTGTAGTCGGACTTTTCCTATATTTTGGATATTTGAAAAGGAAAATCCTCCATTTACAAAGTCTGCCAATCAGTTCCTGGAGATGTACGTAACGACCCCTCAAACAAGAATTGTACGACATTACGTTCAAGAAAATTTTAACGAGTATCGTAATATTTACAAGATCTTTTTATGTACTACAGGAAGCAGAAACAAAATGAGTATCAATACCAGTGTAAATCTGTTAATGAGAATCA…	GGGTGTGTTGTTGGTGGGTTGGGTGATTATGTCCATGATCAACTACTTCACCG	TGAATAATTCTTCACCTTTAGACATATTTTATTTTGTTCTCTATGTCCCTTATTTTCTCT
YBR221C	829-ML_M1_34	PDB1	TFIID-dominated	NoInfo	Divergent	GCAGTATCCTGTACAATTTTATGCTCTCTGAAAGCTTCTATCTGGCACCCGTTTATATACGCCAATACTTATGTATTTTATCTATCTAATGAAACCACAGTATTTATCATGCCTAAGCTGATTCTTTTTCGTCGCGGCTGTTTCCGGGGTCTGTTTTCCGAGACTTCGAAGTGGGAGAACATGCAAAAGAGACGAGTCTTCAACTAAGAAGTTCTCCGTCATTAAAAGTCATGCGTTTGCACGTTTGCAATAAAAAGAGGTGTATCTACATATACAGGTTAACGATTGCAACAGCGACTCTTGATATTATCTCTGTCAAGTTTCTTCCTTTTGTTAGACTAATTTAGTATCATTTACACACTCGGACGTTAAATTCCGCCTCCCTCATAACAGTTCCTG…	GGGTGTGTTGTTGGTGGGTTGGGTGGCAGTATCCTGTACAATTTTATGCTCTCTGAA	TGAATAATTCTTCACCTTTAGACATGTTGAACAAAATTATTGCAAAAGTAAAAGAACTTA
YBR237W	2110-GlobalL_GL1_31	PRP5	no call	DPN	Divergent	TCTACTTTTCTAAGACGGATAATGGACGACTCCACGTTGTAGTAGTTGTCACATTAATCGGAAAAGTGTCTCACATGTAAAGGATTAAAATAAGAAATCTTCTAATTTATGTTGAAATATCTTGATTTACCATTACCCGGATTAGATGAAACTAATTAAAGTCATTTAGAGCAATGGACCAAACTAAAGGTATTAGAGTTCTTTCTAATATAATACAGCGCCAAATAATTCGAGAAGGGAAATCATAACGCTGTTGCCTTGGGTTTATTTGAGGT	GGGTGTGTTGTTGGTGGGTTGGGTGTCTACTTTTCTAAGACGGATAATGGACGACTCCAC	TGAATAATTCTTCACCTTTAGACATACCTCAAATAAACCCAAGGCAACAGCG
YBR239C	1607-TFL_TF2_32	ERT1	TFIID-dominated	NoInfo	Unique	GCTTATTGAGCCTTCCCTTCACTCATTTCAAGAAAAAAAAAGCCAAAAGCTTTGCTTGGATATTATACCCATTTTTAACGACATATTTTTTCCCACTACTTTAGATAGAAATTCATGATATTTTGTTTTATATTATATATGTATATATATATATGCACGAAAAAAAATTAAAGTTTATAACTGGGAGATAGGGTTTCCTATCTGCCAGGGTGAAACGTTTATTTTACTGATTTCTTTGTCTTTACTGACATTTATCGGATATCTATCTATCATTCTGAGCCTATGCTTTTTGTTAGCCGTAGACTAAAAAAAAAAAAAAATTGAAGGAAAAGAAATGAAAAAAGCAAATGAGTTGCAATTTTAGTATATTGTAAAAGAGTAACCACATAAAAAAACTAA…	GGGTGTGTTGTTGGTGGGTTGGGTGGCTTATTGAGCCTTCCCTTCACTCATTTC	TGAATAATTCTTCACCTTTAGACATCACGATGATTCATCAATGTATTTTATTTTTATACC
YBR244W	964-ML_M2_34	GPX2	SAGA-dominated	OPN	Divergent	ATAGTCTACTTTTTGTTACCGTTCTCCGCCTTGCTCTACTTGATAAAGTTTTTATTTACATATTTCACAGTTATATACACATGTTAACAATTTAATTTTCGCGCTGTTTAGTAAAGCATTTTTCGAGATTGAGGCAATATAAAAGGAAAGGGCCATATACAGGAGATGAAGGAAACCTGTACTATTATTGTATTAAACACATGGTAGTAGCTAGAAAAAATTCATGCATCAACCTCTGTGTTTGTATTCGTAACATATAAATCCACAAGAAATTTTTTACTCATCATCCGCTAAAAAAAGGAAAATACGGACGTTACTTACTAAATGTACGACGAACATGTACACAAATCTTGACTATTTTTGATAGATGCAGTCTCTTGAAATGACCAACGACTCAGT…	GGGTGTGTTGTTGGTGGGTTGGGTGATAGTCTACTTTTTGTTACCGTTCTCCGCCTT	TGAATAATTCTTCACCTTTAGACATTTTGAATTATTACTTTTTGTTGCTAATTGTATTCT
YBR245C	1554-TFL_TF3_32	YBR245C	TFIID-dominated	NoInfo	Divergent	GTTCCTGATCAATGGGGGATTCAACAAATCTCCAAACACCGCCACCAAGATCACACGCCAATTTATTAACTGTGGGGACATTTGCACCAGGAAATATGGACTCACCCATCATCCTTAAATCCAGAGAACGAATGTTATCATCATAGGATCCAGTTATTATGGACGTGGGTTTATTATTTCGAAAGTTAGGTTGACTACACTTAATGCTAACAACACCAGCATCATGAATACGATTATTACTCCAAATGAATTCTTTGGAACGTAAGTCGTGGGCCATAATTCTCGAATCATCACCTCCTGTAAATACAACGTCTTGAAAAGGCTGTAGAGATCCAAATTCCGCAGTCCAACACTCGAGTTCATGGGGTTTCAAAAATTGTCCCGATTCAACATGAATGA…	GGGTGTGTTGTTGGTGGGTTGGGTGGTTCCTGATCAATGGGGGATTCAACAAATCTC	TGAATAATTCTTCACCTTTAGACATAATAGGGTATTTCTACATCCACCTCTAGC
YBR249C	1091-ML_M4_34	ARO4	SAGA/TFIID	NoInfo	Divergent	TGTTGCAAGATAACAATACTGGCAAACATGGGCTTGAGTGCTTAGGAAGAAATCTTGAGGTAGCAGTAACTTCTTTTTATTAAACAGTATGCAGCCGCCCAAAAAACTGCGATGTCGCCATTAGTTATTTTGTGACACAAAAACAAAATCGAAAACAAAAGAAATAGAAAGAAAAAGAAAAAAACAAAGGCTAAACAAGATTCCATTGTGCAGATTTAATGTTTACAATATAATTACATTCGCTCTTTTTGACCCCAGCTGCACAACCCACATAATTCGCATAAAACAATAACAATTGGCCTAACATAGATGCCAAACACACTTCTGACATAACTGAATGCTAGGGTAAAACTCCACACAGGTTTTTGAACACGAACTGCCAGTATACAGCTAGCCTTG…	GGGTGTGTTGTTGGTGGGTTGGGTGTGTTGCAAGATAACAATACTGGCAAACATGGG	TGAATAATTCTTCACCTTTAGACATTTCTGATAGATTCTTTTGTTTACTAAATTTAGCGG
YBR253W	2082-GlobalL_GL1_31	SRB6	TFIID-dominated	NoInfo	Unique	CTTAGTGTATATACTTTGGCACACTTGTATAATGTATAATAAAATCAGGATAAATCCAGTGTGACCCGGACTGAATTACTGAAACTTTGAAGTGTTAAGGAAATTGTACTGCCATTTAACGCATTTACCTATCACTTAGTAGCATGCATAAGCCATGGGCTAATCATAACAGATTGTGATGATAGGCATCCTGTACTCCTTTTTTTTACAAGAAA	GGGTGTGTTGTTGGTGGGTTGGGTGCTTAGTGTATATACTTTGGCACACTTGTATAAT	TGAATAATTCTTCACCTTTAGACATTTTCTTGTAAAAAAAAGGAGTACAGGATGCCTATC
YBR275C	2165-GlobalL_GL2_31	RIF1	TFIID-dominated	NoInfo	Unique	ACTTTGTTATATAAGTATACGTACAACTGTATAATACGTAGGAAAATTACCAATTATAAGAAAAGTATGCAAAATTAACGCTATCAGCCAAGTATAACGAACTGCTGTAATCCTTTACAAATCGTTAAAAAAGGGCCGCAGCAAATATTTATATAGTAAGGACAGCTATCTTAGATTTACATCGTGAATATACTCTACTTTTGATAAGAAACAAGAAGTCAACAGAAGGCAGGTGATTAGTGCCATTTTGATTTTCAGTTCTTTGTGTTTTTCCTCTTATGTCATATTTACTACAATAATAGAAGTTACTATAATTGACCGACGCGTCGATTTTTTATTTATTGGCGACTCATCGTTAGCAAGAAGATCGAAAGTAATAACGCAGTCTTAGAGCGATTT…	GGGTGTGTTGTTGGTGGGTTGGGTGACTTTGTTATATAAGTATACGTACAACTG	TGAATAATTCTTCACCTTTAGACATTGCAAATTGACCACAAAAACGA
YBR291C	965-ML_M5_34	CTP1	TFIID-dominated	NoInfo	Divergent	GGACCACCACTGACTGGAAAATATTCTATTGACGAATTTTCCGCAACTCATCGCTGATTAGTTTATGAACTTATCCCGTCGGAATGAGAAAGTTACATATGCAGGAATTCTCTACAAGCAGCAATAACATGCTTTTATTTTACTGTCGTATTGTAATTGCTTATTCGGTTCCAAACATGTCAGCTATGCCAATATTTTAGAAGAGTGGGAAAAAAAAGAGATGTTATAGACGAACGACAAAAGTTGTGAAAAACTCGAATGGAGTAATGGAGCAAGAAACAAGAATCTGTCATAGTCAATACGTGATTTTGATATGCTTTCAAGCTTCTGAGAACTTCATTCATTACACTCCACCACATATACTATACAACGAATAGCCCAGTCGAAGAGGTTATGATT…	GGGTGTGTTGTTGGTGGGTTGGGTGGGACCACCACTGACTGGAAAATATTCTATTGACGA	TGAATAATTCTTCACCTTTAGACATCGGTAAAATGCTAATTTATAATTCAAGCTCTACT
YBR297W	1424-TFL_TF1_31	MAL33	no call	NoInfo	Divergent	AATGGTCACTCCAAGTAACGGTATTGTGATTTCAACAGAAAACACAAGCATTGTGTTAGCGTGCTCGTAAAATATTATTTCAGCGGTGAAGCAGATATGCGTTAAAGGTGGGCTCGCTATTAAATCATGAACGAAAAAACAGTTATGTCGTTACTGGTGTGAGTCGATATTACGAAACCACTGGCAGGTAGATGGATAGAATGGGACTGATTGGAACAGCGCAAGTTTTTTTCCGTGGTCGGAATTCTCGTAGTAATATTGGAAAATAGTTGGAAGAAAAATTGTGTGAAAAAATACATGCTGAAATAGTCAAACGAAGAGAGGTGAAGAATAGATAAAGCTGTTGAGAGGCAAGACAATGTTTTCAAGATGATCAGAAAAGGATACGGTCCAATATCT…	GGGTGTGTTGTTGGTGGGTTGGGTGAATGGTCACTCCAAGTAACGGTAT	TGAATAATTCTTCACCTTTAGACATATTTAGAACATAAATATCTTCAAGATGCTCTC
YBR298C	966-ML_M3_34	MAL31	TFIID-dominated	NoInfo	Unique	TTATGTATTTTAGTTACGCTTGACTGATGTACATTTGAGATTATCAAAAAAACTGCTTAAGAGATAGATGGTTTAATTTTTTAGAGACGTATTAATGGAACTTTTTATACCTTGCCCAGAGCGCCTCAAGAAAATGATGCTGAAAGAAGAATTGAGGAAGGAACTACTCATCTTACGTTGTTTGTATCATCCCACGATCCAAATCATGTTACCTACGTTAGGTACGCTAGGAACTGAAAAAAGAAAAGAAAAGTATGCGTTATCACTCTTCGAGCCAATTCTTAATTGTGTGGGGTCCGCGAAAACTTCCGGATAAATCCTGTAAACTTAAACTTAAACCCCGTGTTTAGCGAAATTTTCAACGAAGCGCGCAATAAGGAGAAATATTATATAAAAGCG…	GGGTGTGTTGTTGGTGGGTTGGGTGTTATGTATTTTAGTTACGCTTGACTGATG	TGAATAATTCTTCACCTTTAGACATAGTTAATTAATAGTCTTGGATGTAATTCTTATTGT
YBR299W	830-ML_M4_34	MAL32	no call	NoInfo	Divergent	AGTTAATTAATAGTCTTGGATGTAATTCTTATTGTTATACTGAATACGCTAAAACCACTCACAACAAGTATGGAGTATATTGTGTCTCTTTATATACTGAGTACTTATGCAATATGCGCTCACTCAGGATGAAATGTACACAGCCGAAAGTATATTGAAAGCTGCCTCTGTGGAAACTTCTATCTAATGTTGTCTCCAGATGTAGACTATGAGGCCTGAAGAAGTCTTTAAACACCTGTTGGAGAGTATAAGGAGACTGCTACAACAACGTCTTCCCCACAAAAATTATGTGGAGGCCGGTATGATACCTGCACAAACGTTAAGTTACACATGAAAAAGAGACTGACATAACTTTGATCTCTGAAAATATGTTTTCCCCTGAGTAGCTTCACTGCTTGG…	GGGTGTGTTGTTGGTGGGTTGGGTGAGTTAATTAATAGTCTTGGATGTAATTCTTATTGT	TGAATAATTCTTCACCTTTAGACATTTATGTATTTTAGTTACGCTTGACTGATG
YCL035C	967-ML_M5_34	GRX1	SAGA-dominated	NoInfo	Divergent	GTTCTTGTTTTGCCTGCCTCCAATGCTTTATCACTCTCTCACACTGTCACAATCGTGTTGTCTTCATCCTTAGAAAGGATACCACATTGATAAACAACATATATAAAGTTTAACTATTACCTTGATCACTTTACACGTCAAGGTCAAAACAGTTTCATAGTTATCACCTTGAAGTATGGCTCCATCATCTATAAAACATGAACTTCATGCACAAGTGAGCTGTCTACAGATAACGAGCAGCCGCAACGGCGTTTCCAGATTGCGATGCTTGTTTTCTTTATCTACTACTGCCTTACTACCCCCCTTGCGCCTCCTGATTCACGTGATGTGGGAATTTTGTCTTGAAAGGAGTAAATATATAAAATAAATGAAAAGTTTATATAATATAAAAAGGGACTT…	GGGTGTGTTGTTGGTGGGTTGGGTGGTTCTTGTTTTGCCTGCCTCCAATGC	TGAATAATTCTTCACCTTTAGACATTTTTTTTCCTTCTGAGGTTTTGTCTATTTGT
YCL040W	831-ML_M1_36	GLK1	SAGA-dominated	OPN	Unique	AACGGGATAGATGTATGTTTTTCTTTATGTAGAGCTTGGCAGCTTTAAAATTACCAATTAGACATGCTGCTTGCAACAAGAAAATGCACGCGTAACAAAATATATATATATATATATATATATATGTATGTCCATACGGGTTTTTCGTTTTGTTGTGGTTGTAACAGCACAACAAAATGCTACACGGTGGCAAATTGGAAAAAGAGACTAGTGAGAGAAAAGGGAAAAAGAGGCGCCGCCCGACAGGGTAACATATTATCACGTGCAGCCCAGGATAATTTTCAGGACACGTGTTTCGAAAGGTTTGTCGCTCCGAAAAAATCAAAAAAAACAAAAAACGGGAAATAACAATAACGACAAAAATGGAAAAAAAAAAAATTTTAGACGCGGCGCTTGCAC…	GGGTGTGTTGTTGGTGGGTTGGGTGAACGGGATAGATGTATGTTTTTCTTTATGTAGAGC	TGAATAATTCTTCACCTTTAGACATCTTGTGTATGATAGAGTTGTATTAGTGGTGGTGTT
YCL064C	968-ML_M3_34	CHA1	TFIID-dominated	NoInfo	Divergent	TAATCGATGTGTCCTTGTTTCCTTATGCGAGCTGTTTCTTATCTATCTTATGGTCCCATTCTTTACTGCACTGTTTACATTTTGATCAATTGCGAAATGTTCCTACTATTTTTCTTTTTCTCTTTTCGCGAGTACTAATCACCGCGAACGGAAACTAATGAGTCCTCTGCGCGGAGACATGATTCCGCATGGGCGGCTCCTGTTAAGCCCCAGCGGAAATGTAATTCCACTGAGTGTCATTAAATAGTGCCAAAGCTTTATCAAATTGTTTGCGATGAGATAAGATAAAAGGGACAATATGAGGAGGAACACAGGTATATAAATATCGCCAAATAAAAGGAAAATGTTTATACAGTTTTCTCTTTTTTAAGTGCTGGATAGACAAGAGACAGGAAAATT…	GGGTGTGTTGTTGGTGGGTTGGGTGTAATCGATGTGTCCTTGTTTCCTTATGCGAG	TGAATAATTCTTCACCTTTAGACATCTCGCTGGTTAATTTTCCTGTCTCTTGTCTATCC
YCR002C	2264-GlobalL_GL3_31	CDC10	TFIID-dominated	NoInfo	Divergent	AGTTTGTTTGCTGATATTCCCTGGTGTTTTTGTCTCCAAGTTAAGGTATTATTTGGGAACATTGTGCCTTATATTAAGATTTGCTTTCTGAATGCTTGCGGAAATAATCGTATGATACGATGAGATTTCCTCGAGAGACCACAAATAGATCAGAATCGCTGAATAGAATATATGTAAACATGTATCAGTAATACTTAACTTTTTTCAGGCAAAGACAAGAAAATACAAGGCCAAGCCCCACGGTTACTACAAGCACTCTATAAATATATTA	GGGTGTGTTGTTGGTGGGTTGGGTGAGTTTGTTTGCTGATATTCCCTGGTGTTTTTGT	TGAATAATTCTTCACCTTTAGACATTAATATATTTATAGAGTGCTTGTAGTAACCGTGGG
YCR005C	832-ML_M4_34	CIT2	SAGA-dominated	NoInfo	Unique	GACCAATGTTAATGAAAACTTGAACTGCTGAAGTGTGATATTCAATGTATGAGATAATCCATTAAATCATCTACAGTTTAAAGACTGTAGGCTTACATGACCGTTTATCACTGCGATATTGGAGGAAGCGCTTCGGATCAATGGACCTTTTACTTAGCAGAGCGAAGGCTGAAAATCATGAACCCCAACAGCATGTGTGACCTCTCTTCTCACGCCTGGCAAGAAACCAAACTACGGCATACATTCAGCGCACCAAAAAGGAACTCCGTACTATTTACATTAAAAACAAGAAAATGTGTTGCCATTTCCGTAAAATGAATGGCCCATGTTCATACGCGTATGCAACCGTCTTATTTACACTCCGACTAATGTCCTTCTAATTACTGTGGAAGACGGCCG…	GGGTGTGTTGTTGGTGGGTTGGGTGGACCAATGTTAATGAAAACTTGAACTGCTGA	TGAATAATTCTTCACCTTTAGACATTTTTCTTGTTACTAGTATTATTAAAACAAAAAGTT
YCR010C	969-ML_M3_34	ADY2	TFIID-dominated	NoInfo	Unique	ATAGGCGTCGTATATAGTCTCTTCTTTTACATAAGAAATAATAATTTTTGGCCCCGCAACTTTCCTTATTTTCGAGAGGGTCCACTGCCCGTTGATCCGGAGCTCCGTGGAATAGGCGAGCGGCTGAGTGGTTCTCCAAGCTACGGTTTTTACGTGTAGCCCCATGTGAGCAAGCCAAACAAGGGCCCTTAAAGGCGTGACTACAAAAAGGGGCGGGTTGGAAGGTCATCTGCAGCGAGATACGAAAAGATTTTTTGCCAGATTTGCGGTTGGGCGGCTATTTCGGTATTGTTGGGGTAACAAACGTTGGGGAAGACTGCATTTTCTTACAGCTTTTTTTCGTTATCGCGGGTTGGGCGGCTATGGCGCCTTCTCCTCTGTACTCCAACCTGTCAGAGA…	GGGTGTGTTGTTGGTGGGTTGGGTGATAGGCGTCGTATATAGTCTCTTCTTTTACAT	TGAATAATTCTTCACCTTTAGACATATTATTTGTTTGTATATGAGTTGTTTTGTGGTTGT
YCR012W	833-DP_Met_Trans1_34	PGK1	SAGA-dominated	NoInfo	Divergent	ACTGTAATTGCTTTTAGTTGTGTATTTTTAGTGTGCAAGTTTCTGTAAATCGATTAATTTTTTTTTCTTTCCTCTTTTTATTAACCTTAATTTTTATTTTAGATTCCTGACTTCAACTCAAGACGCACAGATATTATAACATCTGCATAATAGGCATTTGCAAGAATTACTCGTGAGTAAGGAAAGAGTGAGGAACTATCGCATACCTGCATTTAAAGATGCCGATTTGGGCGCGAATCCTTTATTTTGGCTTCACCCTCATACTATTATCAGGGCCAGAAAAAGGAAGTGTTTCCCTCCTTCTTGAATTGATGTTACCCTCATAAAGCACGTGGCCTCTTATCGAGAAAGAAATTACCGTCGCTCGTGATTTGTTTGCAAAAAGAACAAAACTGAAAA…	GGGTGTGTTGTTGGTGGGTTGGGTGACTGTAATTGCTTTTAGTTGTGTATTTTTAGTGTG	TGAATAATTCTTCACCTTTAGACATTGTTTTATATTTGTTGTAAAAAGTAGATAATTAC
YCR014C	2173-GlobalL_GL2_32	POL4	TFIID-dominated	NoInfo	Unique	GCGGACGAATTAAAATATCAAAATCATAACAGGGTTGTTGAGTTAAATAGTGTAAATGAAATTACAAAACAACAGATTTTTAAGTCGATTTCTTTGGATCAAATGAAAACGTTCGCCAGAGATCAGAATCACGAAGATTGTTTACTAAGAGATGGTTTCAAAACGTTTTGCTCTTCAGTTGTCAAAAATTTTGAAAGTGATTTTTACGTTTTATCTATAAATTGGTCAAAAGAGTTTATTCATGAAGTCATTGGTGACAGAAGACTTAAAAATAGTCATATTTTTTGTAACGATCTAAAAAAAGTTAGTGACAAGTGTTCTCAAAGCTACAATGGTGAATTTGATTGTCGGTTATTGACAGGCTCTGATAAGGTCAAGATACTGGGTGAAATATTAGAT…	GGGTGTGTTGTTGGTGGGTTGGGTGGCGGACGAATTAAAATATCAAAATCATAACAGGGT	TGAATAATTCTTCACCTTTAGACATGTGCGATTTGTCTAACAGGT
YCR031C	142	RPS14A	TFIID-dominated	NoInfo	Unique	AGGGGCCGATGCAGTAGGGACAAATGCTATAGCTTTGAAGGCTTCTTATTTTCCCCATTACCCGGATTACAAAGTCACTACCTTCATCACCCGTACGAGTATTAAGTAATAATAACTAACAGTTTGGAAGGCTCTATATTTTAGTCTATTTAGTTGCTCTTGGTCTTGCTTTATTATCAAGTCTGCACTCTTCCTTTCTTCTAGGCATATATCGCCTTATCAATGGGCTGAAGAAAATAACCGCTGAAGTCGAAATAGATATGACAAGTTGCTTCCTGTCTTTATGGTCTGAGAGCAGTAAAAAAGCTTCATGGTAACTTTATTAACATACCGCAAACAAAGCTTTGCAACGCAAATTTTTGGTGAGCTTTTGCTTCAGCAATGTATTTTCTTTAAGCC…	GGGTGTGTTGTTGGTGGGTTGGGTGAGGGGCCGATGCAGTAGGGAC	TGAATAATTCTTCACCTTTAGACATGGCGGGTTCTTGTGGTTTC
YCR032W	1084-ML_M4_34	BPH1	TFIID-dominated	NoInfo	Divergent	AGCAGTCTCTATTACATTTTAAATAGGGAGAAAGAAGATACATAACAAGTATGAACAAGAACGATAATCAGTGAGTAACAAGAATAGAGATGTCAGGCCCGTGTGAAGTACTTGAAAGTAATAAGTGAGTATATAGAATATACCAGAACTTGTAAGCTTTCGAATAACAAAAAGAGCCATTTGTACTTATTCTCGAACTCGGTTGTAGAGAGGACGTTGCCTTGAAAGTCACAAATCCCCTACAATAATACCGGTCCTTGGAATGTAAATTATTTTGTTAATTTTCTTATAAGTTCACAGTTGAAAAAACAACGGTCACAGTGAATCAATAAAAGAAGGATCTCACTTTATAAAGAAAAGAACAGGAAAAAAAAATGTATATCTGGGTATATTACCCGG…	GGGTGTGTTGTTGGTGGGTTGGGTGAGCAGTCTCTATTACATTTTAAATAGGGAGAA	TGAATAATTCTTCACCTTTAGACATATCCGTATTGTGTTTTTTTTTGG
YCR034W	834-ML_M1_34	FEN1	TFIID-dominated	NoInfo	Unique	ACAAACGGCTGAGACGGGCAATACATATGCTCTACTTCTTTTCCATCCAATGGTTGGTGAAACTCTCGAGCATACATTACCTTACGTGTGTTAGTGTACTATATTATATATATATATATGTATATATATAAAGGGAGGAGTTTTTAATTATAATTGTAATTTCGTATTTTTTCTGCATTATACAGTTTTTTCCGATTTTAAACGACTTTATTTAAGTGTCGTGTAAATATGTCACATTTTATTTTTGTACGTATTCACATGTCCTGGCGTGCGGCCATTGCTGAAAATCGCAAAACCCACAGAGAAATAAACATCGCGAAAAAGTCAATGAAAAATTGGAAAATATTTTTCATTTCACTATTATCCACAAGCAATTTTGTACAAAGTGAAAAGGTTGAA…	GGGTGTGTTGTTGGTGGGTTGGGTGACAAACGGCTGAGACGGGCAATAC	TGAATAATTCTTCACCTTTAGACATGGCTTCTAGACGAAGATAATTAGTTCAACCTTTTC
YCR036W	835-ML_M1_34	RBK1	TFIID-dominated	NoInfo	Divergent	TTCCAATATTAGATGCCTGTGAAACTACTGTCAAACTTATTTGTGTAACAATACTCATCGTCTAATTTGTCCATTATTGTTATATACTCTGTCATAAAAAAAGAAAGAAAAATCTTATACTTTCGTCGACTGTGATTTGAAAATCTCTCCAGATCAAACGGGAATAAAAGGGTTTATATCCGAAGGTGGCCAGAACAATCATGAAGCAAATAGGATAAAAATAGCCAATAAGATGTTTGTTGTCTTTCATCCCAAAGTTCCAACAGCATATTTCAAAG	GGGTGTGTTGTTGGTGGGTTGGGTGTTCCAATATTAGATGCCTGTGAAACTACTGT	TGAATAATTCTTCACCTTTAGACATCTTTGAAATATGCTGTTGGAACTTTGGGATGAAAG
YCR039C	1368-TFL_TF1_31	MATALPHA2	SAGA-dominated	NoInfo	Divergent	ATTGTGAATGTCGTCTATTAAGTTATTATATATGGTTGATACATTTCATAAAAAGTGAAGGTTAAAAGAAGTAGTTAAGAGTTTAAGTTGTTTCATATGATGTACTTTTCTACATTGGGAAGCAATAAATTGCATCCCAAACAAAACCCAGACATCATTAATGTTTTGAAACATAAAATGTTGGAACTTAAAAATATATATAAAGGAGAGATTGAAATCAGCTTAGAAGTGGGCAAGAAAAAAAGGAAGATAAGCAAGAAAAA	GGGTGTGTTGTTGGTGGGTTGGGTGATTGTGAATGTCGTCTATTAAGTTATTATATATGG	TGAATAATTCTTCACCTTTAGACATTTTTTCTTGCTTATCTTCCTTTTTTTCTTGCCCAC
YCR065W	1610-TFL_TF3_33	YCR065W	TFIID-dominated	OPN	Unique	CGACTATATGCACGTTGCAGTATTGTTCTGGCCATGTAATTATCTCTCTCCCAACGTTTTAGAAGAGGTTTTCGTCTCCTTCGTCAAAGACGACCACTTTCCCATTTTGGTCATTGGAACGCGAAAAAACAAAACAGACGCGAGAACGCGACGCGAAAAAATATATTTTTCCGTTTTTTTTTTTTTTCGGAACAAAGATAACGCGTTAAAACCTGTGGATGTAATAAGGATCTGAAACACTGACTAAAACGCGTCCTCATTTAAAATCAAAAAATTACTTCTTCTCCTCCCTTACGGTGCCCTTTGATCCTTCTCAAACTTTAAATATATGTTGCATGATTAATTGAAAATCATATAGAGTATATCTTAACAGAGGTTCCAACGCTTTAAATCGTATTC…	GGGTGTGTTGTTGGTGGGTTGGGTGCGACTATATGCACGTTGCAGTATTGTTCTGG	TGAATAATTCTTCACCTTTAGACATTGAAAAGTTGGAATTTTTGTTGATTTTTTTTTTTT
YCR073W-A	970-ML_M3_34	SOL2	NotReported	NoInfo	Divergent	TTTCACCTACAAGGAACTACCTTTTATAGCCACCCTAAGTAAAACAACATTAGCTTAGCATCCTCAATTCTTATCGTATGTTGTTGCTGCTATTTTTATCCTATTGTTCCTGGCATCGCTTTTTTACATAAGGTACCAAGGCAAGAGAAAAGACCCGCGAAATTTTCAATTCGAGACATAGGGTTAATACGAAATATGTTAAGGTCTAGTTTCCAAAAAATGAAGAAAATGTGATTAGACATCCTGGGGAAATTAGGTTTAAATAGGGCGGGCGCTACAGGGGTTTTCCTAACAAATTTCAATGATAATAGTGGCATCATCATCGTCATATCCAGTGTAGGTATGGACTAGAACAGAAAGCAATTTGCAGCAAGACAAT	GGGTGTGTTGTTGGTGGGTTGGGTGTTTCACCTACAAGGAACTACC	TGAATAATTCTTCACCTTTAGACATATTGTCTTGCTGCAAATTGCTTTCTGTTCTAGT
YCR084C	2160-GlobalL_GL2_31	TUP1	TFIID-dominated	NoInfo	Divergent	TTTGCGCACGTTGGATTGTCTTGTTTCGCTTTCTTTTTTTTATTGTTCCTGTTTATCTATCTAATGACCTTCTTGTCTGTCTGCTTCTTCACTGTTTTGATTTCAATGTGACCTTTTTCCAATCATTTTTCAATGTAAACAAATACAAGATATTGAAGCATAAACAAAATAAAATGAAATAATACGGGAAGAGCGCAGAGGGTGAACAGAATAAGGCGAGCCATAATGAGGCCGCCCTTCTTCACTCTTGACGCCAGTTGAGTGAGGGACTGAATACTATATACAGTAAATAATTCGTAAAATTGATATTTAGTTTTACCAAGCATTGCCAGGCCGCAAATCAGACCGTTATCCGTTGTAACTTCTTCAGCTATAAAACAATGCGCTGACGTTTTTGAT…	GGGTGTGTTGTTGGTGGGTTGGGTGTTTGCGCACGTTGGATTGTCTTGTTTC	TGAATAATTCTTCACCTTTAGACATATTGGTTTGGATGGAAAGCTGATTTCTTTCTTCCC
YCR106W	1369-TFL_TF1_32	RDS1	TFIID-dominated	NoInfo	Unique	TCTATATACGTAATATTTTTCAGAATCTCTTAAAATGCATGTCAAATCTCGGAATTTATCATGACCCATTACATAACAAGAGAAAAGTGGTTTGCATTGTATGTATACCTTAAACCAATTCTTCGGTAGTCACATGACCTATATATAGGGACATTCATTTCTTGAATAGGATATTTCTTAAACTTAAGGGAAATTTTGATGAAAATTTAGAATCTCTCGACAACAGTGCAGAGCAGTAAGTTTTATTCAATACGAAATGTGTGCAGGGTTTTACCCATTCATGTCGAGTACGTCTACATTTGTTCTGCGATTTAACTTAATACTTAGCCTACTCATATGTATCGAAGCCAAACTATTAAATCTGAAAACTGAATACCCATTAAGTAGGTACATTAATGC…	GGGTGTGTTGTTGGTGGGTTGGGTGTCTATATACGTAATATTTTTCAGAATCTCTT	TGAATAATTCTTCACCTTTAGACATCAGAGCATTTCAGCAGCCAATTTCATGTTC
YDL002C	1626-TFL_TF2_31	NHP10	TFIID-dominated	NoInfo	Divergent	GACTAATTGAATATTAAATGTATTTAAAATGCTAATTTAAGCTGAGTAGTAGTTGGACAGATTTGTTTAGCCGCAGTTACGGTGATAGTCGGCAAAGGAATAATTTTACGGTTACTTGATATATTTTCGTGCTAAGAAATCTTGTGCACGAAAGCGGACAAGGTATTGTCAGCAGTTTTTCGCCCTAAATCGCATTATCAAACAGAAAAAACAAGAATACACCAGTAAAGCAAAAGGAGCCGACGGTTCTCCATTTTCCTTAGAAAAAAGATTTTCTTCTGAGAAAGGAAGGATTTCAATTAAAATATAAGGAAATGATTACCACGCACATATATATTAAATCGTTCTAGGGGCTAGAATTGGATGAGAAGCAGCCAGGATATAGGTAATAGTAACACA…	GGGTGTGTTGTTGGTGGGTTGGGTGGACTAATTGAATATTAAATGTATTTAAAATGCT	TGAATAATTCTTCACCTTTAGACATTTCTTATGTGTTACTATTACCTATATCCTGGCTG
YDL004W	971-ML_M3_34	ATP16	TFIID-dominated	NoInfo	Divergent	TACTTTCAGACGGGCAGTTTATTTGGGAGGATCCGCCTTCAAATTTAAACTATCTTGAGACCAGAACATCTATTGAAATTTTGGTGAATATTCCAGCAACCCTCTCTATCCCGCTTTGAATTTCTTGATGTCATTGGAAACATTTAACTTTTCTCGTTACAAGCGGGTAATATCCTAATCATTGTAATTAAGACGTTGCTTCCCTGGGAAGAAAATAGTATAAACATAAGATATAATAGTTTTTAAAATGGTCAACGTATGCGATGCACAACTAAAAGGTACCAATTCATTAAATATTATAATATTTACTTCTTACTATTACACGAAAGACAAGTGTGAAATGCCTAGGAGATTGATGATTGACAAGCTCTGGCCTTGCAATAAAAATACTTATACACA…	GGGTGTGTTGTTGGTGGGTTGGGTGTACTTTCAGACGGGCAGTTTATTTGGGAGG	TGAATAATTCTTCACCTTTAGACATTTTCCTATCCTCACGGCTACAGTTATACCTTCAC
YDL007W	2289-GlobalL_GL3_31	RPT2	TFIID-dominated	DPN	Unique	AGCGGCTGCAACTTTGAAAAAGAAAGAAACAAAATTATGCGCTAGTTTTCCATTTCTTGTATTCTTTTTTCTTTTGCGGTGGTAATTACGGGAATTTAGTGATGTTGGAACGAGAGTAATTAATAGTGACATGAGTTGCTATGGTAACAATCTAATGCTTACACCGTATATTAATGTACACCTCGTATACGTTTAAGTGTGATTGCACCTATTGCAGAAGGAATGTTAAACGAGAAGCTCAGACAATACTGAAGCTGTGCTAAAGATCTATTAATTGAACATGATATGGTAGGTACATATATGAGGAATATGAGTCGTCACATCAATGTATAGTAACTACCGGAATCACTATTATATTGGTCATGATTAATATGACCAATCGGCGTGTGTTTTATATAC…	GGGTGTGTTGTTGGTGGGTTGGGTGAGCGGCTGCAACTTTGAAAAA	TGAATAATTCTTCACCTTTAGACATTTTATTTTCTATTAAAAACGCTGTCTCTTCTTT
YDL008W	2195-GlobalL_GL2_33	APC11	TFIID-dominated	NoInfo	Unique	AATTGTTACAAAAAGGAAAGAAGAAAAAATTAAGAATAAATATATAAATAAAGAGGTCGTGAATGATTAGGTCGTGAAATGCAGTGTAGTTGGAAAGGCGTAGTTTTCCTAGCACAAGGCGTTTCGGAGTTGGAATAAAGAAGCTATCACCAACGAAGAAGCTTTTTTGTCCAAGACATCTCTTAAAAGGGTTGTGAAAACATAAAACGCTTAATGCCTTCATATATACATATATAAGTTTATGGTTTCGATGTTTACAATAACTTCTATCCTTTGCTGGTCCATGCACTTCACCTTGGTAAGTTATGCAACGCACTTTTGTCTACGCCTGCATTCGATATAAAGGGTAAGCTGCCGAGATAACTTTTGTATCTTCCGTGTCTGCAGATAAAAAAATAA…	GGGTGTGTTGTTGGTGGGTTGGGTGAATTGTTACAAAAAGGAAAGAAGAAAAAATTAAG	TGAATAATTCTTCACCTTTAGACATATTTTTATAATCTGTATTGCCACTTTGCTTG
YDL017W	2199-GlobalL_GL2_31	CDC7	TFIID-dominated	NoInfo	Divergent	GACGGAGTTTTTTAGTCAGTTCACAGTGTCCCTTCAAGTACGGTAACTATCAAGAGCCTTACCAGTTTCTGTCAAGATATTGTCCCCCCAAATTCTTTCATTGAGGAGAGGATTATGAAGAACGCGTTCTGTTTTAAAGAGAGAAAAATTCAGGTCAGGACGCGTTGGTCTCACCTTTGTTGACATAATGACCATGACAGTGTAGGAAGTCTAAGTAGTATGTGGAAACCTACGCGATCATACTGATACGTTCGTAAACTTTATCAACGAACGACGCTTTTTTTTTAAACCTCTATATAAGCATGTTTTTAGCTTGGGAAATTAAGGTGTAGCCCTGGTTTTGAAGATAATTAAGAATCTAATGGGGCAATGCTTGTGTAGATGACATTTTATAGAGTA…	GGGTGTGTTGTTGGTGGGTTGGGTGGACGGAGTTTTTTAGTCAGTTCACAGTGTCC	TGAATAATTCTTCACCTTTAGACATTATGATTGTTCTACTTCGAAACTGCCTCTTTCCT
YDL021W	836-ML_M5_35	GPM2	TFIID-dominated	OPN	Unique	ATTTATTGGAGAAAGATAACATATCATACTTTCCCCCACTTTTTTCGAGGCTCTTCTATATCATATTCATAAATTAGCATTATGTCATTTCTCATAACTACTTTATCACGTTAGAAATTACTTATTATTATTAAATTAATACAAAATTTAGTAACCAAATAAATATAAATAAATATGTATATTTAAATTTTAAAAAAAAAATCCTATAGAGCAAAAGGATTTTCCATTATAATATTAGCTGTACACCTCTTCCGCATTTTTTGAGGGTGGTTACAACACCACTCATTCAGAGGCTGTCGGCACAGTTGCTTCTAGCATCTGGCGTCCGTATGTATGGGTGTATTTTAAATAATAAACAAAGTGCCACACCTTCACCAATTATGTCTTTAAGAAATGGAC…	GGGTGTGTTGTTGGTGGGTTGGGTGATTTATTGGAGAAAGATAACATATCATACTTTC	TGAATAATTCTTCACCTTTAGACATTGTTTACTAAGTTAATATATCTATATTTTTTTT
YDL029W	2266-GlobalL_GL3_31	ARP2	TFIID-dominated	NoInfo	Unique	AATCTCTCTGTGATATGTATATTTGTTTGATAGATAGCAGTTGTATGTATTTATACTATTCTTAGTAATGACCTTATTACCCGTCTTGTAGAATTGAAAGGCGAAAAACAATTTGAGGACCCATATAATGGAAGAAAACGGACGTGAAAGTTAAATATACGTACCAGAAGACAAATCACAGTAATAAACTAACAAAACTATATAATAATA	GGGTGTGTTGTTGGTGGGTTGGGTGAATCTCTCTGTGATATGTATATTTGTTTGATAG	TGAATAATTCTTCACCTTTAGACATTATTATTATATAGTTTTGTTAGTTTATTACTGTGA
YDL040C	972-ML_M3_34	NAT1	TFIID-dominated	NoInfo	Unique	TCATTCTACCATCTTTCATGTCCCTACGCCATTCTCGTTCGTATACCATATAAACCAATTATAGATTTTACATAGAATAATAGTTAAATTTGATTATAGAATATCTTCGGATTCAATAAAAAATTATTATTATCAGACTCTTTCTGTCCACTCCTTGAAGTATGCAAAGTGCTTCGAGAACGCCATGACATTCGACAATTCAAAATTGAGAGAGGACTGCTAAGGAAACTCTTTGAGTTGATTATATAATCGCTATTTAATCTTTTAAAGGGGGAATACTGCTAAATTTTCATTATTGTACAACTGGAGACATGATAGGCCTGAAATGTGCCACCAAATTGCATGACCTTGCTAATGAGGTCGCTGGGTTGCGTATGCACTTTTTACCCTGCTCCGCGT…	GGGTGTGTTGTTGGTGGGTTGGGTGTCATTCTACCATCTTTCATGTCCCTACGCC	TGAATAATTCTTCACCTTTAGACATACTTCGTTAGGGTCAATCGCCTTCCT
YDL042C	2163-GlobalL_GL2_31	SIR2	TFIID-dominated	NoInfo	Unique	CCTGCAACTCCTCAATGTGTCAATTAACTCTTACTTAATTTATGTATATATTTTTTATGTATATGCTTATATGCATGCGCATATGCTCATAAAAGATACATTGTTATAGGTCATTTCTTTTCCAAGCTACATCTAGCACTCCTTCCAACCATGGTCCAGGACAGCCAGGACCTTTTCTTGCCAAAATTCTTGCTTTCCCATCTCAGAGAAAAAACGAGGAATTTTTCTTTGTCCTCTTTGGCCGCCAGTTGCGGTAAAATATTTTTTTTCTAGGTCGCATAGTTTGAAAGACTTGTCTTTTTCACCACCCAAGAAAAATATATTTAGTGAAGAGATGTAAAGCCCATTCTCACGTATTTCAAGAAATTAGGCATCGCTTCGGTAGACACATTCAAACCA…	GGGTGTGTTGTTGGTGGGTTGGGTGCCTGCAACTCCTCAATGTGTCAATTAACTCTTAC	TGAATAATTCTTCACCTTTAGACATCCAGCTTTAATGTGCCGATGAGGGAAAAA
YDL048C	1370-TFL_TF1_31	STP4	SAGA-dominated	OPN	Divergent	CACTTCATGGTTACCAATAGCGTGGCCTTCCTTTTTTTTTTCCGGGAACGCCGCGGCTTTGCAATTTGCTTGTTAGTCAAACCCCGCGGTAGTTAAAATCAGTGACAAGAGCAGAAAAAACACCACACGCAATGGCCGCATATGAGGCAAATGGTGGGGAGGCACGACGTGGCCGCACAGGGGAAGGGGAGCCCACATTTGCGTTATTTTTTTTCCTCCGGCTGCTTTTTAGCCTTCTACGCGCGGGACGGCTTGCGCGCGTTCTCGGAACTTCTAATTAGTCCGGGGGGAATCAAGTTCCGGGCCGACACTTACACGAGCACATTGAGGAAAATAAAATCCGGGAATGTCTTGCCGGATATGACCTGAATTGGGAATCCCGGATTTTTTTTACTACTT…	GGGTGTGTTGTTGGTGGGTTGGGTGCACTTCATGGTTACCAATAGCGTGGCCT	TGAATAATTCTTCACCTTTAGACATAGGGGAAGCCAAAGAAAAGAAGTAACAAATATTCC
YDL055C	837-ML_M1_34	PSA1	SAGA-dominated	OPN	Divergent	CTCACCTTGTATCAACCTGCTTGGCAAGCTGCTCTGCGAGGCTCCATTTTTTTACATTTTCAAGAGGAGTACATTTCACCTTAAAAAACGGCACGGAGAAAGCCTAAACTTGGTTGCATATACGCAATTACAAATCTTTTATAACTACTTCTGATTCTGTGCACGACGTGCCACCCGGTACAGTTCAAAGGTCACTATACGCACTGTCGATCGAGCCAACCCAACCCACAGAACATCCTAAAGCTTCAAATCGAAACGCGTACAGTCAGCATTCTTCATGCTGCACCCGATCCTTCTTACCGCGTGCTGGGTGAAAAGCAAGACTAAGAGCAAGACCCTTGGATAACGGCACCAAATGGACTACTTTCGTCCTTTCCTGCAACTCTGACTATAGCTTTT…	GGGTGTGTTGTTGGTGGGTTGGGTGCTCACCTTGTATCAACCTGCTTGGCA	TGAATAATTCTTCACCTTTAGACATTTTTCAATTATATATGTTTTATTTGTTGAAGTTGT
YDL056W	1555-TFL_TF2_31	MBP1	TFIID-dominated	NoInfo	Unique	TAGTACAATATCACTGGACGTGGTTGTGGCACATTCTAGAGGATCTCTTGCCATGTTCAAATTCTGTCTAAAATTACATGCAGCTGAATCTCCATTACCGTCTCACCTGATCAATTGCGCTGGAAGATATGATGGGAGAGGACTTATTGAACGCTGCACACGACTGCACCCGCATTGGCAAGCAGAAGGTGGGTTTTGGGCGAATGGTCCACGAAATGGCGAATACAAAGACTTTTGGATACCATTAAGTGAGACTTATAGTATCGCTGGCGTTTGCGTTCCGGAATTTGCCACGATACCACAAACTTGTTCAGTAATGTCCTGCTATGGCATGTGTGATCACATAGTGCCAATTAGCGCAGCCTCAAATTATGCAAGGCTTTTCGAGGGCAGACATTC…	GGGTGTGTTGTTGGTGGGTTGGGTGTAGTACAATATCACTGGACGTGGTTGTGGC	TGAATAATTCTTCACCTTTAGACATGCTTGTGTTTCTGGGATTTACGTTGTGTCT
YDL066W	838-ML_M1_34	IDP1	TFIID-dominated	NoInfo	Divergent	GTCTGTGTAAGTCGCTTGTAGTTAGTAGTTTGCAAATATCTTGCTTGCTCTAATTCTCGGTCCTAATTTTCCCTGAAGATAAGAGTCTCTTTCATCGATTCTTTTAATACCACAGGAACAAAGCGGGCATCGTGGTAGCGGGCCAATCAGGTTGCAGTAAATGAAGAGATATAGAGGAGGACTCTGCTAAAGACCATAACAAGGGTCTGCAATGATCTTGGACTAAATAAAGGTGTCTTACAATCCAAAAGAGCTTGAATCATTCCTTTTATGAGCTAAATAGCACCGTTTGCACCTTCTGATAACGCTTTACGGGTCACGCGCGGATTTTGACTCACATAATTCCACTTGCCCATATAAAGAGGGACTCATATGATCTTATGAAATCTTCCTTCAAGC…	GGGTGTGTTGTTGGTGGGTTGGGTGGTCTGTGTAAGTCGCTTGTAGTTAGTAGTTTGC	TGAATAATTCTTCACCTTTAGACATGCTGGGCGATCTTCCTTGTGCG
YDL067C	973-ML_M3_34	COX9	TFIID-dominated	NoInfo	Divergent	GCTGGGCGATCTTCCTTGTGCGTCTGTTGTCTCACAATTGCTTGAAGGAAGATTTCATAAGATCATATGAGTCCCTCTTTATATGGGCAAGTGGAATTATGTGAGTCAAAATCCGCGCGTGACCCGTAAAGCGTTATCAGAAGGTGCAAACGGTGCTATTTAGCTCATAAAAGGAATGATTCAAGCTCTTTTGGATTGTAAGACACCTTTATTTAGTCCAAGATCATTGCAGACCCTTGTTATGGTCTTTAGCAGAGTCCTCCTCTATATCTCTTCATTTACTGCAACCTGATTGGCCCGCTACCACGATGCCCGCTTTGTTCCTGTGGTATTAAAAGAATCGATGAAAGAGACTCTTATCTTCAGGGAAAATTAGGACCGAGAATTAGAGCAAGCAAG…	GGGTGTGTTGTTGGTGGGTTGGGTGGCTGGGCGATCTTCCTTGTGCG	TGAATAATTCTTCACCTTTAGACATGTCTGTGTAAGTCGCTTGTAGTTAGTAGTTTGC
YDL075W	71	RPL31A	TFIID-dominated	NoInfo	Divergent	TGCGAGTAAATTTTCCCTTACCTTCGTACTAAAATACCGTTATTTGTCAAAACGCTGTCATGGAATTCTATAGCACTTGATGCCGGAATGGAGATGCTTATTCTTGTGTTCTACATTCATGAAGTGCTGATACTATATTTTGTTTTCCCGAACCTCTCCCCTTCTGGGCCCTTTTTCCATTATTCACAATATTTTCATACCTTTACCTCCGTACACCAATCTTTATTTTTACCCCCATACCTTTGTATTCTGAAATTGAGAAATGATTTGTGGTGCTTTTTTTTTGGACAATCTGCCTTCGTGGACAGTTTTGAAACGCTAGGCGACAGTTTTGCAACGGAAGGAAGTGGGAGAGCCCAGAAAGGCTTTCTCTCGATGGTGGATCATTCTTGCGCAGGC…	GGGTGTGTTGTTGGTGGGTTGGGTGTGCGAGTAAATTTTCCCTTACCTTCG	TGAATAATTCTTCACCTTTAGACATTTTTCCTTTGATTGAGTTCTGTTTGC
YDL078C	839-ML_M1_34	MDH3	TFIID-dominated	NoInfo	Unique	GATCCCTTAACAGCTGCTGTTATTGTTGTTAGTATTTCTTATATATATTAAAAATCTCTCAGTTGATTTTCCGTGAATTGTTTAGGAAAAGAACAAAATTTAAAATTAAACAGCTAAAATCACATCACGTATTCGCGCCTGCGACATATGTACAAGAACACTATAACTTATTATATAGAAGAGGTTTTGAACACTTGTAGGCCATTAGCGCAGTACCCTTTTTTACCACATTTATATGGCCGGAGTTAACGCCGGTCCGGCCGAAAGGTGTTCAATACCCTATCGTATGACGAGCAATGCCGTTATGACTAGTGGACATGCTTGGCATGGTCTATTACTCAAGATTTTCTGTATCCTTCTTACGTGTGAATTTCCACGAGTTGACAACTTTTGAACCCC…	GGGTGTGTTGTTGGTGGGTTGGGTGGATCCCTTAACAGCTGCTGTTATTGTTGTTAGT	TGAATAATTCTTCACCTTTAGACATGTTTATGATTGTTTGTCTCTTTTTATTTTCTTTTG
YDL081C	126	RPP1A	TFIID-dominated	NoInfo	Unique	CCGCCCTACTACCAGGGACCCTCATGATTACCGCTCGAATGCGACGTTTCCTGCCTCATAAAACTGGCTTGAAAATATTTATTCGCTGAACAGTAGCCTAGCTTATAAAAATTTCATTTAATTAATGTAATATGAAAACTCACATGCCTTCTGTTTCTAAAATTGTCACAGCAAGAAATAACATTACCATACGTGATCTTATTAAACTCTAGTATCTTGTCTAATACTTCATTTAAAAGAAGCCTTAACCCTGTAGCCTCATCTATGTCTGCTACATATCGTGAGGTACGAATATCGTAAGATGATACCACGCAACTTTGTAATGATTTTTTTTTTTTTCATTTTTTAAAGAATGCCTTTACATGGTATTTGAAAAAAATATCTTTATAAAGTTTGCGA…	GGGTGTGTTGTTGGTGGGTTGGGTGCCGCCCTACTACCAGGGACCC	TGAATAATTCTTCACCTTTAGACATTTCTTCTTGTTATTTTAGAGATAATCGGTTTAAG
YDL082W	16	RPL13A	TFIID-dominated	NoInfo	Divergent	CTTGTTGCTTATTCTCTTGCTGTATTTTTCGAAACACTGCTAAATAAAAAGGTATATATTAAATAGTCTACTGCGTAACCTATACATTTTACATGGCATTTACTTTTGACTTTGCCAGTGTTACTCTCTGCGCTAGGATAATATTCGGTGGTATAGGCTCACGCGGCCTGGCCGGAACGAACTGCTACCAGTTCTGTTTCCCTCAGCTAGAGGGAAACAGAGAGAATTTCCGCCCAGGTCAAAGGCCACAGCATCCTTCTAGAGGAGGAGCGACAACCTAAGGAAAATTCAGTTTTTCCTAGATCGCATACATTTTTCAACCACTTTTTTTCACAATGCATTATTTTTCAACATGTATGGGTGTTTTTTCTGAATATCAGACTCTTTTATGGAGTAAAA…	GGGTGTGTTGTTGGTGGGTTGGGTGCTTGTTGCTTATTCTCTTGCTG	TGAATAATTCTTCACCTTTAGACATTGTGTACGATTCCTGCTGTG
YDL083C	148	RPS16B	TFIID-dominated	NoInfo	Divergent	TGTGTACGATTCCTGCTGTGCTGTACTATGCTTTTCTCAAACCCCTTCGAACAGAATGCTGCAAGCTTAAATGGATTAGTAGCTAATATCCGATCATTTCAAATTTTCCAAGATTTCCACACCTCTACTGTGATTATTCCGACTAGAAAAAAATTAAATTTTCTAACTACAAAAAATTGCCTGCATATATGTAAGGATGTAACAGGAAATGTATGGGTCACATATTAATAGCTTGTTTTACTCCATAAAAGAGTCTGATATTCAGAAAAAACACCCATACATGTTGAAAAATAATGCATTGTGAAAAAAAGTGGTTGAAAAATGTATGCGATCTAGGAAAAACTGAATTTTCCTTAGGTTGTCGCTCCTCCTCTAGAAGGATGCTGTGGCCTTTGACCT…	GGGTGTGTTGTTGGTGGGTTGGGTGTGTGTACGATTCCTGCTGTGCTG	TGAATAATTCTTCACCTTTAGACATCTTGTTGCTTATTCTCTTGCTGTATTTTTCG
YDL084W	2113-GlobalL_GL1_31	SUB2	TFIID-dominated	NoInfo	Unique	TCCTTGTTTTATATATTCATTGTTCCAATTCAAATTGTTTACTATCATTTACGTATTATAACCAGTATTTCCCTTTATTGGTCATGGAAGATTCGCGTTACCCTTACTCGTTAACAGTGATATTATTTGTATATGTGATGAAAATTTAAGAAAAAAATAGTCGACAACACGCCGAATAAACAAAGGGTTTCTTCAATACCTGATATAGTAGCTAGAGGGCAGAAGTTTGAGGTGATATCTTTCTGAGTGTTGTTATTTTTGTAAGTCGTAACACGGAACTGTTTGCCTGTTGGAATTTTACGTTACTATTCTCATCGGTATAACTAGCTTATATTCACTTTGGCAATAGGTTAAAAAAAGCTCGTTCATTTTTTTAAAAACAGCAACG	GGGTGTGTTGTTGGTGGGTTGGGTGTCCTTGTTTTATATATTCATTGTTCCA	TGAATAATTCTTCACCTTTAGACATCGTTGCTGTTTTTAAAAAAATGAACGAGCTTT
YDL085W	974-ML_M3_35	NDE2	TFIID-dominated	NoInfo	Divergent	ACACCTTTGGAGCACGTTTGTTAAGATCTTCACTCTGTACACGCTATATACTAAATAACAATAAGAAAAAGAAAAAGAAGCACAATATAGGAAAGCGTTCTAATTAACTAAAGAAAAAAAAAAAATAAAAAAAAAATAAAAAAAAGGTAACTAAAAAGGACAAAAAACATAACAGCTGTTTATAAAGTACTTTATACGTAAGAAACTACTGGCACTATTCATTCCAATAAAAGGACAGGTATAAAGTGTCTGCTTATCTTCTCGTCTTTTCGGCTTTTAACTTCTCAAGCTTTTCAGCCTCTCTTCTAGCATCTGCGGCGGCCTGCTTTTGTCTCAAGATTTCGGCGTCTGACTCCATTCTTTTCTTAGGATCACCACTCTTTTTCTGGTTCTTAGCCA…	GGGTGTGTTGTTGGTGGGTTGGGTGACACCTTTGGAGCACGTTTGTTAAGAT	TGAATAATTCTTCACCTTTAGACATCTATACGAATGGCAAGTACGGTGGTTGTTTTT
YDL100C	2295-GlobalL_GL3_31	GET3	TFIID-dominated	NoInfo	Divergent	TGTAACTATATGATAAACTTGCTCAATTCAGGTTGGTTCAATGCAAATTATTACATCCCTTTTTTATCACAAGATCTTCGTAACAATAGTACTAATTAATAGTGCTGGGGATTCTCAACCATTTTTTTTTTTCAAAAGCGAAAATGGATAAAACGGTGGCAACTTCAAACAAGTTGAGGGAAGCCAACGCAGCGTTTAGGAAAACGTACGACAAGAACAAGAAGATCATCACATTGTAATT	GGGTGTGTTGTTGGTGGGTTGGGTGTGTAACTATATGATAAACTTGCTCAATTCAGGTTG	TGAATAATTCTTCACCTTTAGACATAATTACAATGTGATGATCTTCTTGTTCTTGTCGT
YDL106C	774-ML_M1_34	PHO2	TFIID-dominated	NoInfo	Divergent	GTCTCTGTCTGTACTCTCTTTTTTTTGCAAAACTCTGATTTCTTGATTGTCTGCTACTAGTATTTATCTCATCTTCTTGATATTATTTCACCTTTTCTGTTAACGCGTTGCGCGTTTCCTTTATCTCTGGTACTTAACAGTATATGGAGTTAAAAGTGTGGGATTGTTTGTCGTCTAAGTAAAACCATGTGTGAGTAATCTGTGAACGATCAAGGATAGTGTAAAATAGCTTAGCAACAATAGTCTTTTAACATGCGGACATAAGGTCACTTTTTGGCACAAGATGATAGTAAATGTTGCACATTATGAGCAGTATTTTAATACATCACTTCGGACGATGCGGCATATCCAGAATTGCAGATTTAGTAAATCACAAGCTCCAGGGAACTGTTGAAACCT…	GGGTGTGTTGTTGGTGGGTTGGGTGGTCTCTGTCTGTACTCTCTTTTTTTTGC	TGAATAATTCTTCACCTTTAGACATAGCGTATTGTATACGTTATTTAGCAGTAAGCCGT
YDL108W	2074-GlobalL_GL1_31	KIN28	TFIID-dominated	NoInfo	Divergent	ATTACTACCGTTTCCCCGATGTTTTTGGGTGAATAAGGTCAGGTGAGCATTTTTTGTACTGATATTTTTTCTCTTTGTTTGCAGACACAACGCTTGCTGTTAATACGCTAAAAACATACCACACTACCTTGAACAAATCCTCCAAGAGAAATTTGTAAGAATTCAGAAGCGGTTTCAGGGGAAGTCGGCTTAGTTGTCAATTGTAATTGAAAATCACCCTCTAATTTGAAAGATTTTCAGTTTCAATAAGACATCAATCTTGCCAGTTTGTAATTTTTTGGTATATAGAAATGGTCTTCAAGCATAAGCCTTAAGAAAGATTCGTCCATTGGATGAACCTACAATTTTTTTTGTGTTATGATGTGAAGCTTCATTTGAAGCATTGTGCAGAGAATATTA…	GGGTGTGTTGTTGGTGGGTTGGGTGATTACTACCGTTTCCCCGATGTTTTTGGGT	TGAATAATTCTTCACCTTTAGACATATGTTCGCTCTGAGGCCGGGA
YDL111C	2094-GlobalL_GL1_31	RRP42	TFIID-dominated	NoInfo	Unique	GAGACGGGATTTAGTTTTACTGCGCATCATTTTCACGTCATACTCTTTGTCTCTCTGTTCTATCTCTTCGTATAAATATTTCAATAACTCCATTTGTCTATTCTATCTACCCGTTCTATCCTTACTACTAGATATCTTAAAGAAATAATAAAATAAGTAAATACAAAAAAAACTCGCTATTAATAATTTATCTCCGAAAGCCCTAGGGTGTGCTTTTCTTCCGTGCCCTAGTCTATTATTTTGAACCCTAGTTGGCGAAATTTTTTTCTAATATTCAGAAAAAAGAAACGTAGAGCTTATATGGTGAAGGAGTACAATGATACTAATAGTCTGTAGACGGCAAAAGGCATTCTTTTTGACTAGCACAACGACAGTTTGAGATTCTGTTGAAATAATCAT…	GGGTGTGTTGTTGGTGGGTTGGGTGGAGACGGGATTTAGTTTTACTGCGCATCATTT	TGAATAATTCTTCACCTTTAGACATAAATGATTATTTCAACAGAATCTCAAACTGTCGTT
YDL116W	2114-GlobalL_GL1_31	NUP84	TFIID-dominated	DPN	Unique	ACGTTTTTCACAAATTTTTTTACAGCGCTATAATCTGTATCATTCAACATACATTCTACTCAGGAAGGTGAATTTCATAACTCATATATGGCTATATAGTACTTATTATTTAATGATTTATCCATTGCATTCATAAAAGCTATGCTGGTCCAACTTTTTCGTATTTAGTGATGTTTTCGGTGAAGAAAATATGAAAAATTAGACCAAATGCTCAAATACATACGACATTTGAATTGTTTAGGCAAGTCCGAAAACGAGGTATATCAGCTAATTCAACCTGAAAACCAATTGAGTGCTACTTCGAAGTAAATACATAGCCATTTCAA	GGGTGTGTTGTTGGTGGGTTGGGTGACGTTTTTCACAAATTTTTTTACAG	TGAATAATTCTTCACCTTTAGACATTTGAAATGGCTATGTATTTTACTTCG
YDL126C	2301-GlobalL_GL3_31	CDC48	TFIID-dominated	NoInfo	Unique	AGTAATGCATGCTATGATTTCTTTTAGCGTTTTCTTTTCATATTTAAGTTTATACATATGGGTGTGTTTGCTTCCATTCATATCCACTCTATAATGCTAACAATCATGTTACTAGCCATCGTTGCTATCGATACCTTATGAACAGCTCTAACTCCTTCCTTTTTAACCTACCGCCTTTTGCGCACTACCCGGCAACCCCTCGAATGTGAATTCGGTGGCAAAAAAGGACATATATCAGGGCCGTGTATTTAAGAGATCCGCAGTTGATGTAGTCAATTAATCTAGTTCTATTAAGATTTGACTCAACGCCATTGACTCGATAACTGGCTCAACTACAAGACAGATATACAAATC	GGGTGTGTTGTTGGTGGGTTGGGTGAGTAATGCATGCTATGATTTCTTTTAGCGTTTTCT	TGAATAATTCTTCACCTTTAGACATGATTTGTATATCTGTCTTGTAGTTGAGCCAGTT
YDL127W	2211-GlobalL_GL2_32	PCL2	TFIID-dominated	OPN	Unique	TTTATATTTTATCTTCTTCGTAATTCTATCGATGGACCAATACAAAGATGATTATGACTAGCAAGTCATTATTATGATCGTTATATTATACATATTATGTTTACGCAACTAATTTTTATATCGAATTTTATCTGAAAAAAAGTTTTCAAAACCAACAAAATATTTTGTACACTCTTCGAAACTCAAATTCTGCACCATTTCCATTCTGATAAAAGGTTTAATATTTCGAAGCTTCTCAACTACAGCTCGTGTTCTTCTTGCAGCACATCAGCTGCTTTGCTGCACTGTTCAGGGTAACGTTATTCATTACAACGAGAATATTTAGGAATTTTGCTCAAATTCATGGAGCTTCCTACATCATTGCACAACAGAATTTCGTTTTGTAGTATAGTTTATTAG…	GGGTGTGTTGTTGGTGGGTTGGGTGTTTATATTTTATCTTCTTCGTAATTCTATCG	TGAATAATTCTTCACCTTTAGACATCTTTTGTAGTAAAAAGTTGCTGCCGT
YDL130W	127	RPP1B	TFIID-dominated	NoInfo	Unique	TGGTCATTGTTAAGGCTAAAGGTTCTGCAGACACGTTTTGTACGTAGAAAGAAGCAATCATGCCAAATCAAAATTAGGAAATGAACATCAGTGGTATTTTATAAGCCTGCACATTATATATAGTATATACGTCACGAATACAGGAACACCGTCAGTTAGAGAAACGTCGCCTCAGTTTGCTCCTCAGATATTCCTTTAAACCCATACATATCTTACACAAAACATCCGTACATCAGAAGGATTATATGAAACGCAAAAAAAAATAAAATTTTCATTTCTGCGTGTCGCGCGAAGGAGAAATCTTAGAATTGAAACTTCCGGCTAACGGTTGCTAAAACTAGTTTCCAATGTAATACCAAATAAGCATTTGATGTTGAATCTGTAAGCCCCTTCGTGATA…	GGGTGTGTTGTTGGTGGGTTGGGTGTGGTCATTGTTAAGGCTAAAGGTTCTGC	TGAATAATTCTTCACCTTTAGACATTTTCTTCTTAGTTGTTTGATTTCTTTGTTAGTCC
YDL131W	840-ML_M5_35	LYS21	SAGA-dominated	OPN	Unique	TCATCTTTGAAGGCTTGTGCTGATCGAACGAAGCAAATCCTACGAGTAAATACATAAGCGTATACATATATATATATATATATATATATATATATATATGTATATATATATATGTGTGTGTGTGTAATTGTGTGTATTCAACTGAACTATGAAGAGTCTTTGACCTCTTGAGAATCTCATAGTATGAAGATATGGCACTTCTCTTTCCGTTGTAACATCCTTTACCGGGCGGCTTTTCGGCCTGCTTGAGAAGAGATCAGGCTGAAATGATGAGACTGACAACAAGGATCAGTCAGTGGCAGAGTTGAAATTCCGCTGGAAATCGTCACCAGCAGCTACCAGCTCCAAGAAATCCGCGTAGAAATCACGTCGCGCAATGTGCGATAGTGGTGGAACAGC…	GGGTGTGTTGTTGGTGGGTTGGGTGTCATCTTTGAAGGCTTGTGCTGATCGAA	TGAATAATTCTTCACCTTTAGACATGGTTTGTTAAAGTATACAATTACTTGGGTTGTCGT
YDL132W	2200-GlobalL_GL2_31	CDC53	TFIID-dominated	NoInfo	Unique	ACTCAAGATCAAATAACACCATCAGTGAAAGTAAAATCGGGCAACAACCAAGCACCATAATGGCCATCTGCGTCAACGCCGTGGCGATTGCGTATATTATTTACATTGCACACGATGAATTTGCTGGTAAACCTGTTGGTTTGAGGAATCCGTTAAGCAAACTGAAACTAATTTTGTTGGACTTACTTTTTATAATTTTTTCAAGCGCTAATCTAGCGCTGGCATTTAATACTCGTTTCGACAAAGAGTGGGTTTGCACTTCTATTCGCAGGTCAAATGGAAGCACGTATGGATACCCAAAAATACCGCGTATCTGCAGAAAACAGGAAGCTTTATCCGCTTTTCTGTTCGTTGCCTTGTTTATGTGGGTAATCACTTTCTCGATCAGTATTGTTAGAG…	GGGTGTGTTGTTGGTGGGTTGGGTGACTCAAGATCAAATAACACCATCAGTG	TGAATAATTCTTCACCTTTAGACATGCTTTGCTGCTTGCGATTTTGTTGT
YDL133C-A	98	RPL41B	no call	NoInfo	Divergent	TGTCAGTGTAAAAAAAAAGAACGCCTCAAAAAATGCAAAAAAATATCATTCACTTTCCCTTCTCAGCAATCTCACGGTTTCGAAATAGCAATCAAAGTATTTTTATAATTGACTAAACAAAAGGTGGTTGGAGACTTTGTGTTGTAGCTTAGAATTTCTTCCACTATATGAAAGCCAAGACCTCTTCTCCTCTTTCGACACTTCGTTTATTTCCACTTTCCCTTATTTAGTATTCATCGTTCAGAATGCTTTCTTTATTTCACGACGGTTACCACACCCGTACACCCTTATCTCATTTCACCAGTACCTTTCCTTATTAGATTCATCTTATTTTATTTTAGGATTTTTAGGTCATTGTACGACGCGTGTCGCACCATGGAAAAGGTGTCGCAGCTGCGA…	GGGTGTGTTGTTGGTGGGTTGGGTGTGTCAGTGTAAAAAAAAAGAACGCCT	TGAATAATTCTTCACCTTTAGACATTTGGAATTAAGTCGATATGACTATCT
YDL134C	2332-GlobalL_GL3_31	PPH21	TFIID-dominated	NoInfo	Unique	GCGGATTGAGAGCAAATCGTTAAGTTCAGGTCAAGTAAAAATTGATTTCGAAAACTAATTTCTCTTATACAATCCTTTGATTGGACCGTCATCCTTTCGAATATAAGATTTTGTTAAGAATATTTTAGACAGAGATCTACTTTATATTTAATATCTAGATATTACATAATTTCCTCTCTAATAAAATATCATTAATAAAATAAAAATGAAGCGATTTGATTTTGTGTTGTCAACTTAGTTTGCCGCTATGCCTCTTGGGTAATGCTATTATTGAATCGAAGGGCTTTATTATATTACCCTTTAGCTTATTCTGAGGTTTCTGTGGCGTGCAAAGTGATGAACCGGGCGGGTTTTAAGGATAAAATCAAAAAGTGAAAAAATGAACGGAAAATGGAATAC…	GGGTGTGTTGTTGGTGGGTTGGGTGGCGGATTGAGAGCAAATCGTTAAGTTCAGG	TGAATAATTCTTCACCTTTAGACATTTTTCTTTTTGTTTATTGTTTTATGCGATAATTT
YDL136W	84	RPL35B	TFIID-dominated	NoInfo	Unique	AGTCATGCGGACCTTGTGTGTTTTGTTTCTAGATTGTTTTATTTTTATGATTGTTGAAGATATAAACCACTGTATAGTTGTATAAGATAGGATAATGATGGTGCACTGAAAATAAACTTACTAGCTCTTTAATATTGCAACGGCTTGTAACGGGCGCCATGATGACATTCAGAATTATACCACTACTATATGAAAAAATGAAAAGAGGCCCTGCTTTGAACCCGTACATTTTATTCTATAATATTGCATCTGTGGTTTGCCTGACGGCAGCGAGTCCAACACAAAGTCTGGCATATGCTACGAATTTTCCACCATGGATTCAGCACCCAAACATTTGAATTTTTTTTCATGTCGATTGTGAAATTTTACTGAAGATGAGGGTAAATAGAGGCCTGCAAT…	GGGTGTGTTGTTGGTGGGTTGGGTGAGTCATGCGGACCTTGTGTG	TGAATAATTCTTCACCTTTAGACATTTTTAGTCCTATTTGGTTCTTTATCGTGTTC
YDL140C	1608-TFL_TF3_33	YDL140C	TFIID-dominated	NoInfo	Unique	GGTGCTAAAATGCCGTATATTCGAATTTCATTACCATCAGAATATATATATATATATATGAGTCTATATTAGGGACTATCATACGGTAACCCGGACCTCCATTACCCGCATGACTTTACTCACTAAAGACGATTGTCGGTTTTAAACATTTTTTTTTTTTCATTTCGACCGTCGGTTCTCCTTAGTTTGTTCAGTGGCAACAAGTGGACAAACAAGAAGAGCGTGCAGCACCATTCACCGCCAGCTTTGTATCGTCCTTTAGAGTGCAGCAAGAACATTAATTGCTCTCACAGAGGTATCATAAGAACATCCGATTCGTTCATTAACTGAAATCATATCTGTGTTGTTCTGATCGACTCTCTTTGTTAGTTTTATCTTCCATTTTTTTTTATTCCTTTC…	GGGTGTGTTGTTGGTGGGTTGGGTGGGTGCTAAAATGCCGTATATTC	TGAATAATTCTTCACCTTTAGACATGTCTGATTTATATTTTGGGGTAAAGTGTTATTGCT
YDL155W	2201-GlobalL_GL2_31	CLB3	TFIID-dominated	NoInfo	Unique	TATGACGATTCACTGGGTATCAGCGATTGCCAGTTTAGCTACGAAAACCCAAATGTTTTATTCCTCACCACATTAGGTGGTGAATTCACCACGTTTGACACAAGAGTAAAAAAATCAGAGTATAATCTGCGAAGACTCGCAGACAAGAAGATCGGGTCTATGGCAATAAATCCCATGAGACCCTACGAGATTGCCACCGGATCACTTGATAGAACACTCAAAATCTGGGATACAAGAAACCTTGTTAAAAAGCCAGAGTGGTCACAATATGAAGACTATCCCAGTCATGAAATTGTCTCCACATATGACTCAAGATTGAGCGTCTCTGCAGTTTCTTACTCACCGACAGATGGCACCTTAGTGTGCAATGGCTATGGCGATACCATCCGCTTATTCGAT…	GGGTGTGTTGTTGGTGGGTTGGGTGTATGACGATTCACTGGGTATCAGCGATTG	TGAATAATTCTTCACCTTTAGACATTTATAATAAGCAATGATAAAAAGGACAAAATATC
YDL165W	2162-GlobalL_GL2_31	CDC36	TFIID-dominated	DPN	Divergent	CTTTATATAACAAAGTATTTCTTTATTTTCTAATAGTTCCTTTCTACGAGTCTTGTGTATGATTTATAAAGAGTGAGCTCTTTTGTTATGAAGTATATTATTATGTGAGTATTTTTTTATAACTGCGAAAAAGCGAGGCGAACATTAATAAGATAATAGCAAAACAGGCATTTTTTAAACTAGATATGCAAAAACCACAAGGAAAAACAGGAAGAGAAGAGAATCAAAATATACTATTCCCTACATA	GGGTGTGTTGTTGGTGGGTTGGGTGCTTTATATAACAAAGTATTTCTTTATTTTCTAA	TGAATAATTCTTCACCTTTAGACATTATGTAGGGAATAGTATATTTTGATTCTCTTCT
YDL168W	841-ML_M1_35	SFA1	TFIID-dominated	NoInfo	Divergent	GACTCTTCAGTAGCGGTTATGAACACGATATAACTATCTGCATTTAACGCTGGTACTGATTTCAATTTATCCTTATCAAATGATACGCTCTTTCCCTTTAAAAAGCGCCCTTACCTCGTTCCGAACGGCGCTAGTAAGAATTTCATCAAATTGCCCTTCTTGTGGGGGGATGCTCATCACAGACTACTGAATATGCATCACAGAAAAGACAAAAAGAACCATTAACATGATTCTGCATATATTTGAATGATTAATCCATGGTATTGATTTAAGGCGGTAAGAAGGAAAATTTAAAATTTGGATATTACCATCTTCTTCTACACTCATATATATTCCTAATTTCCTTTGCATCAGGTCAATCGTGACAGTTGTTGCTTATAAATGCGATTATTTTCTGCG…	GGGTGTGTTGTTGGTGGGTTGGGTGGACTCTTCAGTAGCGGTTATGAACACGA	TGAATAATTCTTCACCTTTAGACATTGTACTTATATTACTTATATTCCTTCTTTACTTGG
YDL170W	775-ML_M1_35	UGA3	TFIID-dominated	NoInfo	Divergent	GCTTTCTTTTCTAATTCTTTTTCTAGTTCTTCAAAATAAATAAATGGCAAATAGATTAAGAAAAAAGAGAGAGTAGAAAGACAAAAATAAATAAAAAAAAACTGAAGCAGAAAAATAAATAAATAAGTTAAACGTTAATCACTACCTCAATGAGCTAAAAGAAGGGGAAGAAAGAGCAACTGAGAGTATCCGTCTGCGTAGTATAGGACTGAGATAGCAATTTCCTATCTTCCTATGATGTGGAGACGATTAGTTTGGTGTGTTATCAAGTAAGATATAAGAATTGATTAATTTGGTAAGAAATGAAACAATAGGACGAAAAATACAATAAGATAAGGAAGACCATCAGAACTTATGAATGACTAAGAAAAGCAGTTTATATTTTTTTTTTGGGCAATT…	GGGTGTGTTGTTGGTGGGTTGGGTGGCTTTCTTTTCTAATTCTTTTTCTAGTTCTTCAA	TGAATAATTCTTCACCTTTAGACATACCTCACTTTAAAAAACTTTGTTTTCTTGGCATCC
YDL174C	975-ML_M5_35	DLD1	SAGA-dominated	OPN	Divergent	GATACGAGACCTGGTGTTGGTCACCGGGTTTGACCCACCTTCATCCACCATATCCGAAGTTATAGGGGAAATATAATCGTCGATGTCATTGATCACGTCGTTATAGTTGATATTGTCGTTAGAGTCCAGTTGTTGGGCGGATCTCGTCAGGTGCGGATCATGAAAGATATTACCGGCACCACCTCTACCAATTGCAAAACGAGGAACCTTTTCCTGGTTGCTACCGTTATTATTGTTGTTTGCTACTGTCTTTGAATTGGATTTCAATGGAAGAAGTACGGGAGACGGCTTGGACATAGATTTATGGATGTTGCCAGCTCCGCCTCTGCCAGTGGAGACCTTGTACTCTTGTACACGTGCCTGGTTCTCCATCTCGTTTTGTGGGTTGAACGTAGCCAT…	GGGTGTGTTGTTGGTGGGTTGGGTGGATACGAGACCTGGTGTTGGTCACCG	TGAATAATTCTTCACCTTTAGACATTGTTCTTGCTTTTGTTTCCAGC
YDL178W	976-ML_M3_34	DLD2	TFIID-dominated	NoInfo	Unique	TTCTAAGTTACTCGCCTTTTACAAGCTCTATAAATATTCTTTTCCGTTCTTTAGTTGTCTTAACTTTGTACAATATGAATAACCATCGTTTCTAGGCTACTAAAAAAACACCATACTACATAAACAAATATCTAATAATGAATACTCTTGGCATTCGTCTTGTTTCTCGAGGAATATCGGCCGAGTTTTTTTCATTTTGACAGGTTATATAATTCAAAATCTATCTGACTCTGAAAAAGTGGTAATAAATGCATTGACAACTTCTTCTCTTTATTTTACAGACATTAATCCAGCACTACAAGTGGCATATAACAAG	GGGTGTGTTGTTGGTGGGTTGGGTGTTCTAAGTTACTCGCCTTTTACAAGCTCT	TGAATAATTCTTCACCTTTAGACATCTTGTTATATGCCACTTGTAGTGCTGGATTAATGT
YDL181W	977-ML_M3_34	INH1	TFIID-dominated	NoInfo	Unique	CGTTCCCAAACCATTACATTATGTTCTTTCACTTATTACATACGATATATAGCATCTACATCTACATATCTAAATGATGTTTTTTCCCATCTACTTTGTCCGATACGCATTAAAAGAAGAAGATTTACTCTCCCGTGATGCCGGGCCAATCAGACGCGCGCATTCGCGGCAGAATAAGGGGAGGCTGCTGCGGGTACCAAATATCCAGATATTCACAATTATGCCAATCAACTGTCTAGTTGCTGACACCCATCGTTTTCCACTGCAACGAGGTTTTGGGGCTAGAAAAGGCGTTAACAATCGTTAGAGAAGGAGGGGTTCATAACTTGACTTGTTGTATCTTGTTTAAAACTTTCTTTGAATTTGTTCGTGGTTGAATTTGTTTTTGCTATCCCAAAG…	GGGTGTGTTGTTGGTGGGTTGGGTGCGTTCCCAAACCATTACATTATGTTCTTTCACTT	TGAATAATTCTTCACCTTTAGACATATTCTATTGTGGAACTGTATAAAAGTGTGCTGTAG
YDL182W	842-ML_M1_34	LYS20	SAGA-dominated	NoInfo	Divergent	ACCAAATTTGGTATACTGCGTGCGCTTGAGATTCAGTTTTTGTGTAAATCGGTTGCTGCAAACTATTTATATTAATGTTACATCGATGCAAGATTTTAGCCATGTTCCTAGTTTCTTGTCTATGAGCGTTTACTCAACCGAGACTCTTGTTTGCTATTATCTCGATTCGACGAACAAACAGTTCCCTGGGTATTCGAACAAAGCACAGTTGGTGATTTTGTTTGAAACTACAGACGTGCTCTCTTTTACAAAATAAATTGTAGGAAGTGATCCGCACAGGCAGAGGGAATTACAGATCACGCTCCTCTCTTATGACTAATGCACTCAGCATTTTCTCTTCCTTATAAACTCCGTCCACAGTACCCGATCAGCTGGCTCATCGTTATTCTAAATTAACTG…	GGGTGTGTTGTTGGTGGGTTGGGTGACCAAATTTGGTATACTGCGTGCGCTT	TGAATAATTCTTCACCTTTAGACATCTTTAGGAAAACAATACAGGGTC
YDL184C	97	RPL41A	TFIID-dominated	NoInfo	Unique	TGTAGATTGTCCACTATCTCATGTAAATATACATAACAGGTATTCCTGAGCGTTCGAAAATTAGACTGTACTTTTCTGATGCGCTCCCGTACACCTTTGACATATACAAACATCCGCACATTTTATAGCTTTCTTTCTAGAATTTTTTCCACGCGCTCTCGATCAATGAACTCTTAAAAGTAACTGACCCCTAACTTTTTCCCAGGCAAGGCTGGCCTCATTACCCTACCCGAAAGTTTCACTTTTCCCCATGGCAGATGGACGATATTTTAACAAGACGAAACTGACCTCGTCTTCTATAAAACTGGACTTCTAAGCAACTCTCATTTATCTTATATCCGTTCCATTTTGTACTAAAAGAACCAGACCACATCGATTCAATCGAA	GGGTGTGTTGTTGGTGGGTTGGGTGTGTAGATTGTCCACTATCTCATGTAA	TGAATAATTCTTCACCTTTAGACATTTCGATTGAATCGATGTGGTCTGGT
YDL191W	83	RPL35A	TFIID-dominated	NoInfo	Unique	TCTAGAATATGGATCAAATACGCTTGTATAAACTAAATGAAACATAAAGATTAAGAACTTAAGAGGCCAACGTCGATGGATTTATTGACGATCACCAGCCAACACATATAGATTTTAGTGTAAAAGCAATAAAAACCAAGATAATAAAATAAAAAAATACTGAAGAAGCCTAACTAGTATAAACTACTTTAACTAATAATGGCAATTTGATATAGAAACAAAGAAACATGATATATTTAGGATATTATACAACGCATTTTCATTTGTTTTACAGCACCCCTGCGTGAATCATATATTGACGTTTCGCTCTCAGGTCCACCGTGTTCTCAAAAGATACTTTTAAAACCTAAAACACACGAAATCATATTATGATAATTCAGAATGATAGTGTGGTACTGT…	GGGTGTGTTGTTGGTGGGTTGGGTGTCTAGAATATGGATCAAATACGCTTGT	TGAATAATTCTTCACCTTTAGACATTTCGAATATACTGTCTCACTGTACCT
YDL192W	2327-GlobalL_GL3_31	ARF1	TFIID-dominated	NoInfo	Unique	TACTTAAGAGCTAAACGAAAAGATAAGTATCTCGCTCAACCTTTTAATTTTGCACAGTTGAATTCTCGTCTGATACTTAAGAAAGTCATTGCCCACATATATAACAGTAGTAATAATGATAATGATAGCAATAGTTTTAAGCTAGCTACTTAGTTGCATTTTTCAATAGTTTAGTAAAAAAAGTCACGCAATAAGCTCTCAAGAAGCCACTAATACCGTAATGATAGCAGTTTATTGTAGAAAAACCATGTTATTACCCTTCCCTTTTTATTTCTTTTCGCGTTGCAAATCACATATAACGAGGTGGCTTGTATTTGTCAAACCAAAAAAAAAAATGAAAATCGAAAAATGGAAAAACAGAGAGAGAAACGGAATCTTTGACACGTTCTCGATCCACTT…	GGGTGTGTTGTTGGTGGGTTGGGTGTACTTAAGAGCTAAACGAAAAGATAAG	TGAATAATTCTTCACCTTTAGACATTTTTAATTCTATTAAACCTGTTTGAGTTCTTT
YDL223C	1633-TFL_TF3_32	YDL223C	SAGA-dominated	NoInfo	Unique	GAAGGAAATAATCACCATAAAATACTTCCTAATTTTTTTTTTCTTCCTACATTCGCAGTACCATAACTCTGCATCTACCTCCAACCGAAATATTTTTTTGTGACATGGTATAATCCATATGTATCGTGCTGAAATTTTTTCTTGGAGATTTTCATTTATTCTCCACCATTCTTTCTCGCCTCCCCTCCTCCTTTTCCTTCTAATAATAACTTAGTTCTTTTTCCTTCTTCATTAAAGAGACTAAGAAAAAAAAAACGTCAATAATACCCGGCACCTTAGTGTAATTAATAGTAATAATATTGAATTTAATTCTTTAATAATACCACCCCCTCAAGAAAATTAATATATAATACTAACTAACTCAAAAACACCTTTTTTTATATGTAACTGTAGAGATAA…	GGGTGTGTTGTTGGTGGGTTGGGTGTTTGAAGGAAATAATCACCATAA	TGAATAATTCTTCACCTTTAGACATATCTTGGGTTGGGTGATATTC
YDL245C	1076-ML_M4_36	HXT15	SAGA/TFIID	NoInfo	Divergent	CCATTTTTTCAGAATCCTCGATAACATAATCGATCAAAACAGTAATAAACATTCTCTTGCACAAAATGGACTTTGGCAGCAAATCCTGAAATATTGTGGAGTATTGCCAGAGGTAAAAGCAACGTTGAACAAATTATGACACTAGACCTCTTAGGCATAAAGATGACATCATCTAGGTACTCGTAAAGATCCTAACCACAGATTCCACCTTAAAAGACGACAATAGTAACTTTGTCCTTGATCTGGGTTACTAAATCAGCGATATGATCATTAAAGTGAATATCCCCTTCTTAAAATGTACCAAATATCTTATACGTTTGCAGTTTTTCTTTTTCTTTTTCTTTATTTCTTTGGTAAGGACTAGGTAATTATTTCCGTATTTGGCTCCTTTGGCGCTTA…	GGGTGTGTTGTTGGTGGGTTGGGTGCCATTTTTTCAGAATCCTCGATAAC	TGAATAATTCTTCACCTTTAGACATTTTTTTCCTTTAGTTTCCTTTCCTCCT
YDL247W	979-ML_M3_34	MPH2	TFIID-dominated	NoInfo	Unique	AACCGCCCAATTCCAAGATCTTTAATATACTATAACTTGAAAGTCATACCTGTTATATCACTCCAGAGGTTATTGTGGGAGCATATTTAATGCTTTGTGGGTAAGCTTGATAAACTGTAGTTCTACCACTTTTCCCAGGATACTGATTATGGTAAAAGTTCTTATTTGTCTTACGACTTAGATTTAGCACTCACATTTGTCATCATATGTTGAAAAATCAAGCTGGAATTTATTGGTGGATCTTTCATCTCCATTTATACTTTTTACTTGTTTTTCTCCAAGCAAAAAGATTTCACGTTGTTCGGGAGGTAAATATGAAGTAGAAGAGCAGTCAGGTAGAGTGGTTATCCCATCAGCCAGAACCTGTCCGTAAACAGGTTGTGGACTACAGTATGTGTG…	GGGTGTGTTGTTGGTGGGTTGGGTGAACCGCCCAATTCCAAGATCTTTAATATAC	TGAATAATTCTTCACCTTTAGACATAGCTAGGTAATGGCTTTACAAGACCTGTATCTCT
YDR001C	843-ML_M1_34	NTH1	SAGA-dominated	NoInfo	Divergent	TCTTTTTCTATAGTTGTGTTTATCTTCTTGCTTTTATTTCAAATTAAACAAGATCTTTCTTCTTTCTCCAATTGAATATCAATTTCATCATCAGATTTTAGTTTCTGTTTTATTTTTTATTTTTTTATTTTTTTTTTGTTTCTTGTTTTCCGCGTACTTCCCGCTGGGCGAAAAAAGAAATGAAAAAAAGAAACGACAGGAGCATCGTGTAGGACGAAGCCCCTTATCCCCTAGTTACCGAAGAAGGCCACCAATCTTAAGTTTGATAGAGCAGTACTTATATAAGGCTATATATAGACTGGTTCACAAGGTTATCAATATGAAACTTGCGCGATCACCGATTTACGGGATTTTTCAGGAGCGAGGTACAAGATTTGTTGGCCTGAAAAGATCGCAAAA…	GGGTGTGTTGTTGGTGGGTTGGGTGTCTTTTTCTATAGTTGTGTTTATCTTCTTGCTTTT	TGAATAATTCTTCACCTTTAGACATTCTACTGATTTTTTTTGTTAATTTTTCTTTTTTTG
YDR009W	1360-TFL_TF1_31	GAL3	no call	NoInfo	Unique	CGCCATGCCAAGCCATCACACGGTCTTTTATGCAATTGATTGACCGCCTGCAACACATAGGCAGTAAAATTTTTACTGAAACGTATATAATCATCATAAGCGACAAGTGAGGCAACACCTTTGTTACCACATTGACAACCCCAGGTATTCATACTTCCTATTAGCGGAATCAGGAGTGCAAAAAGAGAAAATAAAAGTAAAAAGGTAGGGCAACACATAGT	GGGTGTGTTGTTGGTGGGTTGGGTGCGCCATGCCAAGCCATCACAC	TGAATAATTCTTCACCTTTAGACATACTATGTGTTGCCCTACCTTTTTACTTTTATTTTC
YDR012W	107	RPL4B	TFIID-dominated	NoInfo	Unique	AAGTTTATTTTACCCTTGGGTTTCGACTCAAAATATTGGATTACGATCTAAGCAAGGTGTTGCAAGTACAAGCTAAACGAAAAGAATAAGACAAAAAAACTGAGGCTCCTCAAACTGGTCACCAAAATTGAACTTCAAATTTAGTGTTTCTACATTTTTTCTATTTTGTTTCATTTTTATATCCCTTTCATATGATTAACAAAACTTGGTAAATTATCTGGCCTGTCAACCCTTACCTGTCCTGTCCCTTCTTTAGACAAAAGAAAATAAAAAAATTGGACACAGGAAAACAACAGCCTCCATACCACAGTTTCTGTGTCTTATTCTATTTAGGAAGGTCATTCTATATTACTCAAAGGAAAGACATCCAGTAGAAACAATAGTGTTGCTAAACGGTTA…	GGGTGTGTTGTTGGTGGGTTGGGTGAAGTTTATTTTACCCTTGGGTTT	TGAATAATTCTTCACCTTTAGACATTATTATTGGTATATACCCTAGTAAATGAC
YDR013W	2194-GlobalL_GL2_33	PSF1	TFIID-dominated	NoInfo	Unique	AATTTATAGTATAGATCTTTAACTTTAATTTAAATATCTTTGTTACTAGTCTTTAATCAAACCTTTTTGTTTTCTTTAAAGTCGAAACGTCAGATTTGCTCAAAACCTTCTTGTCGTTACAACGCGAAAATTGTAATTTAAAATAACTAACGAAGAAAGCTGAAAAATAGATGTGAGGGAAAATCGTTTATAAACGGCCATGCTCACAGAGAATC	GGGTGTGTTGTTGGTGGGTTGGGTGAATTTATAGTATAGATCTTTAACTTTAATTTAA	TGAATAATTCTTCACCTTTAGACATGATTCTCTGTGAGCATGGCCGTTTATAAACGAT
YDR016C	2226-GlobalL_GL2_31	DAD1	TFIID-dominated	NoInfo	Unique	AAAGAAAGGATAGAACTAATGAATATTCTTTTAGCTGCGCTTATTTCAGTCCGTAAATGCATTTATCTATTCGTAACTATCATTATTTTGATTGCATAATCCAATAAATACACAAACGAGCATAGCATATATAACTATATATATGAAAAGACAAACGAATTTGTACGTGTATGAATATGACTACACGGTTATAGGCGATCACTAGAACCATTGAGCGGAAAGGGCCACCTCCGGGTAAAAGTCAAGGCCGCGAAAATAACAAAGGGAATAAACAGTCACCTTTAACAAGAGGAGGTAGTAATTAGCGTAGGAATAGGACTGATGAAGAGCTCGGACGTGTGAGGATATATGTACAT	GGGTGTGTTGTTGGTGGGTTGGGTGAAAGAAAGGATAGAACTAATGAATATTCTT	TGAATAATTCTTCACCTTTAGACATATGTACATATATCCTCACACGTCCGAGCTCTTC
YDR019C	1107-ML_M5_34	GCV1	SAGA-dominated	NoInfo	Unique	CACTGGATTTACAAAATACTTTCAAAAGCCTATATAACTCTATCAATATAAGGGTAATAAACCTAGATAATATGATAGAAGGGAACATCAAGAGCTACAATAATAACGACTATGATTTTGATAATATCCTTAATTTGGTATATGAAAAGCACGCTGTAACTTCTCAAAATGACATGATTCAACATGATTACGAGGACCCGATAGATTTGATAATAGTATGTGGCTGTTATGCGCTATACGATAAACGCATCAACGAAATATCTCAATTAAAAGTATTCTTGGATAGTGATGCAGATAAAAGATTAATTAGTCTAATCAAGAAGAAGAACGTAGGGAGCAATGAACAACTAGCCCAGTTGATCACTGAGTATATGGACCATCTGCGCCCGGAGATGCAAC…	GGGTGTGTTGTTGGTGGGTTGGGTGCACTGGATTTACAAAATACTTTCAAAAGCCTATAT	TGAATAATTCTTCACCTTTAGACATTATTGCTTGTGCCAGGCAAAGCTCTTTCTAC
YDR025W	136	RPS11A	TFIID-dominated	NoInfo	Unique	ATGTTGTTTCTGTTCTGCCAATCTTTTTTAATATATTTCTCATGATAGCTCCATAATCTTATATACATGGTTGCATAATAAAATAAATAAATAATGAGCCTTTACCAATCGATAGTGTTCATCGCACGTAATGTTGTTAATTCAATAACGAGAATATTGCATGACCATCCGACAAATAGTTCCCTCATAACCCAGACCTATTTTATTACACCCAATCATTCAGGAAAAAACATTTCTTTTCATCTTTTTCACGATTTCAAATATTGTTCCGCGGATACGCGACACTATTCCCAGCTAATAATATTCCCGGTGAAAGAAAATTCCAGGCCAACCCAAGTAAGTCGTCCGCTGGGTGGACGCCCCCACGAGTCAGTGTTTCTGCCTAAGTTTACGCGGACC…	GGGTGTGTTGTTGGTGGGTTGGGTGATGTTGTTTCTGTTCTGCCAATC	TGAATAATTCTTCACCTTTAGACATCTTGCTGGTTGCTTAATTTCCTTTTC
YDR026C	1556-TFL_TF2_31	YDR026C	TFIID-dominated	NoInfo	Unique	ACATGATAAAGAAAAATTAGATTTCAAGCTATGTACCATTATTTACTTTTTAAACTAATGAATCATCGATGTTATATTCTCTAAGAAATTCCGCTTTTTTTTTAGAACATTATCTACGTATTATTTTTCCAAACATGAGCGGTGAAGAAATGATCAAACAATGAAGATCGAGCGAGGTCAGAGCTTTCCAAATGCGATAGGAAAGGACTTTTTCCAGCAGCTATGAAAATGTACTTCAAGTATCTCGTCAGTTGCTTTACAACTCATCTCCTGTAATTTCCAACATAGCATCGTTCACGACACAGTTGGCGCTGAACAAATTTTGTGCATAGAGCAAGCAGCCGTTTCTTGTCTGCGTCAAGAAGAAAGATAAAGGTAGA	GGGTGTGTTGTTGGTGGGTTGGGTGACATGATAAAGAAAAATTAGATTTCAAGC	TGAATAATTCTTCACCTTTAGACATTCTACCTTTATCTTTCTTCTTGACGCAGAC
YDR034C	1557-TFL_TF2_31	LYS14	TFIID-dominated	NoInfo	Divergent	CAATTCCCTTGTGCAGATTCCTATATCCCTGAGGAGGTGTTCTAGTAAACTCTGTATACCCAATGCTATAGTCTTTTACCAACATTGAAACTCAAGAATTACCTCAATATTTACCTACTCCTGAAAAGGAAAAGAAGAAAAAAATTATAATATTATTTATGGTTATTATCAACATTTTGAAGTAGCCTTCTAAAATCTGAGGATAATTTCTAGCATATGTCACTAATGTATGTCATTACCCGTTACTCAAAAGCATGATAAAAAAAATCACCATAATATACGCTTGGCTTTTACTCCTTGCTAAATAAATTACACAATGCTCAAAAATGTTCTTTATTCTAAAGGATTCATTGAAACAGGCAACCATTCAGAAATCATCGATAGTATTAAGCGCATAAA…	GGGTGTGTTGTTGGTGGGTTGGGTGCAATTCCCTTGTGCAGATTCCTATATCCCTGAG	TGAATAATTCTTCACCTTTAGACATTATTGCCAGAAAACAGATCTTATACCAAAATGATG
YDR035W	980-ML_M3_34	ARO3	TFIID-dominated	OPN	Unique	TTCTAATCGACAGCTAAAAATTAGTATGGAAAGAACATCATATTTAGCCGCTGAAAAAAAAGAAGCAGCTGCGTATCTTCTCAAATTTATGCGTACATAGTGACATATATTTAAAAGCTTCCTCACTTTCCTTTTTTATATTTTTTCATTGCTCAAGTATTAGTCACATCGGAAAGTATGCTTGCTGCATTAAATACATGCATGTGTTTATAAGTGTTTGCATTTTCTCTCTCTTCTTTTTTTTCTTCCTGTTACTTGTATACGAACGACATATTTATTTTCACTATTTCTCATTTATATTTATAGCTACTACCCCTATTACGTTACAAGAACACTTTATAGCATT	GGGTGTGTTGTTGGTGGGTTGGGTGTTCTAATCGACAGCTAAAAATTAGTATGGAAAG	TGAATAATTCTTCACCTTTAGACATAATGCTATAAAGTGTTCTTGTAACGTAATAGGGGT
YDR043C	1371-TFL_TF1_32	NRG1	SAGA-dominated	NoInfo	Divergent	CAGACGGGCACAGGGACCTAGAACGCCAAGCGCAAAAAAAAGCTGATAGGAATTCGACGTCACGAACCCTTGGAGTAAAAGAAAACTAAAATATACGAACTTCGCGGAAAATAAAAAACTTTTCCTTCAGTTGTTCCTCGTTCGAAACAGTAATCTACACGGACCGTTGCTTATTTTTAGCCAGATTCTAGTTAAATAAAAAAAAAAGAAATAAAATTAAAAAAAAATTAAACTGTGGCAGATAAGCCTTTCTAATCGAGGCAGTGTGTTTCTTTTGACTTCACCGTTTGTCTTCGCATAGTTCCCCTAAATATTCTAACTAGAAAAATCGCTAGTATTTTTCTACTTATAAGTTGATTTTCCGCATATTTGTCTTTGAAACGTTTGAGACAGGGAAAA…	GGGTGTGTTGTTGGTGGGTTGGGTGCAGACGGGCACAGGGACCTAGAA	TGAATAATTCTTCACCTTTAGACATTGCCTGAAAGTTTGCGAAGGGTAGTAATATG
YDR045C	2087-GlobalL_GL1_31	RPC11	TFIID-dominated	NoInfo	Unique	TGCATAATAAATAGCATTTTAAATATTTGTATATTATATTCATAAACGAAGTAACACAAGCATGAAACTGTTGTTCGGACCGAACCACCTTACTCAACGTTGTCTAAATGATTTTGTGTTGCTCATGTCATATCATTCAACTACAGATGAAGGTTTTTAGCGCCACTCCCATTAACATTTTCAAATCCGAGTATTGAAGAAAAAAAAAAAAAAAAAAAAAACTAGAGCAAGTGAACGAACGGGAAAATAAAAAAATGGCAGATGAAATTTTTGGACATCTATTATTACATGGCAAGATGATCGATATAAAATTCAAATCCAGTTCAAAAGAACAGTAGGAAAAGTTTTATCCAAAAGCATAACCGAGAATCTTCTTTCTGGAAAACGCATACGTTATAT…	GGGTGTGTTGTTGGTGGGTTGGGTGTGCATAATAAATAGCATTTTAAATATTTGTATA	TGAATAATTCTTCACCTTTAGACATCCTAAATTATGTATTTTACGTTTTACCAATGAA
YDR050C	844-ML_M5_34	TPI1	SAGA-dominated	NoInfo	Unique	TGTTTAAAGATTACGGATATTTAACTTACTTAGAATAATGCCATTTTTTTGAGTTATAATAATCCTACGTTAGTGTGAGCGGGATTTAAACTGTGAGGACCTTAATACATTCAGACACTTCTGCGGTATCACCCTACTTATTCCCTTCGAGATTATATCTAGGAACCCATCAGGTTGGTGGAAGATTACCCGTTCTAAGACTTTTCAGCTTCCTCTATTGATGTTACACCTGGACACCCCTTTTCTGGCATCCAGTTTTTAATCTTCAGTGGCATGTGAGATTCTCCGAAATTAATTAAAGCAATCACACAATTCTCTCGGATACCACCTCGGTTGAAACTGACAGGTGGTTTGTTACGCATGCTAATGCAAAGGAGCCTATATACCTTTGGCTCGGCT…	GGGTGTGTTGTTGGTGGGTTGGGTGTGTTTAAAGATTACGGATATTTAACTTACTTAG	TGAATAATTCTTCACCTTTAGACATTTTTAGTTTATGTATGTGTTTTTTGTAGTTATAGA
YDR059C	2232-GlobalL_GL2_31	UBC5	TFIID-dominated	NoInfo	Divergent	TATTTTTGATTACTTACCAACAAAGACACTGGAGAGGTTTAATATCTATAGAAATTTATCAAACTATAGAATTTCGCTTCCGATGTGTACGACATAATGCTTTCTTATTCGCAACTCCATTACTTTGGCATCTCTGATAATTTTTTACCTCATCGCCAAAAGAAAAAATTTTTCATTCTGCAACGGGTAACGGAATACAGAGGCAAGAGAACGGAAGAACATCATATCGGCGGTTATTACTAAACAGTATATGTCCAATCGGTTTTGGAAATGAGATTTTCTTATTAATGATCTGATCTTAGATTATGTTGGGCAATACGCGTTATACAAAAGATCTGCTATTGCATGTGGTGAAAGTTATACCAACATTTTTGCTTATATGAAATCATCTGCAACAAC…	GGGTGTGTTGTTGGTGGGTTGGGTGTATTTTTGATTACTGTACCAACAAAGACACTGGAG	TGAATAATTCTTCACCTTTAGACATTTTTAGTTTAGTTGAGGGTGGTGAGCAGAAAATGA
YDR064W	140	RPS13	TFIID-dominated	NoInfo	Unique	GTCTATCTTAAACACTAAACTACCTCCTATAATCATGTAGTGTACTTTAAACATTTTTTTATCTTCATAGCAATAATATAAGCCTTTTACCACCCATAAACCATAAAGTAGACCCAAACATTTTTAAAAAAATTTTACGTTATAATTTTTTCTTTGTCGTTTTTTCTGAGCGCGCAAAGTAGCGGTGAAATTTTGATACGAATGAGATTTCCACTTCTGTACAGATGGAAATTTATGTTGGCCGACATATATCACAGTCGTGATTGAATTAACAATTTCTTTCTCATTAATATTTATTCTAAACGGTTAACCACTAAATCAATCAACAACAATCAGTCAAA	GGGTGTGTTGTTGGTGGGTTGGGTGGTCTATCTTAAACACTAAACTACCTCCT	TGAATAATTCTTCACCTTTAGACATTTTGACTGATTGTTGTTGATTGATTT
YDR073W	2152-GlobalL_GL2_32	SNF11	TFIID-dominated	NoInfo	Divergent	AAAGTAGCGATGCTTATGAAAACACTATGCCTTAGGTTTCCTTTTTTTATTTTTATTTGACAAGTAGCGATTACTCTTCTATTGTTCCTGGTTTTTGATGCTCGAATGTATTATATAAAAATGTTGTGGCCGGAGGTCTGCATTTCTAGGCATTTTTCCTTTTTCTTATTTTTTTTACTTTCCTACTAACTTTGCACTTCGTAAGAGAATTTACACCAGAACTCTCGATTGAGGCGAAGAAGGCGGAGAAAAAAGCCGGTAAAAAAAAAAAGCGGAATCAATCAGCACAATCAGAGGCGTCAAGAAGCGGCGCGGGGATAATGCTTTTTTCCCGTGGCGTTCACATTTTTGTTCCGCGGAAAGCACGTGAGCGTAATCCACTCGGGAAGGGCGCAGCTG…	GGGTGTGTTGTTGGTGGGTTGGGTGAAAGTAGCGATGCTTATGAAAACACTATGCCT	TGAATAATTCTTCACCTTTAGACATTTTTCTGGGAAAAAAGGAAATCTGTGTGTTTTGC
YDR074W	845-ML_M5_34	TPS2	TFIID-dominated	NoInfo	Unique	AATAACTTTGTTTCTCTTCCCTTTTTTATTTTGTTTTTTTTTTTTTTACTTTTGCAATTTTAATTTTGCATTCAGCTACAGGTGTGATTGCATACCCGCAGAGCAAGTACAGGAAGCATAAGAAAAATAGAATACGAAAAGCAGAAAAAGAAAGGCAAATAACAATCACTCAAGTACTACAACTGCATGAATTTATCGTATGTAATGTACCCAACGTAAATAATAATATTAGTATTTTAAAATCTATGACATCAGATGTAGTTATCTTACTGCCAGCCCTATTAATACTACTTTCTTATTATCTTCTTCGAGAGCCACCTTCGTCATCGTCGCAGTAAGCATTGTCATCTTCATCATGCACGTCGGTAACGGAAGCCTAATCTCAATATCTACTAGTTT…	GGGTGTGTTGTTGGTGGGTTGGGTGAATAACTTTGTTTCTCTTCCCTTTTTTATTTTGTT	TGAATAATTCTTCACCTTTAGACATTTCGGCACAGAAATAGTGACAGGCAGT
YDR092W	2233-GlobalL_GL2_32	UBC13	SAGA/TFIID	NoInfo	Divergent	CGGCTCTTTCTTATCCTCCGCGGTGTTTTAAACGATGCTCCTTTCAAGTACGCTATTCCGTACTATTTTTTACTGTGATAATTTGATCATCAACAACGACGAAAATGACACGTCGGCGGCTAATTTGATATTTCTTTATTTGTGTATTTCCGTTGCAGATACGAGGGCGTTTTACATGACATCAAACTATTAGGAAAATCCTTTTCCAATTCAGTTTGTAGTAAACCATGATAGGCCACAAGACATTTTTTTTCAACTGGGGAGAAATTTAACAAGGACGTCTTTTTTTATTTAGACGATAAAAAACCAAGAAACAAAACTAGTAAAGGTTCTTGGAAGCATTTATCTGGATGCAAAATAATCGTTATTCTTGGGCATGCTGACAATGCTGAAAAAGTT…	GGGTGTGTTGTTGGTGGGTTGGGTGCGGCTCTTTCTTATCCTCCGC	TGAATAATTCTTCACCTTTAGACATTTCTAACTATGTTACAATGAACCTGACCTTATTTG
YDR096W	776-ML_M5_34	GIS1	SAGA-dominated	NoInfo	Unique	TCCTTTGTACTATGTATACCAATGTGATATGATATAGATTTCATATAGGATGTGATGATGTGTATCACCCGGCACGGCTCTACCCCGCCCTGTGGGGTGTGGAGAAAACGCCGCGCAGAGCCTTGAGTAGGAAGGGGCTGGGTTCTCCCCTTCCTGCCGGGGTCCGCCCGGCGCCAAGAGTAAGAGAGCGAAGCCGGAGACGTAATATGAAAAAAATTTTGAGGGGAAAGGGCGTCCGCAAGGGCAAGGGCAAGGGGAAGGGGTGGCGTTTTGTGCTTCAAGGAATTATATTTCGTTGTTTTCCGCACTATGGCGGCATTGTGGCAAGTAACTACTTTACGGAGAAAGACTAGAAAATGGTTACAACTGCCACTATTACCGCTTCGCATTCTCTTGTCT…	GGGTGTGTTGTTGGTGGGTTGGGTGTCCTTTGTACTATGTATACCAATGTGAT	TGAATAATTCTTCACCTTTAGACATTGTAGTCTGTTTTTGTAGCTATTCTTCAAATTA
YDR098C	1114-ML_M4_36	GRX3	TFIID-dominated	NoInfo	Unique	TGAAGAGAAATTTAGAAACAGATTTTTTGGCACAAAGGCAATGAGACTTAGAGATGAAGTATCAGGTAATAATTTATACGTATACTACATCGAGACCAAGAAGAACATTGCTGATGTGATGACAAAACCTCTTCCGATAAAAACATTTAAACTATTAACAAACAAATGGATTCATTAGATCTATTACATTATGGGTGGTATGTTGGAATAAAAATCAACTATCATCTACTAACTAGTATTTACGTTACTAGTATATTATCATATACGGTGTTAGAAGATGACGCAAATGATGAGAAATAGTCATCTAAATTAGTGGAAGCTGAAACGCAAGGATTGATAATGTAATAGGATCAATGAATATTAACATATAAAACGATGATAATAATATTTATAGAATTG…	GGGTGTGTTGTTGGTGGGTTGGGTGTGAAGAGAAATTTAGAAACAGATTTTTTGG	TGAATAATTCTTCACCTTTAGACATTTAGTCTTTGAAATATATTTTAATGACCTCTTAGT
YDR111C	981-ML_M3_34	ALT2	no call	NoInfo	Unique	ATCCACTGCTCATTCACATACACACAACATATATACACGTATATACAGATACTTTATAACATACAATTCTGGTTAAAAGCGGTTGCTCCTGCCGCCGGGATTTAATCTGCGGCCTCACCCATACCTCAACTACCGCCATTGTTCGTACGTTTTAAATGGCTTCGCTTCACCCTTGATTGGCAAAGGGTCCAAGAGGGATCACATCACGATACTATTGTTTCTACTAATGTGCTGCGGGCTGATGTCCTCCACACGTCTTCAATTGCTTCTCTTTATGGGTTCTCAAAGTACTTCGTCATAATTACTTCATTATACCTAAGAAAATAATTTCATTTTTTTTCTGAATTTTTTAGCAGAAAAAAAAAAAGTTCAAGTTTGGCCTCATTCGCAATATTTTCT…	GGGTGTGTTGTTGGTGGGTTGGGTGATCCACTGCTCATTCACATACACACAACAT	TGAATAATTCTTCACCTTTAGACATGTGTTCTTACTTCTTCTGTGTTTACCACTTACAAA
YDR113C	2203-GlobalL_GL2_31	PDS1	TFIID-dominated	NoInfo	Unique	TCCGTCCTGCGATTACTACTGTTCTATTCCAACGTTTCTCAGTGAGTTTCTCCTGTAGTTATTTCACTTGTTGTACCTCACAGCTTCTACGGGAAAATTGGCTTTTCAAATTCCTTACAGCTTTCGATCACGTGATCCGAGCTTCAAATGACCTTTCGACGATGCGTTTCATGATTATGTATATATATGTATATATATATATCTATACAGTCTTAAGGAAGCGCTTAAGTTGTTACATGTTAATACTTTAGGGTTGGATTTATTTTACGGATAACATAGGATTTGCGAGAAATATCTGCTTCACTATCACTTTCCGTGCGACGTGTGTATTTGTTAGCGTAGGTTGCTTATCGTTTTCACACAAAGATCTCAAACGCGTCAAAAAACTCGTGTAAGAGG…	GGGTGTGTTGTTGGTGGGTTGGGTGTCCGTCCTGCGATTACTACTGTTCTATTCC	TGAATAATTCTTCACCTTTAGACATAAAGGTTTATTATCTAGCACTTAATCTAGCTTGG
YDR121W	2181-GlobalL_GL2_32	DPB4	no call	DPN	Divergent	ATCTACATTGTAAGAGGAAAGGTATCAACTTATGACTGCTCAGGATCTGTAACTTTGCGATGAGCATTGAATGCGATGAAAAAAAAATAATGCTTTATCCCTTTGGACGAATAAAGAAAGGCTCAAATTGGAATAACGTTAAAAACCAGATTCGATCATCAGAGCTTAAAATTGTTATTCATAGCGGCACAATAGCAGAAGCCACAGAATATTACCTAGAGGTTTTAGGTGAAAGGAAGGATTTTTTTAATTATTTAATACTTTGAAATAGAAGTCAAGCCTTTCATTGCTTATTTATATCAGACCATATATTTTTACACACG	GGGTGTGTTGTTGGTGGGTTGGGTGATCTACATTGTAAGAGGAAAGGTATCAACTTATG	TGAATAATTCTTCACCTTTAGACATCGTGTGTAAAAATATATGGTCTGATATAAA
YDR123C	1372-TFL_TF1_32	INO2	TFIID-dominated	NoInfo	Divergent	CAATTGAAGATGATATAAAACTCTCTGAGAACAAGTTTTTTGGAATTGACTCACTTATTAAATGGTCTTTTTCCTTTATGAACACCATAAACTCATATCCTTGACCATTTAGCAGCGCCAGCGCCCTTCTAAGCTCTTCCATACCTATACGCATGTACTTAAGCTGACTCTATCGAAAAATGACGTACGCACAAATGCACATGTATACATACGCAATCCATCCTTTATATAAGCTGAGAAACAAGCAGAGGAACCTGCTTCAGTTGGGCCATCCCTTCGATGCTATATACTTCTAATCTTAAACTCTTCACTAAGACTTCGCAGGCACCGCTTCAAGGATGTCTCAGGTCGCGAGATTACTACAACAACTTAAAACAACCCTGATGCAACTGCAGCGTG…	GGGTGTGTTGTTGGTGGGTTGGGTGCAATTGAAGATGATATAAAACTCTCTGAGAACAAG	TGAATAATTCTTCACCTTTAGACATTTTCTCCTTTGCTGTTCCATGTATTTATTTATTGC
YDR129C	2267-GlobalL_GL3_31	SAC6	TFIID-dominated	NoInfo	Unique	TCATATCCCTTCTCACATTTTTTACACAGGAAGTAAGCAAGTTATGTTATATTTCCGACACTATAATTAATTCTTAGCAGTTAAAGGTGCTTTGTCTATATTACATTTACATACAGCTTGAGTGATCCTGACCGGATATAGGGTCCTATTTTCTTACGTGAACGGCTTTTCTTCTTGTTCCCGATGGCCTTCATGTGAAAAAGCACTCCTCGGGAGGCGGAAAAATATCAAAAGTACGGGGCGAAGTTTATAATGAAGATTTATCGATATAAATTTTGGTTATTTCAGGAGAACAAGAAAGCTCTTTACACTAAAATTATCAGAGAAGAAGCTGATATATTAGCCCTAAGGAGTACACCAAAACACA	GGGTGTGTTGTTGGTGGGTTGGGTGTCATATCCCTTCTCACATTTTTTACACAGGAAGT	TGAATAATTCTTCACCTTTAGACATTGTGTTTTGGTGTACTCCTTAGGGCT
YDR139C	2234-GlobalL_GL2_31	RUB1	TFIID-dominated	NoInfo	Divergent	ACTTCACCTTTCTCACCCTGTGTTAAGTTTATCAATATTATATTTCAGAGTATAATTATATCAATATTTATATGAAATCAAATTCCGATGGCGTCTTCGGGAAGGCAAACGAACAACTTTTAGCTGAAAAACCAAAATTCTGTTATTCAAATGAAGTATTCCGACAGAGGAATAAATAAAGGAAGGTAATTAACTTCCTTACAGCCGTAACCG	GGGTGTGTTGTTGGTGGGTTGGGTGACTTCACCTTTCTCACCCTGTGTTAAGTTT	TGAATAATTCTTCACCTTTAGACATCGGTTACGGCTGTAAGGAAGTTAAT
YDR148C	846-ML_M1_34	KGD2	SAGA-dominated	OPN	Divergent	ATTCGAACGTCTCGTGGAAAGCCTTGACCGTTGCGTCTTTACTCGTCTCTATTCAACCCTGTGGTCCTATTAGAACCGATCTTTGTTCCATCGTCATTACTACTTCTTGTCTCTTCTCTCTTGGGGAATAATAAACAAAACAATTCCAGCCACCCGCATCTCCGTCAAAGACGATATTAACAACCCTTTTTTTGCAGCCAATCAAAACTAAGGTCCTGCCCGGAGTGAGCCAATAAAGCGGCCACAAATTACGCAGGAATCTATGGTTCCTAAAGCTTATTCTTATTCTACATTAGCACCATTCTACTACAGGGCTCGGATCCACACTTGGTCTATCAGCAAATGCAAATCCTTTTTCCCTCAACTAGGCCTACTTTTCATATATAATCTCTTTTTGAG…	GGGTGTGTTGTTGGTGGGTTGGGTGATTCGAACGTCTCGTGGAAAGCCTTGACCGTTG	TGAATAATTCTTCACCTTTAGACATTGTTTAAATAATTATCTGAAGTTGTGTCTTTGGTT
YDR168W	2204-GlobalL_GL2_31	CDC37	TFIID-dominated	NoInfo	Unique	TGGCTAACAAATGGAAATGAAATATGTATATAGTGTAGCAGTATGCAACTCTTTTAAATACACGATTCGTTATTAGATTGATTAGAGCACTTATTCACGCAAATTTGACACGCTTTTTGAACATCCGTTTTTCACGATTTTTTACTGAAGGATCATGAAAGATTGCCACATAAGAGAACACCTCCGTTGCACCAACACTTCATCACGATAAAAAAACTATCGAGCTATCGTACTACGGAACAACTACATAAGTCAAAA	GGGTGTGTTGTTGGTGGGTTGGGTGTGGCTAACAAATGGAAATGAAATATGTA	TGAATAATTCTTCACCTTTAGACATTTTTGACTTATGTAGTTGTTCCGTAGTACGATAGC
YDR169C	777-ML_M1_34	STB3	TFIID-dominated	NoInfo	Unique	CAAACAAAAGACACGACCATAGGGTTCATGTTGGTGGTTGCGAAGCCACATCTTTAAAACATTACTGCAAATTCAGCAGGAGTGAGTAGCAAAATCGACAAAAACTAGAGTACGCAACATTCCCGGTCGTAAATTTCTTATCGTGGCGCCAGAACATTCCCGTCCAATGATGAGAATGTCTCTAAAACAAATGCAGTCACAGAGATTTTCTGCGACTTCTCGAGTGAGAATGTTGCTTATTGGTGCTAGTGGCTTGAGATCTTCGTCAAGCAAATTGGAATGCCCCAGATTCTCAAACAAGCACGGCAGAAACTGAAATACGGCCAAAATTATGAACCCTTTTGTGGGATCTTTGTAGAAATAGGACCTCAGGATAGTATGATGAAGAATGTTGGCATG…	GGGTGTGTTGTTGGTGGGTTGGGTGCAAACAAAAGACACGACCATAGGGTTCATGTTGG	TGAATAATTCTTCACCTTTAGACATTATTAGTGGTAGTCTGAAATAATGTCTTTTTATT
YDR174W	2153-GlobalL_GL2_31	HMO1	TFIID-dominated	NoInfo	Divergent	GTGAAAAAAATTTCTACTTAGGCACACGTATGCACATATCCATGTAAGCTACTAATGGAAATTGTTTAACTGATTACTGGTAAAAAAGGGATCTCCAATGGCTTTATCTTATTCCATTTTGTCCCACCATTTGTATACAGTATAAAGACATTTTGGTGAGATACTTAGTTACCCAGCCTACTTCTGAGAAATATTACCCGACTCGATTATCTACCAATTGGCTTCGAGAACGTGGTTTTTCACCATTTTTTTTCCCGCTTTTTTTTTTCATCCGACCGTTGTGGCGGAGAGAAGCTTCCGGAAGGGAATTCACTCAGATTCTCTCCAGTACCACGGGGGGCAACTCTGCCTGGAACACTCTCTTCCTTCAAGAACTTAGCAAGAAGTACCAATTAGTCC…	GGGTGTGTTGTTGGTGGGTTGGGTGGTGAAAAAAATTTCTACTTAGGCACACG	TGAATAATTCTTCACCTTTAGACATGGTGTGACAGGCTTGTTGTGTGTGG
YDR177W	2235-GlobalL_GL2_31	UBC1	TFIID-dominated	DPN	Unique	AATATACGAACTCTAAGGAAAAATACGTAGCATAATAACGCATATAACTAACAATTTGGATAACTATCCATAAAAAAAAAAAATAGTCACATAATACGAACATTAATATCCTTTTTTGTTACATTTTCTTCCATCTGAAATATTTGGAGGGGCAA	GGGTGTGTTGTTGGTGGGTTGGGTGAATATACGAACTCTAAGGAAAAATACG	TGAATAATTCTTCACCTTTAGACATCGCTTACTTCTTACTACTACTACTT
YDR178W	847-ML_M1_34	SDH4	TFIID-dominated	NoInfo	Unique	ATAGATAAAAAAAAAACGCACCAAGTAAGTAAGTAAATAAAGAATAAATAAACTATATGAGTAAAACACCAAGCGAGGATGTTTCATTGTGCATCCGTGTTCTTGATGATCACATAACTGTAAAAGAATAATACGGCACGTTAAATGTTATTTTAGAATATATAAACACCTTATGTGCCATAAGCATTGAGCCAATCGCTGCTGTTTTTTTTATTCCGGGGCACCTTCGGAAGAACACAGGCGCAATTTAGTTATATAAGGAGAAGCCCTCGAGCGATCAGGGGACCGACTGCGGATCGCTTTAAGGCAAAGATAGAAGGATAAATATCTGCTTTGGAAGATAGTCGTATCTAATTTCCCATTCTGTTGTTTTCTTGATCTTTCCTACGCTTTCGACTT…	GGGTGTGTTGTTGGTGGGTTGGGTGATAGATAAAAAAAAAACGCACCAAGTAAGTAAGT	TGAATAATTCTTCACCTTTAGACATAGCTATTATAAAGCGCGTAGGAAGAAAGTCGAA
YDR207C	778-ML_M1_35	UME6	TFIID-dominated	OPN	Divergent	GAGTTAGAAACTATTGATAGGGAAAAGCGATATAGGGCAACTGTCTCGGGGGGTGTAAACAGGTTTCGTACTCTCTTGCTTATGAATGTGCTACTTCTTGTTCCTATTTTTTGTTTCTGTCCTTGTTTTTTCTTTGCTTGTCCCTCCGTATTTGCTTCTTTGTTGTCACGCTTTTGTTATTTCCACCTCTATCTTTCCTCTCTGTCCCATTCCCCATCCATTCCTTTCTTTTTTTTTTTAACCTGTGTTTTGTTTTCCCAGAATGGGCGGCACGTTCTTATGTCCGTAAAAACGGATATACAAAAGCGACACGTCGTCTGAGGTGACACTCCACTCAACCCCACTTGCCCAAAACATGCATTGCTACAAGTAGTAGAGCGCAGTTTTTAAAGTCCATTG…	GGGTGTGTTGTTGGTGGGTTGGGTGGAGTTAGAAACTATTGATAGGGAAAAGCGAT	TGAATAATTCTTCACCTTTAGACATCGTGAGTTAAGGTCCATGCAAATGGTTTGA
YDR213W	1615-TFL_TF2_31	UPC2	TFIID-dominated	NoInfo	Unique	TTCTTTGCGTAATCCGAACGAGATTCTGTATCTGCATGTAAACTAATAAACCTATATAAAATTTAATTATATTTTTTTCAGCTAGTTCTATTTTTGAATTTGATCGCTAACTCTGGGCAGTTGATAAGCGCTTCCCAGCTTTTCACGTGCGAGGTGGACTAATACGTAATAACGCGTACCTATTAGGACTTCGTTGAGTTGTTTTTCTTGTCCAAATGCAGAAGCGGGTCCCTACAAACTATTGTGTTTGTTCGTAAACGAGCAGGAACCCTGTTAAAGGAAAAAAGCTTAACGCTAGCGTTACATTTTAGTAAGGCGGCAATAAAAAAGAATGCGGAGTGTATTCCATGAATTCAATTGCGCTTACTGCTAAGCCTGTTTCTAAACATGATCCCCAGG…	GGGTGTGTTGTTGGTGGGTTGGGTGTTCTTTGCGTAATCCGAACG	TGAATAATTCTTCACCTTTAGACATACTGCTGAACTGTAAATATTTGTACTTAACTTTTT
YDR216W	1434-TFL_TF3_33	ADR1	TFIID-dominated	NoInfo	Unique	GGCTCCGATCGCCCGTCCTACTTTTGCGGCCCGGCGCCGACGGCCTCCCCGGAATTTACCAACGAAGAGGAAAATAAACTGGAGTTATAACGCCATTGGCGGGAAACTCCGAAACCATAGCGCCGTGGTCTTTCCCCGGTTTTTTGGCGCCGGGTGTGCTTGCGTTGTGTGAACGGCGCCCTGGCAGCTGAGGGGGAAGGGAAACGCCGGAGGCGACGGCAAGGATGACCATGGCGTCAAGGAACATGCGGAACATGCTAGAATGATTGCCGAAAGGGCGGGCCCTAGTCAATGGCATCATGCGGGAACGTGCAGTAAAGCTCAATGTAACTTGATGCCTATCGGCGTTGTTCGAGCTAAGGACGATGTGATAGACTGAGGAAGGGTGAACGTCGATAG…	GGGTGTGTTGTTGGTGGGTTGGGTGGGCTCCGATCGCCCGTCCTACTTTTGCGGCCCG	TGAATAATTCTTCACCTTTAGACATAGTAATAGAGTATGATTATTTTTTTTATATTTT
YDR217C	2205-GlobalL_GL2_31	RAD9	TFIID-dominated	NoInfo	Unique	ATAAATATACGGCCTTGTTAGCGTTAGATACATATGAAATAAAATTTTATTGCTTTTTCAAGTGCACTAAAGTATAAGGCAAAATTTTTTTAATCTATAATATACTTTCTCGATGTGTCTCTATATAACCTTGTGTCTTTCTTATTACTGGCACGGCTTTGAATTTTCAGAGTGCAGTTCTGATTAAACACGCGAGGATTTTTGTTCGTGGATATTTGCAACGATGAGCAATGTGAAGTGAGCAAGATAGAGAAACGCCATAGAAAAGAGCATAGTGAGAAAATCTTCAACATCAGGGCT	GGGTGTGTTGTTGGTGGGTTGGGTGATAAATATACGGCCTTGTTAGCGTTAGATACAT	TGAATAATTCTTCACCTTTAGACATAGCCCTGATGTTGAAGATTTTCTCACTATGCT
YDR224C	2062-GlobalL_GL1_31	HTB1	TFIID-dominated	OPN	Divergent	TTTATATTTTATATGTATGAAATTTGTTTGTTTTGAAGTTGTTTATTCACTGAGAAATAACCAAATCCGTATGATGATGTAGTATCAAGAAGAGAAGTACAGATTGGAAGTAAATAGATGATGGTTCAACAAGACCAGAAAATCTACAAGCTGATTAGGAGTCTTATTTATATATTTTTTAGGTCAAGACTTATTGCTAGTATTTACGATCCACTGGCTGGCTTCGTGAACGGGGAAGGGGGTGAGAAAAGATTTTGAAATCAACAAAGTGGGCAATAACAAATAACAGCATGAGAAACCACATATCTCTACGGGCGTTTCTTCAACAACGACGAGTTAACTATTGTGCTCTTTTTTTGAGCCACCAAATACACTCCATTCCAATAGCTTCGCACAGTG…	GGGTGTGTTGTTGGTGGGTTGGGTGTTTATATTTTATATGTATGAAATTTGTTTGTTTTG	TGAATAATTCTTCACCTTTAGACATTGTATGTGTGTATGGTTTATTTGTGGTTTGACTTG
YDR225W	2063-GlobalL_GL1_31	HTA1	TFIID-dominated	NoInfo	Divergent	TGTATGTGTGTATGGTTTATTTGTGGTTTGACTTGTCTATATAGGATAAATTTAATATAACAATAATCGAAAATGCGGAAAGAGAAACGTCTTTAATAAATCTGACCATCTGAGATGATCAAATCATGTTGTTTATATACATCAAGAAAACAGAGATGCCCCTTTCTTACCAATCGTTACAAGATAACCAACCAAGGTAGTATTTGCCACTACTAAGGCCAATTCTCTTGATTTTAAATCCATCGTTCTCATTTTTTCGCGGAAGAAAGGGTGCAACGCGCGAAAAAGTGAGAACAGCCTTCCCTTTCGGGCGACATTGAGCGTCTAACCATAGTTAACGACCCAACCGCGTTTTCTTCAAATTTGAACTCGCCGAGCTCACAAATAATTCATTAGCGC…	GGGTGTGTTGTTGGTGGGTTGGGTGTGTATGTGTGTATGGTTTATTTGTGGTTTGACTTG	TGAATAATTCTTCACCTTTAGACATTTTATATTTTATATGTATGAAATTTGTTTGTTTTG
YDR238C	2325-GlobalL_GL3_31	SEC26	TFIID-dominated	NoInfo	Unique	TATCCTTCTCTGTAGTTTTGTAGATGTCATATATGTACGTTTATGGAACAGCATTTTAGAAAAGTATTACCCAGCTTATCACTTCGTTTTTTTTTTTCTTTCCGTGTACTCGCTACACGTAGAAAGAAATCAGAAAACAACAGCTCGACAAGTGAAATTTGACGTTCATTAAGACTCAGTTAAGATTGCCTTGAGAATAAACAAAAGTAATCACAGTTAACTATTGAACAAGAGTGCACCT	GGGTGTGTTGTTGGTGGGTTGGGTGTATCCTTCTCTGTAGTTTTGTAGATG	TGAATAATTCTTCACCTTTAGACATAGGTGCACTCTTGTTCAATAGTTAACTGTGATT
YDR253C	779-ML_M1_34	MET32	TFIID-dominated	NoInfo	Divergent	TAATTGCTACTCAAATATACTAGTCAAAGATAGTATCCACCAAAATCTTTCCCCGCTAAAATAACGCCAGATGCTTTCTATGCTTCTAATCTTTTACCATTTACCTTTGTTTATTTCAATATAAACTTTAATTTACAGTCCCTATCTATTGCCCGACTGGACTAACATGCACGTGACATTTTGTGATGGTTTTTCGTCCCTTACTTAGTACGCTTAGTACGCCACAGTTTATATTTTCTTGACAATAATAAAGAACCTGATTGTGGGTTAGAACTTGCTATACTTTTAGTTTAAAATAAGCAGGAAATAATCTTGAGTTCTGTATCATTATTATAAATAAAACTATATTTGTTCTCTTTGTCGCCCTCGGAACTTTCCTCATTACATTGACGAGGTATA…	GGGTGTGTTGTTGGTGGGTTGGGTGTAATTGCTACTCAAATATACTAGTCAAAGATAG	TGAATAATTCTTCACCTTTAGACATTTGGTACTTTTTTGAAATTTATAATACCTCTTG
YDR259C	806-ML_M1_34	YAP6	TFIID-dominated	NoInfo	Unique	GCAGAACGTGACGTATATGCTGATCATTAGTCAGAAATTGTGGTGTATGGGTACTATGCACAGCCGTTGAGACTAGACTATTGTGTGAGAAATTTTTTTAAAGCAAAACAGTGGCGTAAAATCCACGGAACAAAATAACACCCAAAACAGTTGTACTGCTTTGTTTACTTTCGAGAAAGGCATTTTTTTCTCGGTTTGTTTCCGGCGAAATGATTTTTGGCGCTTTAGATAGATCCGGCTAGTTTTTCGGCGGGGGATAGGCGGTGTTTATATGGGCTGATTTATAGCATGTTAAATTTTTTTTCCGTACTTCATTTAAGTTAAAGTTATTCGCTGCTTGCTGCATCTGCGGAATTGTAATAGCGAATTTAAGAAAGAGCGTACCCGTTTTTGTTTTTT…	GGGTGTGTTGTTGGTGGGTTGGGTGGCAGAACGTGACGTATATGCTGATCATT	TGAATAATTCTTCACCTTTAGACATTTGTCCCTTAGCACTCTTCGTTATTCTGTTGT
YDR272W	848-ML_M1_35	GLO2	TFIID-dominated	NoInfo	Unique	ATAACAGGTAAGTCTAATTTATTTAAAAAAATCCACGAGCATATAGATTTATAACAATAATAATAATTAATATTCATCAATTTTTTAGTAAATTCATATATTTTACTCCTACTCTATGTATTTTCAGTAAGTCTACTAGTCGTATTACCCGTCGGTTTCAAGGGATATTATGGAGGTAATAAGGATTTTTTTACCGATTTAAAAACCCATTATATCCCTCTTAGAAAAATTTTAGTATTCTTAGATAAGTTGCTAGATTTACCAATATCAAAGGGAAGACTGCAGGACAACACAAAAACACAAGAAAAGGAGGACAAAAA	GGGTGTGTTGTTGGTGGGTTGGGTGATAACAGGTAAGTCTAATTTATTTAAAAAAATCC	TGAATAATTCTTCACCTTTAGACATTTTTTGTCCTCCTTTTCTTGTGT
YDR298C	982-ML_M3_34	ATP5	TFIID-dominated	NoInfo	Divergent	CTTTTTTTGCTCTATATTTATTGGTAACAGTGCTTATTGTTACTCAATGTATGGTACGCTGCATACCTATCAAGATGCGACTACATATATACAATTATCTCATCTCATCGCGTATTGAAAAATTTTCCATCTTCTAATTTTTCAGAACCCATAAATTCGGGTAACGATCAGTGGAAAAAACTTAAATCCGCAGTAATAGGCTTGCAAAGGACCAAAGACAGCATATGCAGCAGTTAAGAAATCTAAGAATGCATTGTATATTAGAGTAGTATATGGAAAAGCTCGGACTGGGAGCCGTAAAATCTCTTTCCCGTAAGATCTGGCTGCAAACCTGGTCTACATAAATGTAGTACATTATAAGGGACTACCAAGAAATACGAAGCGCTCAGATATCTCTTA…	GGGTGTGTTGTTGGTGGGTTGGGTGCTTTTTTTGCTCTATATTTATTGGTAACAGTGCTT	TGAATAATTCTTCACCTTTAGACATGATTGTCCACGGTTTAAAAATAATGCGGTAACTTG
YDR303C	1373-TFL_TF1_31	RSC3	TFIID-dominated	NoInfo	Unique	ACTGCATCACTATTCAGGAGATGTATAGGCCAGCTATGTAACTATATAGTGCTTATAACAGTTGATTATCACATAGAACGAGTATGTTACCCTATGGCCCTTTTCTGGCACAACTTCACAAGAGTATTTCAATTGACCAACGTGGGTCTTGTTGACCAGCTGGGATCACACAGACCAAGAACTACCTTTATTATTAGGAACATACTGCTTTCTGGACACTTCCACTGCTATACCTTCTCGCAAATAGCCATAGTTCACCAATATTCATTCGGCCCGTTAGACGCTTGTAAGACCACTTTCCCGTTTTCGCCCGAGAAGATATATTAGCTGCTTACATTAGATTATTTCATCAAAACTCACGGCTTTCAAACCAAAGTCATTGGTGCTCTGCTGCAATTG…	GGGTGTGTTGTTGGTGGGTTGGGTGACTGCATCACTATTCAGGAGATGTATAGGCCA	TGAATAATTCTTCACCTTTAGACATCGTTGTTTTTTGGTTCTGAAATGCTATTTTTGTAG
YDR310C	1374-TFL_TF1_32	SUM1	no call	NoInfo	Divergent	TATGGTTTACTTTTATTTTTTCCCTACCCCTACCCTAGGTTAAATATTATTACTTTCACTGGGAAAGCTTATTATGCTAAATTTCAGTATTGTCTAAAAATTGCGTCAAAAACGAGCAGCCTTATCATGTCCCACGGGTTGTGGCTTTTCTAGTTTACTGTCGAATCATACTATCATTTTTAAAGATTGGTTTCCATTTTCGTTAGACCGATATCCATTACTTACACTCCTTTCATATCTTTCCCACGTGGCCTTAACTACGTTTACTAATACTTACTATGTAAGTCACAATTTCCATTAATTTGCGTCGTTCAACAAGATAAATTGCTGTAATTATATGACTGCGACGCGACGGCGACGTCAAATTTTTTTTTTTTTTTCCTGAATGGAAAAGGGAAA…	GGGTGTGTTGTTGGTGGGTTGGGTGTATGGTTTACTTTTATTTTTTCCCTACCCCTACCC	TGAATAATTCTTCACCTTTAGACATCCCCGCAACAAACGAATTTTGTTAATTATGTATGA
YDR322C-A	983-ML_M3_34	TIM11	NotReported	DPN	Unique	GACATATCTTTATTATTCGATCATTCGCGGAATCTCCACGCTAATTGGTCCGCGGAGCCAATCAGATCTATTTAAGGGTATAAATTTTTCTTTAGTTTTTTTGACTTTTCACACAGAAATTTTAGATAAAAGGAAGTATTATATCGGAACATAACGTATATAGGAACTAGCTGAGTGAGTTAAAGG	GGGTGTGTTGTTGGTGGGTTGGGTGGACATATCTTTATTATTCGATCATTCGCGGAATCT	TGAATAATTCTTCACCTTTAGACATCCTTTAACTCACTCAGCTAGTTCCTATATACGTT
YDR328C	2224-GlobalL_GL2_31	SKP1	TFIID-dominated	NoInfo	Unique	TCTCTGAATAAGTACTGACACTCACACCAGAATATATATATATAGCGTAATCTTTAATACAGTAAGTGTGCAATAGGTAACATGACATTACCCTGCAGCGATTTAACGGGCGTCTTGGAGAAAAGAAGAGAAAGGGAAGAAATAGGTTGATATATTGAGGGCAGAGAAAGTGATAGCCCAACGTTGGCAAAGATATAACAGAAAAGACGTTATAAACAATACAGGAATACTAACAAACGTAGCGCAGAT	GGGTGTGTTGTTGGTGGGTTGGGTGTCTCTGAATAAGTACTGACACTCACACCAGAAT	TGAATAATTCTTCACCTTTAGACATATCTGCGCTACGTTTGTTAGTATTCCTGTATTGT
YDR334W	1558-TFL_TF2_31	SWR1	TFIID-dominated	NoInfo	Divergent	CTAGATGCTTCCTCTGGTTCAGATGCCGTGAAGAAACCTTCCTCATTAGTGTCATCATTTTTAGTCTTACCGTACTTCAATATATCAGTTTTTTTGAACTGTTGGATAATCTTGTCGAATTCTTCATCATCATCATCATCATCGGAACCCTTGTCTTTTGCAGCCTCGGCGGTATGGTTTTTTTGCTTCCTTTTTGCCTTTTTATTCTTTTTCCTTCTAGAAGACTTGGATGCTAGTGTAATTCTTTTAGGTTGACCATTACTTTGAGTATCACGCTCCCCAGCAGCAGCAGCTTCTTCATCCTGCTCAGACATTTGTCCTTCATCAGTGCTATTATCTGAATCACGTACGTTATTCATCATAGAGAAGATGTTCTCCCGTTTCTGAATATTACCGGCA…	GGGTGTGTTGTTGGTGGGTTGGGTGCTAGATGCTTCCTCTGGTTCAGATGCCG	TGAATAATTCTTCACCTTTAGACATATATTCTTGTAATGCAATAACTTGGAAAATGCAAA
YDR342C	1118-ML_M4_36	HXT7	SAGA-dominated	NoInfo	Unique	AATAGTACTCTCATCGCTAAGATCATTTGGGGTTGTTAAGCATGCCCTGCTAAACACGCCCTACTAAACACTTCAAAAGCAACTTAAAATATTTTTATCTAATTATAGCTAAAACCCAATGTGAAAGACATATCATACTGTAAAAGTGAAAAAGCAGCACCGTTGAACGCCGCAAGAGTGCTCCCATAACGCTTTACTAGAGGGCTAGATTTTAATGGCCCCTTCATGGAGAAGTTATGAGGACAAATCCCACTACAGAAAGCGCAACAAATTTTTTTTTCCGTAACAACAAACATCTCATCTAGTTTCTGCCTTAAACAAAGCCGCAGCCAGAGCCGTTTTTCCGCCATATTTATCCAGGATTGTTCCATACGGCTCCGTCAGAGGCTGCTACGGGAT…	GGGTGTGTTGTTGGTGGGTTGGGTGAATAGTACTCTCATCGCTAAGATCATTTGGGGTT	TGAATAATTCTTCACCTTTAGACATTTTTTGATTAAAATTAAAAAAACTTTTTGTTTTTG
YDR343C	1120-ML_M4_34	HXT6	SAGA-dominated	NoInfo	Unique	TGGCATCAAATTTGGGAAAATTTAGCTTACTCAGACACCAACACATTTTTTCATGAGTATTGTTGGAAAATCTTTCCATGCTTATCAGCCGGAATACGGAACAACGGCTGCTGTGATGCCGCAAAGGGGCAAGGAAAAAATAAGCAACACACACCGAAACAGGAGGAAGAAATTCCGAACACAAGCCTAAGAAGACACCGCAGTTGTTGCAACATGTTCACATGTTCATCCCCCTGCTACTACTTGGAAATTAATGTAGGGGTAATTGGAGTGCGCCGGCCCGTGCTTTCAGAGGAACAAAGGAAGAATTGTTAAAAAAAGGCAGTGACAACGAGCACGGGTGCACCATATGGTGTGATAAGCAACCTAGGACAAAAAGAAGTGCGCAGTTCCTGTGTG…	GGGTGTGTTGTTGGTGGGTTGGGTGTGGCATCAAATTTGGGAAAATTTAGCTTACTC	TGAATAATTCTTCACCTTTAGACATTTTTTGATTAAAATTAAAAAAACTTTTTGTTTT
YDR345C	984-ML_M3_35	HXT3	SAGA-dominated	OPN	Unique	ACCGGTATATCAAATGGCGGTGTAGTTTGAAAAGTACACTGTATGTCCATTAATAAAATTACGCCGAAGAACACTGACTAGCTATAAATTCTCTTCCGGCGTCCAATTTCAACCTAAGGCAAGTATTGTTAATCAATAATGCGTGTTGGTAAATATGAAGCCCGATGTTGATTAAGAAGAATTATTCGTATAAGAATTAAGCAAGCAAAATTAAGGAAAATTTTTTCTTTCCTATTCGTCATCGCAGACAGCCTTCATCTTCTCGAGATAACACCTGGAGGAGGAGCAATGAAATGAAAGGAAAAAAAAATACTTTCTTTTTCTTGAAAAAAGAAAAAAATTGTAAGATGAGCTATTCGCGGAACATTCTAGCTCGTTTGCATCTTCTTGCATTTGGTA…	GGGTGTGTTGTTGGTGGGTTGGGTGACCGGTATATCAAATGGCGGTGTAGTTTGA	TGAATAATTCTTCACCTTTAGACATGATTGTTTAACTCAGATGTAAATTTTGTTTGTGAT
YDR377W	1102-ML_M4_34	ATP17	TFIID-dominated	NoInfo	Unique	AATAGATCGTTAATATATTTCTAACATCTTCTTGTAAATGTAAATATTTTAAAAGGGTTGATCTTATTACGGAGAGAACCAATCATATCGAAGGATTTCTCAATAGTAAGTATCCCGCGCGTGGTCCTCGGGGAAATAGAACGAGAAACTTCAAGTACTTGATAGCAAGAAAGTGAGTGCTTGGCTTCCCCATTTTGATTATAAAGAAAGGCATTATTTTCTAGGGCAAGAAAAGACATTGTTGAAATTGTTCCAGAAACTTTCATTTAAAGTCTTTCGTGAAAGGAGTGGACGTCAAAAAGAAATA	GGGTGTGTTGTTGGTGGGTTGGGTGAATAGATCGTTAATATATTTCTAACATCTTCTTGT	TGAATAATTCTTCACCTTTAGACATTATTTCTTTTTGACGTCCACTCCTTTC
YDR385W	2272-GlobalL_GL3_31	EFT2	TFIID-dominated	NoInfo	Divergent	TCTCAAATCCATTGGTGTTTCCATTAGGCCCTGAGCGGTTCCCCAAGAAAAAAAAAAACAGTAGAAAAAAATGATGCTTCTTCCTAACGCTATTGTAGTGCAGGTTCTGCCGTGTGCCAAGTTGGAGCAGCGCCTGCTGAGACTCTTCCGTATGGTTCTTGCTCTTCTCAGGACCAGCGGCGGCAGTTCCGGTTTTTTTCGGCGTCTTTTGTCTGGCACACAATGGGCGATGGAGAGGGAAAACCGGAGGATATGCCAGCTGCGGTGAGATTATGGTTGGAGTTATGTTTGTAGCCGGCGGTGCGGCAATAGGAGAGGGGAGGGGAAGGGGAGGGGAAAAGGTAATGGCTGACGAAGTATAGAGATGGCAATCACAAGCCAAATATTGGAGATTACATG…	GGGTGTGTTGTTGGTGGGTTGGGTGTCTCAAATCCATTGGTGTTTCCATTAGGCCC	TGAATAATTCTTCACCTTTAGACATCTTGCAATTATGTTATAGTTTGTGTTTGTGGTCTT
YDR390C	2238-GlobalL_GL2_31	UBA2	TFIID-dominated	DPN	Unique	CGATATCATATCGCCATTCCTGGATTCACCTTATGGTGAGATCTCCGAAGTTAATACTTTCGATGCTGTTGCAGTGTGGAGTCTTCCACCTCACGTTCCGAAGGCAAGGAGTAATGATGCAAAGTTCAACAAGGACTTTATTGACGATTTAAATGCTCGCGTAAAGCAAGTCATTCCAAATGGCATCAATTACTACTATCTTTTCTGTATTGGTAAGAACTTAAATGAGAAAGGAATCAGAGGTTCTGTAAGGACTATTTTTGAAGAGTACAAAAGGAGAGCAGACGAAGAAAATTGCGCCATTGTCCTTGAAGCTATTGCCGAGCATGCTAAATCTGTGTACGAATATTTTGGATTTAGAAATTACATGACGTTCAAATACGGTGAGTGTGAGGTCGA…	GGGTGTGTTGTTGGTGGGTTGGGTGCGATATCATATCGCCATTCCTGGATTCACCT	TGAATAATTCTTCACCTTTAGACATTTTCTTTTCTTGTTTGGCGTAGCGCTCCTGATCTT
YDR392W	1611-TFL_TF2_33	SPT3	SAGA-dominated	NoInfo	Divergent	TTAAATCGTCAATAAAGTCCTTGTTGAACTTTGCATCATTACTCCTTGCCTTCGGAACGTGAGGTGGAAGACTCCACACTGCAACAGCATCGAAAGTATTAACTTCGGAGATCTCACCATAAGGTGAATCCAGGAATGGCGATATGATATCGGTGGTTATTGTCCTTGTAGGCACCTTCTCAGCTAGAGGAATATTTAAGATTTTCTTGCAGATAAAATGAAACGCTGGCGAGTTACTAAAAGCAATAGACAAAGTCTCTGCTGCTCTTCTGGCATCCGTAGTCTTGTTCAGGGTACAGACCATATGGCCCTTAGCATCGTTGTTTTCTAATGGAGTTGGCAGTTTGTTCTCGAAGGACATGATGTTCGGTTACATGTCTTAGAATTATTTTCTCGAGA…	GGGTGTGTTGTTGGTGGGTTGGGTGTTAAATCGTCAATAAAGTCCTTGTTGAACTTTGC	TGAATAATTCTTCACCTTTAGACATTCCTGCCCTAATCTCTTGAAT
YDR418W	15	RPL12B	TFIID-dominated	NoInfo	Unique	TTTTTGGTGCGGCCTTCTGCAATTACTGATTAAGTAGCAATTTTCCTTCAAACATCCGTGCACTGTGGATGTTTGGGTTGTGTATTTTGCTTTCATAACATACAGATATTTTGTTTAAGGAAGTGAAATAAACAATATCATAAAACAGGTACTTCATAGACCATAAAGCATAACCCAGATTATCCTCTTAGATAGCAATGCTAATGTAAACAGAGATCCGTTTGCGTGACTTTATACTAATATGATATGTCTACTTCGCTTTGTGTTCGAGCAGCCTGGCAGTCCCCTCTAGCCGCTTTTTTCCCTTTCCGAAGGTTTCCGCCTAAGCCCCCTGGCTCTAGGCCGAGAAAATGTTAATGCTCCTTCTACGAGAAAATGCTTGTCGCCACACCAGGACAG…	GGGTGTGTTGTTGGTGGGTTGGGTGTTTTTGGTGCGGCCTTCTGC	TGAATAATTCTTCACCTTTAGACATATTGACTATTGATTTATCCTTCTATTGGGCACTTG
YDR421W	1619-TFL_TF2_31	ARO80	TFIID-dominated	NoInfo	Unique	CGAAAAATGATTATTGACTGTGCAATAAACGCTGCTGGAAGGGGCGCTTGCAACAAAAGATGATCACAAAAATTGATACCCATTAATACACATAGGCTCACGCCATTACTATTATTATATATATCATCAAGTATTGCATTTGTAATTTTATGAGTCCTTCTTAGTAATACATGAAGGCTTTTTTTTAATATTTTCGGAATCAACGAGAGTACACTATTCTATCCGATGATAACCGAGATAAATGAAGATAGTAACTAACCAATGAAAAAAGAGCGAGAATAAATTAAAGCAATAATATCAAGTTAGTCGTGGGAATATATGATCCACGCATAATAAGGTTACATTAAGCACTGCTTTATCCTCT	GGGTGTGTTGTTGGTGGGTTGGGTGCGAAAAATGATTATTGACTGTGC	TGAATAATTCTTCACCTTTAGACATAGAGGATAAAGCAGTGCTTAATGTAACCTTATTAT
YDR423C	1418-TFL_TF1_31	CAD1	TFIID-dominated	NoInfo	Unique	ATAGTGTTTCTTCAATAGTTAATCGATAATCAATTACTATTATACTTTCATACGAATGGGGTGTTACTTTTAAGGACGACATATAAGCAATGGAACGACCAGTTAAGATAA	GGGTGTGTTGTTGGTGGGTTGGGTGATAGTGTTTCTTCAATAGTTAATCGATAAT	TGAATAATTCTTCACCTTTAGACATTTATCTTAACTGGTCGTTCCATTGCTT
YDR424C	2269-GlobalL_GL3_31	DYN2	TFIID-dominated	NoInfo	Divergent	TTTTTCTGTATGTGTAGTAGTATCCGTTGTTACTCACTACGTGTATAGATGTCTATTTATGTCTCTATCCCTTATCTCTTTATCTTGTTGCCTGGTTCTCTTTTCCCTTTAAATGGAGATTACAAACTAGCGAAACTGCAGAAAAGGAAAGCCTCCAAAACTACTGCCAGGGTAAAAAGTGAAACTGGGAAACGACATAAAGAAGAGCAAATTAAAACCAAA	GGGTGTGTTGTTGGTGGGTTGGGTGTTTTTCTGTATGTGTAGTAGTATCCGTTGTTACTC	TGAATAATTCTTCACCTTTAGACATTTTGGTTTTAATTTGCTCTTCTTTATGTCGTTTCC
YDR429C	2275-GlobalL_GL3_31	TIF35	TFIID-dominated	NoInfo	Unique	ATATATAATTTAATCCTGTAAATATACTGCTTCAAAGTTTCTTGCCGATCTATACTCATCGCTTGTAACGAAGTTAAAATTTTTTTCTTTCACTGAGTGTGGAAAGTGAAAAATTATCACGATGGCAAAAGAGAGGGAAGAGAAGCCCTAGTTACTCGCTGTATTGAAAGGATCAAAAGACCAAAGACCACCAGGAATA	GGGTGTGTTGTTGGTGGGTTGGGTGATATATAATTTAATCCTGTAAATATACTGCTTC	TGAATAATTCTTCACCTTTAGACATTATTCCTGGTGGTCTTTGGTCTTTTGATCCTTT
YDR440W	2132-GlobalL_GL1_31	DOT1	TFIID-dominated	NoInfo	Unique	TTTTAAACAATTCGAGTGAAGGCCATGCGCTTCTTGTAAGCTTTGTTAATGAATCTATCTTTTAGTTAAAAACATTTCTTTCTTTATCCAATTGAATTATGCCATTCGATATTAAATACGACAACAGGAACACTGAAGAACGGGATACTCCCCCCCCCCCTTGTGAATGTGCTACAATAAACAGAATATCGCCACCCGGTCACTTCTTCTCTCCAATTCTTACTAAATTAGCGATAAATTCTACCCTTTCCATAACTGGCCGTTCTTCTGCAAGAGAATTTTTCCTACTTGAATAGGCATACTTGAATCAGAAAAGTAGTCATAGATAGTGAAGTCTGCTTTATTAATAAAATTCCAGGATGTACTCTTGGAGATCGAATCAAGTTCCTAGAAATCCTT…	GGGTGTGTTGTTGGTGGGTTGGGTGTTTTAAACAATTCGAGTGAAGGCCATGCG	TGAATAATTCTTCACCTTTAGACATTACTGTACAACAAAATGTAACCAAAGCGCACAA
YDR447C	152	RPS17B	TFIID-dominated	NoInfo	Divergent	ACGCTGATATTTTATCGAAAATGGAGGGTGATTAGAGAAAAATTATTTTTATCATTAACCTAAACATCGAACTCTGGCATGTACTTTCCCAATCGTGTTGATTTTCACTTATTTGTTTGGAACGTCTGGAATTTTCTACATATATAAAGCTCCCTGTAACATCCATACATTCGGTTAAAATTACACCCATACATTTATAGTATTTTTTCCATCGTTAGTTTTTCGTATTATGGGCATTCCGAAGAATTTCATCTGGAAGACGCGCATTGATTGATATCGTTTTCTCAGAGGTCGTACCGTTTCGAGATGAGGGAGAAGGTTCAGGCATCGAGGTCTACCGGAGCAAGGCCAGTCCTTCCTCCCGTTAGTACCTCTGTTAAGGGTAAATTTCAAGTAAAC…	GGGTGTGTTGTTGGTGGGTTGGGTGACGCTGATATTTTATCGAAAATGGAGGG	TGAATAATTCTTCACCTTTAGACATTTTTATCTGCTTTTTTCTTTATCTATTTATTCTTC
YDR450W	153	RPS18A	TFIID-dominated	NoInfo	Divergent	TCGGTGATGTGTGTATCTCTGGTCAATTTCACAATGTTATGCCCTTAGATATGTGTTTATTCACGTTCACTGTGTGTTCCTGATATTTAGCTCATCGCCCAGATCTTTCTAAAAAATTTTCAAGAGAATACCCGGATGAAAAAGCGTGTTCGGATTCCCATCACTTAATGAAGCTTATATCTGACAGCGCAGGAAAAGCACAAAATAGAACCTAGCCACTTCGCGTAAAAGCTCATAATGTTAACGATATAGTAATATTTTGACGCATCGAACTTTATCACCCGCAGCATAAAGTACTGATACTACAAGTTTTTTTCGTTATTCTTACCGGTATTGCGCTAAAGCAGTTTTGCACCTGAAAACAAGTAAAAATAGGACTTGAAAAAATTAAATAGCATA…	GGGTGTGTTGTTGGTGGGTTGGGTGTCGGTGATGTGTGTATCTCTGGTC	TGAATAATTCTTCACCTTTAGACATCTTTTATCCGCTCTTGTGTATACGTTC
YDR451C	1609-TFL_TF2_31	YHP1	TFIID-dominated	OPN	Divergent	CGAAAAGCAGCTAACTAGCTCTACCCCTACTCAATGAAAACAATAGCTGGAGACAAGGAGATCAAAAAAACTTTATAATTCTCCAACCCAACAACCAAAAAAAATATTGATCTGTTGATTTTAGCCTTCTTCTGACTTGTATTCTACCATAAAACCCTTTACACTCTCAAATGAATCTTGGTAATTAAAAGTGCAATATAACTTTAAAGGTGCTAAATTCTAATAACGACATATGTCCTCAATAGTCGGGTAATGGTCATATTTGTCCTCTACCGTACGAAGGGAGCATATTATGCATCCTGCTCGAAACGCTCAGAGAAGGGCCGCACAGGTGGGCAGATCACATTTCCTCTTTCGGCTATAAACCACGTCCTAATTTGGACATGACGCGCGCCAAAA…	GGGTGTGTTGTTGGTGGGTTGGGTGCGAAAAGCAGCTAACTAGCTCTACCCCTACTC	TGAATAATTCTTCACCTTTAGACATGTTATATATATACGATATTTTGTGTTATTGTTATT
YDR460W	2076-GlobalL_GL1_31	TFB3	TFIID-dominated	NoInfo	Divergent	TCATATACAACGGTTTAATTTCTGCCGTGTCGCGATGAAAGGACCTTAGCTAGGTTCTGAAAATATTACAACGGGCAGATATACGCCTAATTAGTTGTTTTGTTTGAGTGCTGTGTTTATGCTACTATTATTTAAAACGTAAATAGTGGAAAAAAAAATCGACTAAATGGTCCAAATCGGGCCGTTCGCTCGTAAATTTGTTCTTAAGCACTAATACTAAAGAGAGTATACAACAGAACAGACGCACAAGACAGCACTCATCATCAGCTAAGAAACTGAACTGCTTGTTAAAATTTGAGTTTGTTTCCTCTTAGGATTTGCAGCATTAGTGGGCCCCCGCACACAAGTAAATATAAGTGAAAGAAAA	GGGTGTGTTGTTGGTGGGTTGGGTGTCATATACAACGGTTTAATTTCTGCCGTGTCG	TGAATAATTCTTCACCTTTAGACATTTTTCTTTCACTTATATTTACTTGTGTGCGGGGG
YDR463W	1375-TFL_TF1_31	STP1	TFIID-dominated	DPN	Unique	TAGCGTGAGCGAACGCTTGACTGTCTCCTGCTGTAAATAACTGATGATCAATAGAATGCCACGTATATATGGACTTATATAATTATATGTACATAGACATATAAAGGGCATGTGGTAATTATGACATGAACTGTATCACTATTGACGTTTTTTTTACTGCTTTTTCCCATCCCTGCAAGCGAAAAAAAAAGCAAGCTGACTCTTGTATAAACTGCAAGGACTCATTGATTAAAAGTAGATTTACATTACAGACTAAAGGAAAAGGCAAACTATACCGGCTATACCACATTCGTTCAAAA	GGGTGTGTTGTTGGTGGGTTGGGTGTAGCGTGAGCGAACGCTTGACTG	TGAATAATTCTTCACCTTTAGACATTTTTGAACGAATGTGGTATAGCCGGTATAGTTTG
YDR471W	62	RPL27B	TFIID-dominated	NoInfo	Divergent	TGGGGGGTTGAGTTAAACCTATACTATTGGAAACCAAAAATCGGCAGAGAATTAAGGCAAATCAATTAAAATTCCTTTTCTCTCTACCTTTGCTAATATTAAAAACCATAGTTGTAAAGGGTACTTAATGCTATATTCCTGTTAAGTTTCCTATTTCACCTTGTTTTTTCCAATTCTTACCAATTTGAAGACTATGTTTTTAAACACCCAATCATTTTCCACCCACACATATATTACCCTTTTTTTGGGTGAAGAGAAGTAGTATTTTGTTTTTCATGGGAGTGGAAGTCCTTTCAAAACTAATCCGAGCAGTAGTGCTGTCTAGGCGGAGATTATTGAAAGTCGGCATTGGCTGCAGCTAGCGTTTTGTTTTTGGTACTACCTGTCAAACCCGGCGTC…	GGGTGTGTTGTTGGTGGGTTGGGTGTGGGGGGTTGAGTTAAACCTATAC	TGAATAATTCTTCACCTTTAGACATGGTTATATTGATTTCTTTGAGCGAC
YDR500C	89	RPL37B	TFIID-dominated	NoInfo	Divergent	ACGATTTTGTCGTGAAACTTCTAGCGAAAAGACTAATGAAATCGGCAAATATTGTGTAAATAGTATACCAAAAAAAAAAACGCTTCTATATATTGTTCCCCGTTGCTAGTAACGATAGAAACGGCAAATAAGGAGAGAAATTAAACTTTCTTGGGAGAGGCAGAAGTGTTTACTTATTCTTCTGAAACAAAAACAAACGCGAAAAAAAAATTATCGCGTTTGGATTATCATTATTTAGACATTAACACCTGTACATATTTGTATTTTAAAAGCCGAACATTTTTGGGTTCTATATCAGTTTTTTTTTTCTTCAAGCACTCCGTACACCACTAATATTATCACTGAGAATCTTCCTGCCACTTGCGGGAAGGATGAGATTGGAAACATGGCTGGAATAGT…	GGGTGTGTTGTTGGTGGGTTGGGTGACGATTTTGTCGTGAAACTTCTAGCG	TGAATAATTCTTCACCTTTAGACATCTTTACTTATATATTCGTTTACCTCTTTGTTC
YDR510W	2241-GlobalL_GL2_32	SMT3	TFIID-dominated	OPN	Divergent	NoSeq	GGGTGTGTTGTTGGTGGGTTGGGTGAATGTGCAATATTTGATATTATATAAGCTACTT	TGAATAATTCTTCACCTTTAGACATCGCTCGTGTATTTATTTGTAAAACTAGAACTG
YDR513W	985-ML_M3_34	GRX2	SAGA-dominated	NoInfo	Divergent	ATGAACAACAAGCTCATATATCGTTCGGTTAGATTTGCAACCCATAACAGCCAGCTTTTACTTCCACCTTTGGTTCTCTACAGAAGGATACTAAGGCAGCATAAGCTGCTACCTGGTCCCCAAAGGGAGATGGGTGACCAATACGTGCGAAACGAGTTCAAGTTGCACAAAGATATCGATAACCCGTTGCATATAGTCGGCTTTTTAGCTTCCTGGCAAGATTATCTCCACATGATTTCCAACGGTAAATGGAAAGATGCCACTTTATCTTCGGAAACCCTGGAGAAACTATCCCCTGAGCAAACAGTTCAACTGTATGAATTGATGAAGGAAACACAGAAACTTCACCAAGACAATGAAATAGAATCAAGTAAGGACGTGAAGCGGAACAACAAGGAT…	GGGTGTGTTGTTGGTGGGTTGGGTGATGAACAACAAGCTCATATATCGTTCGGTTAGATT	TGAATAATTCTTCACCTTTAGACATGAAACAATATATAACAGTAGTTGGAGTGTCCGTT
YDR529C	1109-ML_M4_34	QCR7	TFIID-dominated	NoInfo	Unique	GGTCTATTAGCCATATGTACATTGTCTATAGATGTGTAACTGCGCTGTGATCTTGTTTTGACCAATCAGGAGCGACGCGCTTTTTATCGGGTCACCCCGGCGGGGGGCCTGACAATTTACTTTCATAGAGCAGTAATAAAAGGGAAGAGATGTAAAAGCTTGGAAAAATAGCAGTAAAGGTTGTTGTTGGACAATTTATCAGAATATTAGTAACTGTAATTAAACGTTCCAGAAAGAACAAA	GGGTGTGTTGTTGGTGGGTTGGGTGGGTCTATTAGCCATATGTACATTGT	TGAATAATTCTTCACCTTTAGACATTTTGTTCTTTCTGGAACGTTTAAT
YDR536W	954-ML_M2_35	STL1	TFIID-dominated	NoInfo	Divergent	CAATGATTCTGAAATACTCCTTTTACAACCTTTGCAAAGATAATGTCTTTCAGTCTGATATTACGAGCGACCTAGAACCACTAATCCATATTCTTCATTCAACTTACTCCATTTTCCTTGGCAAACAATGCCCCACAATCATATACGTCATAACTATAAGGGATATGTCTGGAATGCGGCCAAGATAGAATTAAAGGGCTGCAGAACACCACTACTGATACTCATTGCCAAGGCTAGGAGGCACCATCCGTTTCATTTTCTTTGAGGTAAGCCAATCATGAAATAGTATACACATCCATAACGGACGTACGGACGAAATAAGTGCCGTTGTCCCACTATTCCACCGCATTTGGCCCATTTGGCTCACTTTGACTCAACTTGCGTCATTTTAACTGATAT…	GGGTGTGTTGTTGGTGGGTTGGGTGCAATGATTCTGAAATACTCCTTTTACAACCTTTGC	TGAATAATTCTTCACCTTTAGACATGGTCTAAAACTTTCTATGTTCTATTTTTCTATTTT
YEL002C	2303-GlobalL_GL3_31	WBP1	TFIID-dominated	DPN	Unique	AAATGGCGGAGTAAGATCTCTGGATGATGATAGGGGGCTCTCATTGTTTTATAGATACATATTAGTATACTACAATTAAAGATATCCCAATATCTACTTTCGATATTTTCAGGGCGGGTTATTGAATAATGCATTACCCTAAGCTACGCCTGAAAAATATCAAACACGCTTCTTGAAAAGAGAAACCTTTAAAGAGGTGTATAGTCAACTGAATTGGTTATAAAGTTGAATACTTTAACACAATTGACGGTGCAAATTTTGAATTATCCTTTTTTGATTATTTAGG	GGGTGTGTTGTTGGTGGGTTGGGTGAAATGGCGGAGTAAGATCTCTGGATGATGATAG	TGAATAATTCTTCACCTTTAGACATCCTAAATAATCAAAAAAGGATAATTCAAAAT
YEL009C	4	GCN4	TFIID-dominated	NoInfo	Divergent	TCTTGAAAAAAAAAGATGAAAAATTTCCGACTTTAAATACGGAAGATAAATACTCCAACCTTTTTTTCCAATTCCGAAATTTTAGTCTTCTTTAAAGAAGTTTCGGCTCGCTGTCTTACCTTTTAAAATCTTCTACTTCTTGACAGTACTTATCTTCTTATATAATAGATATACAAAACAAAACAAAACAAAAACTCACAACACAGGTTACTCTCCCCCCTAAATTCAAATTTTTTTTGCCCATCAGTTTCACTAGCGAATTATACAACTCACCAGCCACACAGCTCACTCATCTACTTCGCAATCAAAACAAAATATTTTATTTTAGTTCAGTTTATTAAGTTATTATCAGTATCGTATTAAAAAATTAAAGATCATTGAAAAATGGCTTGCTAAACC…	GGGTGTGTTGTTGGTGGGTTGGGTGTCTTGAAAAAAAAAGATGAAAAATTTCCGAC	TGAATAATTCTTCACCTTTAGACATTTTATTTGTATTTAATTTATTTTCTTGAGCAGACA
YEL011W	849-ML_M1_35	GLC3	SAGA-dominated	NoInfo	Unique	TTTCGAGCACACACATATATATATATATATATATATGTATGTATGTATAAGTATATATGATGGCATACTATACCACACGTACGACTATAATTACAAACAACTATCAAGCAACTACAAGGATCTCTGTGGGCTAGTGGCCTGCGGGCTCAATTTTGCTCTTGTTCCTGAACGGTGAATTCTGTAGTCTGTCATCCAGGGGAAGGGCAGGGCACTCATCAACAATGTGATAGTCAGAAAGCAATAATGTTTTGTATTCTGATGAGCTTTCACTATCTCTTCCGCAATACCCCTTTTTGCCTATATTACGGCATCATCTTTCCCCGCGTTCTCGTGGGGGCCAAATAAGCTTTGTCCAAGGGGCTGTTGCAACGGTAAAGGTAGTCGAGCCAAGTGACACCA…	GGGTGTGTTGTTGGTGGGTTGGGTGTTTCGAGCACACACATATATATATATATAT	TGAATAATTCTTCACCTTTAGACATTTTATTCTTGACGGTTCTTTATACTTGGTT
YEL024W	986-ML_M3_35	RIP1	TFIID-dominated	NoInfo	Divergent	GTCATGTATTTCTTTCCGCTTTAGGCGTTCAGGCAAGCGCGTTCAGTTGAAAGCAAATAGAACCTATAACGACGAATACGCTTAAAGGAAGTATACAGGAAATAGAAAAAGAAGCGTACTGCATGTACTAAAAACCAAAAAAAACACCACATCGGCTCTCTGGTTGTATCCATACTTTCCCTAAAATTTTGTAACTCAAGAAAATACCTACATAAAACGATAATCAGTGGATTGCACTGATCAAGTCGAAAAACTCCGTACATGCCCGTCTATCCCTGTCTCATCCATATAAACTGAACTAGGTAGAAAAAAATACCTACCCTTTCTTTAACCGCCTGGTATATTAAATACCATTGTCAATTGAGAAGCTAACAGCCATTGTAAGAGTTATGTCCAGTG…	GGGTGTGTTGTTGGTGGGTTGGGTGGTCATGTATTTCTTTCCGCTTTAGGCGTTCA	TGAATAATTCTTCACCTTTAGACATGTTTGTTATTGCTCCTTTCGGTTTCCTAATAAGTG
YEL027W	1112-ML_M4_34	CUP5	TFIID-dominated	NoInfo	Unique	ATATACGCCTTCATAACTATATTTGAAAAATACCTTTGCCTAAAAGACGAGTGGTATTGGAAACTTCAATTAGTGTTCAAAAATGTCCAGTGAGAGGATGAAGTTGTCGTGGTTGAAACAGCATAAACCACCTAAAATAGTATCAACTGACAACAACTGTGGAACACATGCGGTTACTTTTATAATTAACCGCAAAATACCTGAAATGAGCTAAGAAATAGTAATTATAAACATGCCACTACAAGTAACAGATTAAGTGATATGTTGGCGGACCTCAATATAAGCGACATGGAGAGATAGAGATAGAAGAATTTGTTATTGTGTTAATAAATAAAGTTAACATCCAGTTCTTTCAAGTTGGCTAAGCGCCGTGGCGCAGTGGAAGCGCGCAGGGCTCAT…	GGGTGTGTTGTTGGTGGGTTGGGTGATATACGCCTTCATAACTATATTTGAAAA	TGAATAATTCTTCACCTTTAGACATTATATGTATATGTTTCTTTTGTTATTCTAATTGAT
YEL040W	2246-GlobalL_GL3_31	UTR2	SAGA-dominated	OPN	Unique	CGATTTCCCACATCCTGCGTTTCCGTAGTCAAGGGTTCATAATGGATGATGAGCCTGTAAACAGCTTTGTATTTACCTCTTTTACTTCAAGAATGCTCTTGCGTCGTTTGCAGTGTCGAAGAAGATCCAGTAGAGCTATACAAAATGGAGAAATGAAACAGTTGAACCAGAGCGCCGCATTTGGCAGGTAGTTTCGCTAAATTTCCTCATGCGCGTTTGTAATTATGCTAGTTAACCATATGATAAGGTTGCCTAACTTGCAGTCACCGGAAGGTTATTTCCGGAATGGTGCAGAATAATTTTTAAAATAGTAGCATATATTTCGTTCCAATTCCCAAATAGGGAATTATAATTATGACAGATAAATTCCCGATTAGGAAGAAGCGCGAAAATTCTTGA…	GGGTGTGTTGTTGGTGGGTTGGGTGCGATTTCCCACATCCTGCGTT	TGAATAATTCTTCACCTTTAGACATTATTAATTATATAATTAGCTTATTTGCAGGACA
YEL046C	987-ML_M3_34	GLY1	TFIID-dominated	OPN	Divergent	TGTTTCGACTTTCTCACGCTGATGATGATGACAATTTTAACCTTCCCCTAGGTCACAACTTTTTTTCCCTCGTTCGCTTCTTTACACTTCCATTCCTCACCGTCTCAGCGCGGAAGAAAAAAAGCACGCTAAGTAAACCCAAAGTAAGCTAAGCTTAACTAAGCCGAACCTGGCCTAGAATTCTCTCTAACTCATTCTTTCTTTCATCTACTCACTCGCCGAAGAACAGGCACAGACTAATAAACTATGCAACCAGAAGGTAGTCGTCGTCATCGATATTCATCGAATATGTGCGGCGACAGGGCCTTCCTTCGCACAGAGAGCCACACGGCACGCCGGGGTAGCTGTTTCCTATTTTTTTTACACACGGCCCCAAATTGTTATTACTATTCTTTTTTT…	GGGTGTGTTGTTGGTGGGTTGGGTGTGTTTCGACTTTCTCACGCTGATGATGATG	TGAATAATTCTTCACCTTTAGACATTGTGTTTATGTTTGCGTTTGTGTGCGG
YEL047C	988-ML_M3_36	YEL047C	TFIID-dominated	NoInfo	Unique	TGCGTTCCAGTTGCATCATGTGTATTGTTAGGGTTTTTGTTTTAGGATTGCTACCCTCTTCCTTTTTTTCATACATTACAATAATTTCGTGGCATTGTAGATTTAACGGCTTTCTTTTGCATCAATGATTTTTATATTCAAATGGGTTTTTTCTTTTTTCTGTTTTGTTATTCAAGGATATTTCAACTCTCACACCATAATTATAACTAATTATGTCGGCACATTTGAGAACCAATGGTTAGTTTCCAGCGCACCTAGCGACTAACTACCCTATTATGGAGGGACGAAGGTGGTCTTTCTGAGGGAAGGAGGAAAAAAAGGTAAGAACCTCTTTTCTTTGTTCCCCATTGAGAGATCGACTGAATATGTTTGGTTTTTTTGGTACTTGATTAAAGTTTA…	GGGTGTGTTGTTGGTGGGTTGGGTGTGCGTTCCAGTTGCATCATGTGTATTGTT	TGAATAATTCTTCACCTTTAGACATTTACAATTACGGATGAGGGGTTGTTGAAGTGA
YEL051W	989-ML_M3_34	VMA8	TFIID-dominated	NoInfo	Unique	ACCCTATGTAACAAAAGTGTTTATTTATATTCTTGTATTTATTCTAAACACGAACTTTGATCGTCTAACAATTGCCGCAGTTACACCTTTAACAATAGTGCTTTTTATTACTGATATTACTCACCTGATTTTTTGTTACCCGAATGCAAATTTGATTAGGAACGGGGATTGTTAAAAGACAATGGCAGTACAGATAAAGGTTAGATGAAGCAGCAGTAGAATAAATCAGCATCTGTAGTACATAGGTTCCTAACAGCATTGTGAAAAAGGTTCAAAA	GGGTGTGTTGTTGGTGGGTTGGGTGACCCTATGTAACAAAAGTGTTTATTTATATTCT	TGAATAATTCTTCACCTTTAGACATTTTTGAACCTTTTTCACAATGCTGTTAGGAACC
YEL054C	14	RPL12A	TFIID-dominated	NoInfo	Unique	TCTGGAATTTACCCTAACTGTACAAAATATATTTAGCATTATATACCCGCTATTTAATTATTATAAAGGAGACCTTTATACTCAAACAAATGAAGCCACCTTATGCCATTATCCCATTCGTACCAGTCTAAAACAAGATAAATACCCTGTTTAACATCCGAACACCAAATATGTGTGGGTGTCAAACAAAGAGACAATGTAATGAGACAATGTACTGCTTGTAAACTATAACAGTATCAGCTCAATTTCAATGCCATCTACTCCAGATATCGTTGCGATTGTACCTACAAGCCGCCTACAACGGCGTTATTGTTGTAAGCTGGTAAAATGCAGTGCGTTCCCCCGTTGTGAGTTCGGGCCAAACTTACTTGGCTGGGAGTTCCGTCCGTACAGTTGTGG…	GGGTGTGTTGTTGGTGGGTTGGGTGTCTGGAATTTACCCTAACTGTACAAA	TGAATAATTCTTCACCTTTAGACATTTTTGTATATCCTTTGTTCTTGTTGTC
YEL055C	2288-GlobalL_GL3_31	POL5	TFIID-dominated	NoInfo	Unique	TAAGTGACACATTATATTTCTATAATGTATTTCCGAAAATTATATCTGCATGTGATTATACCCTCCGTTTTTTTGTTTTTTCATTTTTATCTTTTTTTTTTTTTGCTTTTCACTTCATTCTTTTTTCTTACTTTGCTTTCCATGCTTGATTCTTTACTATTATTACTAACTTGTGAAATAGTTTTCTAATTTGCTTTTTATTAGAAAAGAAACCATCTTGAACGTTTGACAACACTCTGGGACCAAGTTTCGATGGTTATTTTTTTATTTCCATCGATGTCTTTCACTGTACTTAGTTCCAATTTATATTGCAAACAAGATTAATTTAGGCGATTACTCACTAAGATATACCTATTTCTACTATGGTTATATTAGTCCATTTCATAGCCTTACATTTTC…	GGGTGTGTTGTTGGTGGGTTGGGTGTAAGTGACACATTATATTTCTATAATGTATTTCCG	TGAATAATTCTTCACCTTTAGACATTTTTTTTGTGGACAAAAAGATGCAC
YEL056W	2133-GlobalL_GL1_31	HAT2	TFIID-dominated	NoInfo	Divergent	CACGAATTCTCATCGCGTATCAGAACTCTTGAGCCTTCAGTTTTACTACTCAATGCTCTGATTTATCTATATATACATAAATGAAAATAATACGTGCGCATTTATAAGACAAAAAGTTAGAATTCTGACCACGATTGCATGCTGTAGATAATTGTCGTGTTCATTCTCTCTTTAACGGCGCCTCAAGAAGAATATAAAATAATTGCTCTTGCAGTCTCAATGAGTCGGTATGTTCAAAGTGGTGCCCAACATTTACTAATATTGGACTGCGGTACAAAATCGGCGGCTAAACTGTCTACCGATAAAATACTCTTGATTTATAAGAATGAAAAAGAAAACAAAAAGGGATGACCCCTGAAAAAGTTTGTTTTCTTTACCCTTTTTTATGTTAAATTTTAC…	GGGTGTGTTGTTGGTGGGTTGGGTGCACGAATTCTCATCGCGTATC	TGAATAATTCTTCACCTTTAGACATAGTTGATTGGTAATTTGCTATTTGGTGACTACT
YEL061C	2257-GlobalL_GL3_31	CIN8	TFIID-dominated	NoInfo	Unique	TTCTTCATTTAGAAAAATTTCAGCTGCTTTTTTTTTTCTTTTTCTTTCCTTAGGCGTCTCGAGGTTACAAGTCGGAGTCCCTCTTCACTATCGTTTGTCCACTTTTTTTATATCCCCATTATTTTCAATCTGAATTTCATTTTTTTTTTTTAATTCATGAAATTTATATGTCCCACGTATTACTACATATTTGCGTTTTTAATTAAATAAATAACTGTTACTTTTATTATATCTTATTTGCAGATCACTTATCTGATCAAATGTTTTCGTTTTCGTGTGTGGTGACGATGTATTAGGTACGCGAAATAAACAAAACAAACAAACAAGGCCGCAACAATAACATCATCTAAAGACTTCCTTTGTGACCCGCTTCTCAACAGCGGGTGTAGAACTTATGGT…	GGGTGTGTTGTTGGTGGGTTGGGTGTTCTTCATTTAGAAAAATTTCAGCTGCTTT	TGAATAATTCTTCACCTTTAGACATCAAACAAATTCTTTCTTGTTGTATTTTTTGCGCTT
YEL069C	990-ML_M5_34	HXT13	SAGA/TFIID	NoInfo	Unique	TGCTGCAATTTGCTATTTCACAAAATGTCTATAATCTGAAGTGCTGAGAAACCCGGACATTTTAACGCGAATTCTATAATTTTAGAATGGAACAAAATAGTAATGGTACGAGCTCTGGTTGTCGTGTCCTTCTATGGCACCCTTTTACCAATTTAATAATGTCTAGGATTTATCGCTGTACTGCCAAATGCTTCACAACGAAGGGGCAAAGTGTTGCAAAAGCACCTTCCTTACTAAAGGCAGTTTGAAATACATTCAATAAAAAGTAACCTGTGCCTTCAGAGAAACATACTATTGACAATCATTTGTCGTGTTCCTTTCCTTGAACATAAGCCTGAAAACAACAATTTTTTTTTGTCTGTAGGACTACATTTTAGAGTTTCAGTTGATGTCTGCTTG…	GGGTGTGTTGTTGGTGGGTTGGGTGTGCTGCAATTTGCTATTTCACAAAATGTCT	TGAATAATTCTTCACCTTTAGACATTTTTTTTTTTTGGTTTAACTTTTGTTTCTTTTTTC
YEL071W	991-ML_M3_34	DLD3	SAGA-dominated	OPN	Unique	CTTTAAAGTGCTATGTAAAGTACCTAAAAAACTTGTTATAGAAGTCTCATTCGAAAGCATGTGGGCTCAAAAATTGTGAATAAGATACATAGAAGGAGCCGCTGATCGACACATAATAGTAGAGTTGAACCTAGTTGGTTCAACCATTATCATAGTTATACGAATAAAGCCACAATATAAATGGCCAACCGCTGTTGTCAAACAAGACTATAGGTTCATTTTAACCTGGCGTGCAGTACGCTGGTCTTGCTAACGCCTCTACAATACGTACAGTGCAGGTTTTGACGAATGAAAGTGGTTAGAAGATTAATGTGATAGAAACAAGAATTTTCTCGCAAAGATCTGTATGAAAGGAAACGTTTGGTAAGAACTCTGCGATCCAAATTCTACTGAATGAAT…	GGGTGTGTTGTTGGTGGGTTGGGTGCTTTAAAGTGCTATGTAAAGTACCTAAAAAACTTG	TGAATAATTCTTCACCTTTAGACATAATTCTTATATATGCTGTCTTTAAGCCTTGAATCT
YER003C	851-ML_M1_34	PMI40	SAGA/TFIID	NoInfo	Divergent	CGTTGCTTGTGCTCTTCTATATAATCCATCCTATCTTTCTCATCAGTAGGAGGTCGATCTTATGCAAAGTTCGCCACCAACAGCTGCAGTTACATCATATCGCGGAAACTCCGCACTGGCATCGTGCCGCGCGACAAGCGCAAGGATGAGAATCATGAAAACCTTGCTACAACAAGATGCCAATAAAGTCGTTCCCTGATATAGCTAGTACTTTGCGGGAGTAATTTGTTATTCTGCTTTCTTTTGCACTTTGATCATGCCAAGTCTCGTGGTGCACTATCCATTTCGTGCTGCTTGGTTATTGTAGCAATTTTTTGTCGCGTCCGTGTCCTTTTTCGCCGCGATTTACGTATTTAAATATACACGTCGCAATCTTAGTATATTTCTGTATAAAATGTT…	GGGTGTGTTGTTGGTGGGTTGGGTGCGTTGCTTGTGCTCTTCTATATAATCCATCCTATC	TGAATAATTCTTCACCTTTAGACATGTTTTAAAATTTTCTGGTCTGATGTTCTTTACGTG
YER009W	2123-GlobalL_GL1_32	NTF2	TFIID-dominated	NoInfo	Divergent	AATATAGAATAAATTGCGTAGCCTTGTTACCTAGCTGGAGATATCTGGCACCGACTCAGTCTTTATGACCGCTTTTTCTTCATAAGCTATGATACTGTTATTGCTATAAGTGTTCACCAAGTTAGTATTTGCCCATTAATACCGGGTGACATAGTCCCACAAGCGTGGTTCTCAAAAAGCAACGAAAAATTTTCTGACTTGGCAAGGTGAGACTTAGGCTGATAAGTAAGTACTTTTTAGTTTTTAGTGTACAATACCCCCTAAGGAACCCAGGTTTTAATACTATTATCTTTATA	GGGTGTGTTGTTGGTGGGTTGGGTGAATATAGAATAAATTGCGTAGCCTTGTTACCT	TGAATAATTCTTCACCTTTAGACATTATAAAGATAATAGTATTAAAACCTGGGTTCCTT
YER013W	2112-GlobalL_GL1_31	PRP22	TFIID-dominated	NoInfo	Unique	AAGATATTCAGTGTAATCACACGGAAAAGGTGATTGCTAATGATATACTAAAGTAATTATCTTCCTCGTTCATAAAATTAAATAAAGTTATTATAGTTTATTCATCCGTTATAATAGCAAATGTATCAGAAATAAGACAATTTCTCATTTTTTGTTGGCAGAGTGAGATATCATCTGATCTATTGCAAATGAATCCCAATCAATGCTGATACCGCTTCGTTATAACCAATTCGAAAAGTTGTAATTATGTTACCCGCATGAGAATATTTTGAAGAAGCAATGTAGGGCTACGATAGTACTTTTGAGATGGTTTATTACTTGTTCAAATGCTGTCATCTCATGTTGTTAATGCGCTATATTTCGCACTACGAAGCTAATTTTCAACATAGGTAACACAAA…	GGGTGTGTTGTTGGTGGGTTGGGTGAAGATATTCAGTGTAATCACACGGAAAAGGTGATT	TGAATAATTCTTCACCTTTAGACATCTCTAATATCTTTGTGTTACCTATGTTG
YER016W	2228-GlobalL_GL2_31	BIM1	TFIID-dominated	DPN	Unique	CGGGGCGTAATCACCTAACTCAGCAAAGGTAAACCTTTCTCATCTGACGGAGATAAAGTGATAGTAATCGGGGATGCGGCGACAGAGATTGAAGTTAATTTGACCATTGAATAGTTGCTTATATATGATAGACTTAGCTAAAAGAAAATAATGAAGGCGTACCCCATATCGCTGATCAGAGAAATCCATGTAGATAGAATTTCTGTCTCCGCTAAAACTGCATGAGCGACTGACTGAAGCTCTACTCATTCAAAAATTATCCCTCTTCACTTCCCGTATTCACACTTGTTGCCACTATGGACATGCTCTCTTTGAAAAATGTAGTCTCACCCACAGAAAAGAAAAGATCATTTGAAAATAAGATATCCTGGGAAACCCGCTTGAATTATTCTAGTGTTT…	GGGTGTGTTGTTGGTGGGTTGGGTGCGGGGCGTAATCACCTAACTCAGCA	TGAATAATTCTTCACCTTTAGACATTGCTTCGTCCCTGATTTGGTGGAATATTATC
YER025W	2276-GlobalL_GL3_31	GCD11	TFIID-dominated	NoInfo	Unique	GAACGCTCTTTGTTTATCTATTTATTACTAGCATTATGCGTAAGCTTGGCGTGATGTGATATATACTTGTTATATGAAGTATATCAATATGCTTTAATTTATGCTTATTATTTGCTCTCATGTCAGTAACCCGGACCAGATTTGCCATTGAAAAAATTTTCATAGAATAGCCCGATGCTGATCATCAGTACAAAAGACAGAGATTTCATCTCGACCTGTACCAGGAGCTAAGCAAAGAGGGCGGAAAGAGCGTAATACACCGTTAACATCGCGCATTAGAGGTAGAC	GGGTGTGTTGTTGGTGGGTTGGGTGGAACGCTCTTTGTTTATCTATTTATTACT	TGAATAATTCTTCACCTTTAGACATGTCTACCTCTAATGCGCGATGTTAACGG
YER040W	781-ML_M1_34	GLN3	no call	NoInfo	Divergent	CAATACGAGCAGCAAAGAAATTGGAAACCAGTTTTTTACATCTGTCCTGTTCAAAGATCAAAAATTAGCAACGCCTACAATTCGTAGGATACATAGCGTCACAGTGCACACCAGTGATTGTACAAACAACATCACAAAGTTCATGTTAAAGTTGTCCAGGTTAACCACGAATTTGTTCGTTACTGTCATCAAAATCGAGGACGCGCAGTAAGATAAGATTGAAGCCGGCCCAGAGTTGGCCACTGATTCCGTCCATTCATGCTTATGCTTGCTCATAATTACCACACCTTCTTGATCTCTTTACAGCTTTTCAACCTTCCATTCTTGTACTCTATCTCTACCTGGCCCTTTAAACATTCTTAATATGATATATTCACATTTTTTGCTCTATTACCCGGC…	GGGTGTGTTGTTGGTGGGTTGGGTGCAATACGAGCAGCAAAGAAATTGGAAACCAGT	TGAATAATTCTTCACCTTTAGACATTTGTTTGTTGGTGGGGGAAAAGGGG
YER056C-A	79	RPL34A	TFIID-dominated	NoInfo	Unique	GGGCAAGTCTTAATAGCGTCTTTTAGAACTTAGGATTTTACTACGTATTTTTTAGCTTTATAATATAAAGCCCATAGAAGTATGACTTTCATCACCTTCCCATCTGAAGAATGTACATTGTACATTGTATACTAATTTACTTGGTTCCTTCTACAAATACGATGCTCTTCGAGGACTGTTTTTTCCATTAAACATTAGGATGTAAAGGTGTTCTCAAATATATAACACATTTAGTGGTATGTATGGGTGATAAATTTTTTTCCATATATTGTGAAAAAAAAAAGAAGCTTGACTTTCGCTGTTCCCGCTTACGACTACGCTCCCCCGCTAGGTTCCCTTTAGGCCGTCATTTTCTACTGAGCCAAGGCGATTCTGGTAGTTACTCGCGCTTGGTCCCCT…	GGGTGTGTTGTTGGTGGGTTGGGTGGGGCAAGTCTTAATAGCGTC	TGAATAATTCTTCACCTTTAGACATCTTTGGTTGTTCTGTTATGCAGTC
YER065C	992-ML_M3_34	ICL1	TFIID-dominated	NoInfo	Unique	TGGAAATGTAAAGGATAATGAGTGAGCATATAAAATGGAAGAAAAAATAATAATAGGATTATGTATAAAATATCGATTCCCTTTTGTAGATTTCGAGATCTTCGAGGAGAACTTCTAGCACGTTGTTTACATATCTAATGTTGTAACACGGCCTTTGTTATCTTGTGAATATATCCATCACCTACGTCGCTTGAGGTTTCGTATCAAAGAAAGAGAGTTCAAACATAATCATACGTGTTTCACTCCAAATTTGATCACAAATGGCCACCCATTATAGCTTGTTATTATTTACTTCTTCTTGAGTTCATTTTATTGAAAGATGCCCGCTGGGAACAAAACATAAATAAAATTCAAGAGTACAATATAGCGTAGCATAGTTGCGAGCAAGGGAAGGCAACA…	GGGTGTGTTGTTGGTGGGTTGGGTGTGGAAATGTAAAGGATAATGAGTGAGCATATAAAA	TGAATAATTCTTCACCTTTAGACATTTTTCGTTGACTTTTTGTTATGTTATGCTAAGAGT
YER068W	1560-TFL_TF3_32	YER068W	TFIID-dominated	NoInfo	Unique	TTCGTCTCCACTTTAAATGACAAAGAAGGATAAGAAGGAAGTAAAAGTTCAAACGGTTACCACGGAGGATGGTGAAACCGTGAAAGTTTTTGAAGACCTGCAGGGTTTTGAAACTTTCATTGCCAATGAAACTGAAGATGATGATTTCGATCATTTGCACTGTAAATTAAATTACTACCCACCATTTGTGCTACACGAGTCGCACGAGGACCCTGAAAAAATTAGTGATGCTGCAAATTCTCATTCTAAGAAGTTCGTGCGTCACCTGCACCAGCATATTGAAAAGCATCTTTTGAAAGATATTAAGCAAGCCGTTAGGAAACCTGAGCTTAAATTTCACGAAAAATCGAAGGAAGAGACATTTGATAAAATCACCTGGCATTACGGTGAGGAAACTGA…	GGGTGTGTTGTTGGTGGGTTGGGTGTTCGTCTCCACTTTAAATGACAAAGAAGGATAAG	TGAATAATTCTTCACCTTTAGACATTATGACTGGATTATATACGATACTTTTATTTGGTC
YER073W	852-ML_M5_36	ALD5	SAGA-dominated	OPN	Unique	AATTGTAATTCCAATATCGTAAGCGTGGGTTACGCACAAACTGTATTTTCAAGATGCTCACAAATAATTTAGTTTCATATATACGCATATATAGAAAGTATCCATCTATAGGTAATCATGAACAATAAAAATATTCACGTTTCAGGAGCTATTGTTTGTACTCATTACGTTTTTGGATATCAAGTTGAAAATCAGCCCCTTTCACTAGATATCAAGCGCTATAAAAAAATTTTAATTTCGATGAGGCATCTTTCTTTTCTCTTGTGGCTATGTAAGCCTAAGAAGCCGTTTACACATCAATGATAAATAAGTATACAAAAAGGGTTCCATTTTTTTTTTGGCCGCTACCGGACTAGCAAGGGCCTAATGGTACGCTGAGCGTAGTACAACCAAGCGCTT…	GGGTGTGTTGTTGGTGGGTTGGGTGAATTGTAATTCCAATATCGTAAGCGTGGGT	TGAATAATTCTTCACCTTTAGACATTTCTTCTTCTTTGGCTTTTTGTT
YER074W	170	RPS24A	TFIID-dominated	NoInfo	Unique	TCAGGCCCGAGTTGACTGCTCATTGAAGGTATGTATGATAAACATTATAGAATAATGAAAAATGCCTCGTGACATACAGATAAAATCTAACAAGGATATATTCAAAAAAAAAAAACAAAACAAAAAAATAATAACGTGATAAACATTAATGAACAATGTATTTACATTCTTAAGCATAGGTGAGAAATTACCTTCTTTACTTTTTTTTTTTTTTTTGGTGATATTGTATATTGAAATATATAGTAATCAAATTCGTTTCATTGATCAAATTGCTCACTAGTTCTGTTTTTCAAAATTTCATCTTTATAGGTAGATACAAGTGCCAGAGAGATATATAAACAGAAAACTCTATCGATGTGATAATGTATGCCAATATCGGGACTGTACACCCACACATTT…	GGGTGTGTTGTTGGTGGGTTGGGTGTCAGGCCCGAGTTGACTGCTC	TGAATAATTCTTCACCTTTAGACATTTCTGCTTAATCTATGTTGGTTTCTTG
YER088C	1417-TFL_TF1_31	DOT6	TFIID-dominated	NoInfo	Unique	AGGATCTTCCATCCTTCATTATATATACATACCTATATACGAACCGAACGAACAGAAAGAGAAGAGAAGACGCAAGACACCACCAGAACCAAGAGCATACACCACTACCACCACCATCGCTACCAACAGCAGGATATCCGGATGCAGTTTGACGCTTGAAGATGGTATTCACCTCAGGGGTAAACGCGCAGAAACTGCGCGTTTACCTGCAGCGACGCCACAAAAACGGACCGGCCCGGCCAGAGGGTGAGACCAGCAGCGGCCCCGTTGTGAAATCTCACCCCCAGTCCCGGATGGGCACGAGTCCCCAGCGCCCGTCCCATGAGGTCCTCCTAAGGTAGACAGCGCGGATGTTTCCGATGCAAAGGAGAAAGGATGGACGGTACAGACATCGTAGAC…	GGGTGTGTTGTTGGTGGGTTGGGTGAGGATCTTCCATCCTTCATTATATATACATACCTA	TGAATAATTCTTCACCTTTAGACATCACGGAGCAGAGAAGGGAGGG
YER095W	2174-GlobalL_GL2_31	RAD51	TFIID-dominated	NoInfo	Divergent	TTTTTTTTTATGCTTTATTCACTGTTCAATATTTTCACCACAATTCGCAAGAAACGCACTCTACTTCGAAACTACGGTTCAAACTTACTTAGCAGCTTCCCGATTTAATTGGCCTTTCTACTATGCCATAAACTCTTTCTTCCTCTCTTTTCATCGCCCCTGCATTTGCACTTTTTTGCCACCGGCAGTGCCATCCGGTCACATGACTACACCACGTTAATAGCGATCTGGCTTATCATTGTCACAGAGTAAATTAAAATGGACGGTAAATGTTGGAAATGCACCACTACCGTTCTTCAACCAATCTAGTTTAGCTATCCTGCAACAGGTGACCTTCTTGAGCATTCCCTGAGCATTCCAACCGGTTGTATCAGTGTTTTATCACCGTCTCACCATATC…	GGGTGTGTTGTTGGTGGGTTGGGTGTTTTTTTTTATGCTTTATTCACTGTTCAAT	TGAATAATTCTTCACCTTTAGACATATGACGATAACAAATTAGTAGGCCTTTAACAAAT
YER099C	993-ML_M3_34	PRS2	TFIID-dominated	NoInfo	Divergent	TACTATTGTACGTACTTTGTTTGCAATTTGCGAATGCGGTTTTAGTTAATATTTAAAGTCTTTTCTGCGATATGCGATGGTAGTCTTCTTTATCACGGCTCCTAAAGTGTGATAATCGGAAAGTTCCTTTCTGTTCTCTGCAATCGATTTCGGCTTTTTCTGAACACAAATAACCAAAATTTCCTTATTTTATTGGGGAGGCTATCCTAATTGTAAAGTGCAATATTGCTGTGGAAGGATATCGACTCAAGCGACCAGTGGAATAGGATGGCGAGTTGGCTAGTTTAGCTCTCTCCGACATTGTTGCTATTGAACAGATACGGTATGCCCGTGTATTTATCCTCCTACCAAATCGCGCAGCAAAATGGTTAAGCACGTGACTATTTTTCAACAATGAAA…	GGGTGTGTTGTTGGTGGGTTGGGTGTACTATTGTACGTACTTTGTTTGCAATTT	TGAATAATTCTTCACCTTTAGACATATTCAACGAAACTTACGACAAGATAGTCTTTGGA
YER110C	2124-GlobalL_GL1_31	KAP123	TFIID-dominated	NoInfo	Unique	NoSeq	GGGTGTGTTGTTGGTGGGTTGGGTGATTTTAATTCACAATGTACCAATAATTTTTA	TGAATAATTCTTCACCTTTAGACATTATACTACTTGATACTAAAAAAGTGTTTTTCGTCC
YER111C	1624-TFL_TF2_31	SWI4	TFIID-dominated	NoInfo	Divergent	AATTACTTATCACTATGAATATCTTTAAATTATTGTTATACATAATAAACTATCTATTAAAAAAAAGATGCTACCCAATTCACGTTGTCCATGGTTATTTTAGAGCCTAAAAATAAAAGGCAGTAGGTTTAGAGGGACTTCAGTACAAGTAGATAACGAACGAAGCAATTACTCTGTGTACGGTGGCGGAAAAAATGAAATGTTACTTAAGAAGGAGGTAATATAAGTACATTACATTTCAACCGCATTGTGACTGCGTACTTTAAACGATAGGTGACTGCGGATCTTAGGTCGTTTAGCAGCATACGAAAATTAGTTTTACTAAACTAGACATCTAGTAAAAGGCTGTCGAAATCTCTCAATTTAAAGAGAACCTGCTACTGACTATAAATTTTGTCA…	GGGTGTGTTGTTGGTGGGTTGGGTGAATTACTTATCACTATGAATATCTTTAAATTATTG	TGAATAATTCTTCACCTTTAGACATGATTTCTCGAATAAATCAACCTTTTAGAACTACG
YER117W	52	RPL23B	TFIID-dominated	NoInfo	Divergent	TCGTTTGTTACTTGGCCGCCCCTTTATATTGACTCAGTAGGGGAAAAAGTACTGTTGATCGAAGAAAGAAAGTTGTTCCTACTAATCTTCCGCATGCTCTAATATCTGACATATTATCCCTTCTCTTCTGTAATTTCCTAAAATACAAATAGATGTAGAAAACAGTTCTTTCTTTCCCTGTTGTATACATCCGTACACTTTTGTGAACCCAAACATTTTTTGTTTAATTTGAAAGATTTTTTTCTATTAGGAGCCGTCTCCTTCAATTCTCGGCAAAGCGAGGGTTCCTCTCATGCTTACTGTTCTCTTCCCCACCGGCAGCTGCTGGGAACCCTCCAACATGCTGTGCACGGGGGAGGGACAGTAGCTAACTACCTTTCACTTGGGCGGGAAACTGAA…	GGGTGTGTTGTTGGTGGGTTGGGTGTCGTTTGTTACTTGGCCGCCCC	TGAATAATTCTTCACCTTTAGACATTTTTGCTGTATTATTATCGTGATTTCTC
YER130C	1561-TFL_TF2_31	COM2	SAGA-dominated	OPN	Divergent	GTGCACGATCGAATGCTGTCAATACTATCTGAAATTTCATGCAAACTGCGAATGTGAGATGCCATCGCGCGAAAGATCTCAAAAAAACACAACACGATGAAAAGAACGCAATTCTTCTCAAAAGAAAATTTAGTAGGCCCCATAATAAGGTTGGGTGTAGAAGGTGTACGGAGGTAAATATGCAGCAGTCCTCTTATTATAATTTTGATCAACCCCAGAAGATGCCGAAAAGGCGCGGCTGTCAGTTTTAATTCTTGATTATCGAATGATAGAAGGTTCGATATTTACGCAAGGAGGGAGCGATGAAACAGATAACTGCCAACATTGTATTCCCGCATCTGATCGTCCACGGAATTAATATAAGAAAATACGCTATTAAACTTAGCAAGGAATAAATAT…	GGGTGTGTTGTTGGTGGGTTGGGTGGTGCACGATCGAATGCTGTCAATACTATCT	TGAATAATTCTTCACCTTTAGACATGCTTGTCTGTCTATGTTATCGTAAAGC
YER148W	207	SPT15	TFIID-dominated	NoInfo	Divergent	TCTTTCGAAATCGTTCAATTTCTACCAATACTGATTCCCCTCTGATAGCTGAGATGTCGGGATTCCCTTTGCTGATAGATCTAACTCATCTCTTTACGTATTTTAATTGTGAAGCCGTAAATAGTTATCTTCCAAGTTTCTCTTACGCGAGCTTTTTGGGAAAAGAAAAAAATTTGAAGATCTACATATAAAACATGGCTTCAAAGGATTACTAATGACTTTTTTTACCTTGATAGGTATTCTTGATGGTAAGAGTAAACAAGGGACGTGAAAATTACAGTAGTTACTGTTTTTTTTGGACTATAAGATCGGGGGAAAGATAACACATAAGAAATAAAACGACTACTAGTTAGACTGCTCTGCGGAAGAAGCAAGGAAGTAAAGGCTGCATTTTATTTT…	GGGTGTGTTGTTGGTGGGTTGGGTGTCTTTCGAAATCGTTCAATTTCTACCA	TGAATAATTCTTCACCTTTAGACATAATTAAAAAAGTTTCTCTTGATACACCTG
YER161C	1612-TFL_TF2_31	SPT2	TFIID-dominated	DPN	Unique	AATGAGGCTGAAACGGTTTGAATAATTAGGAAAGTATGTTTTTAATAAAGAAATTCTATGTTCAGGAATTTTGTATATACTTTGTAATGAATGAGAACTTAGTTGGCTTCAAACTTTTTCGTTTAACATGATTATTTTTCTTGTTCGACTAAGATATTCCCACATGGACAAGTGCCACAGATTAATATATGAATACAATAAAATAACTAGTGTAATTTGAAAATAAAAGTTGATGAGAGGGACAGGGACTTGAGTCCTATTCAAAGTGAAATATTTTAGTT	GGGTGTGTTGTTGGTGGGTTGGGTGAATGAGGCTGAAACGGTTTGAATAATTAGGA	TGAATAATTCTTCACCTTTAGACATAACTAAAATATTTCACTTTGAATAGGAC
YER164W	2126-GlobalL_GL1_31	CHD1	TFIID-dominated	NoInfo	Divergent	GATATATTTGATACTTTTGAGATATCCTTGAAAGGTAAGCTTCTATGTTGTACGTTTATTTTTTTTAACTTTCTTTGTTTTAGCTTTTACTTCGATGATATGTTACTGCCCCATATACGGTAAAAGATCATACGTTGCCAAAATCAAAAGACATGATTGCCTGTATGTTTTCCTCAGCCCATCAATGCGTAATACGGTCAGCTAAACGCTGCTCACAAGCCAAGGGCTTGCGTGTTGCTCGCGCATCGGTTGGATATCACTGGTAGGCCACTTCTTCAATATTTTGAAAATGAAACACGCTAAAGTTGAAAACTTAATTATCAACCGTCCAGAAGGTGTAGGCAATTTCATCTAAGAGAATAAATTTAACATCCCACGATCCTTATCACATCCCATCCC…	GGGTGTGTTGTTGGTGGGTTGGGTGGATATATTTGATACTTTTGAGATATCCTTGA	TGAATAATTCTTCACCTTTAGACATTATAAGTGAGAATTAAATTAGAAAAGGTTCTGCT
YER165W	2099-GlobalL_GL1_31	PAB1	TFIID-dominated	NoInfo	Unique	AACAATTTTTCTTCACCACATTTTCCATTGTTCCTTCCCCCCATAACTATAAACGTATTTATGTATATATATTTGCGTGTAAGTGTGTGTACTATAGGGCACCGTAAAGTAATAATGCTTAATTAGTTACTACTATGACCATATAAGAGGTCATACTGTATGAAGCCACAAAGCAGATAGATCAATCATGTTTAACGAAAACTGTTAATCGAAGATTATTTCTTTTTTTTTTTCTCTTTCCTTTTTACAAAGAAAATTTTTTTTTGCGCTTTTTGCCATCACCATCGCAAGTTCTGGGACAATTGTTCTCTTTCGCTCCAGTTCCAAGGAAAGAGGTTTCTGTTTTACTTAATAGAAAGTGTCATCTTGTATTTTATATCTCTTCTTTCTTGTGTAAAA…	GGGTGTGTTGTTGGTGGGTTGGGTGAACAATTTTTCTTCACCACATTTTCCATTGTTCCT	TGAATAATTCTTCACCTTTAGACATTTTATTTTTATTGGTTTTTTAGTTTTTTTTGGATT
YER169W	1377-TFL_TF1_33	RPH1	TFIID-dominated	NoInfo	Divergent	ACACAAAAAAAGCCCTTATAACCCACGGATACGAATTAATCTCGAGGGAAGCGTTGCGATGTATTATGTAGTTTCCTTTAGTACATTGTTAATATGGTAGATTTTTGCGATTCATTTTTCAACTTTTCAACCCTAACGAATGTTTTTTAGGGCTGAGTAACGACAAGAACACAACCCTAAAAATCAGATGACCTAAGGGTTTGGTGAATCGAGAAAGTATGCCCTATTTCCCCCGCCCATACACCCCATAAGCCTTAACCGCAGCCCTCCTCTCCCCTAAACGTTTCTTTTTCTTTTTCCATTTTTTTTTTTTTTTTAGTTTTACTTTCTTTTTATTCGGAAAAATCTTTTCTATATTTTTCAAGGGTAACCTCATCGCCATGCAATTAATCACATAGA…	GGGTGTGTTGTTGGTGGGTTGGGTGACACAAAAAAAGCCCTTATAACCCACGGATAC	TGAATAATTCTTCACCTTTAGACATGATTTCACGCAACTGAATATCCTCACCAAGAC
YER174C	994-ML_M3_34	GRX4	TFIID-dominated	NoInfo	Unique	AAATTTCAGCCAATAAGCATTATATTCGTGAAATTTTAGTAAGAGCGCGCGTTTTAATTGGTGAAGCCTCGCGACGTATTCACAGATGTCCTAGAAAAAGTTACCATATCTGAAGACTGGTTGATATTTAGCTTAAATAGCATATTAATACTGTACCAGTTGAACCATTTTTTAATCTGTTACTGCCAGGAACGTTGATTCGTTTTCCCGGTAACATTGTTGTCTTTGGGTACTGAGCATATTTCATTTTTCCACTTACATATAACTAAATTTCTGTGCTCTTCCTCCAATAAAT	GGGTGTGTTGTTGGTGGGTTGGGTGAAATTTCAGCCAATAAGCATTATATTCGTG	TGAATAATTCTTCACCTTTAGACATATTTATTGGAGGAAGAGCACAGAAATTTAGTT
YER178W	853-ML_M1_34	PDA1	TFIID-dominated	NoInfo	Unique	GTATTCTGATAAATCTAAAGAGAAATTACTAAAAAAAAGAAAAAAAAAAGAACGGGGGTGTAATAATTTGTAGTTCATTATTGCAATTATATATCTATATCTATATATGTATATAACATTAACATGTGCATGTACACACGTAATCGCGCGTGTACATGTCTATATGTGTTACTTGAACTATACTGTTTTGACGTGTATGTTTATTTATCTCTCTTCTGATTCCTCCACCCCTTCCTTACTCAACCGGGTAAATGTCGCATCATGACTCCCGACAATAATCCCCTCTGGTATAGCGAGAAGCAACTTTAGCTTCTTAACGGCAAGAACTTTTTTATGTTTGTCGCACCTGTATCTTCACAAAAGTTGGATACAGCAATAAGAAAGGAAACCACATTTGTG…	GGGTGTGTTGTTGGTGGGTTGGGTGGTATTCTGATAAATCTAAAGAGAAATTACTAAAAA	TGAATAATTCTTCACCTTTAGACATTGGCACAAATGTGGTTTCCTTTCTTATTGCT
YER184C	1562-TFL_TF3_32	YER184C	TFIID-dominated	NoInfo	Divergent	TTTGGAACGTTGATGGACAATAAAAGATTAAGTAGCTATGTAATTGGACACTATTAACCTACTATCCTGGACATTTTGAGGCAAGAGACTATACATCCCACAATTGATTCGGTAGGTGCTTTTATACTGATTCATTTGAGGTCTTGGCATTTGTTCAATTGAAGTACATTTAGTTGAAAAGTTGAGATTTATTTAGGATGAGCTTGCCGCGGCATGGGGAAAGAAACACTTCATCCTGTATGGAGAAAAACCACTTTGCCGCGGCACATCAAAACAGGGCTGAAACCTTCAGTATGCGCGATACCATTACACGACAATCGCATGGCTTAGTCATAATAGATCGAGGCGCTCATATACATGGCAGCCACAATATTTGAAGGTCGACAAATAAGGACAATA…	GGGTGTGTTGTTGGTGGGTTGGGTGTTTGGAACGTTGATGGACAATAAAAGATTAAGTAG	TGAATAATTCTTCACCTTTAGACATCTCAATAAAATATAAAAAGCTAAAAAGCTTAAAA
YFL001W	995-ML_M3_34	DEG1	TFIID-dominated	NoInfo	Divergent	TGTTTTTATTGCTGCTGAGCTTTTAATATTATCTTACTACACCTCAAATCAATGGGCTCAGCTCATCTTGAAAAGCTCACTTTGTTTTTCAGTGAAAAATTTTTGAAAGCGAAAAGCCGGCTCAAAATAAAGAATAATATAGTATTCTCGAGGTGCCCACATGCAATCTTTACTGCCCTACTATAACCTCCCTTGA	GGGTGTGTTGTTGGTGGGTTGGGTGTGTTTTTATTGCTGCTGAGCTTTTAATATTATCT	TGAATAATTCTTCACCTTTAGACATTCAAGGGAGGTTATAGTAGGGCAGTAAAGATTG
YFL011W	955-ML_M2_35	HXT10	TFIID-dominated	NoInfo	Unique	AGAAATGAAATCTCTTTCGATGAGCAATGGTCTTATGGATAATTTGATAGACATATGAAAAAGTCAAAAGTTTTTTTGGCCATATGCAGTAAAAACTTACCCTTCAAATTGCAAAACCATTAGTTTTATTATATTTTTTTTTTTTTCTTTCATTGAAGTATACACGAAATCCCATACGCAAATAAACAGTCGTTGTATCATCAATTTCGGCTGTCTGGATGGCGACTACGAGAGGAAGCTTGCTTGCCATGATAGGACCAATCTCAATTTTTAATTTTTCATTAACTAGCTAATTTTCTATAATGCTCTAAGTTTCCTTTTTCGTTTTGTTTCTTTATAGTGATGATGCTGTTATTGTGACGCTATCAAATCATATACTGTCATCAATCCTCATCTCAT…	GGGTGTGTTGTTGGTGGGTTGGGTGAGAAATGAAATCTCTTTCGATGAGCAATGGTCT	TGAATAATTCTTCACCTTTAGACATCCTCGCTGTTATTTTTTTGTTATATCG
YFL014W	2311-GlobalL_GL3_31	HSP12	no call	NoInfo	Divergent	TATGATATAGGACTTCTCTCTCTTTTTTTTTTTGTCCAGGTGGAGTGCGATTTGTTCGTTATATGCCTCATTCCTTAATTTTTATCAGTCAGAACGTTATTTCGCGCTGCAAGTTCCTTACTTTTCCATAGAGTTCCACAGGATGTAAAGAAAAATAATGATAAAAAAAAGCAGAACATATTACCCTTCTTTTGGAGCGTACTTCCATCTGTTACCCGCTCATCCAAATGCACATTCTGTTACCCTCTTGTTCGGTATTTTTCGGAGTTCTCCTTTTCTCCTTCTTTTCCTCTTGATACACAGAAAAGTGGGAGAAGGTAGGGGGAGTCAGAGAATGAAGAAAAAAAGGGGACGCGCAAATCCAAGTGAAAATCTCCGGGAGCGGGCGGATCCCACTAA…	GGGTGTGTTGTTGGTGGGTTGGGTGTATGATATAGGACTTCTCTCTCTTTTTTTTTTTTT	TGAATAATTCTTCACCTTTAGACATTGTTGTATTTAGTTTTTTTTGTTTTGAGTTGTTTG
YFL018C	854-ML_M1_34	LPD1	TFIID-dominated	NoInfo	Divergent	TGTATCTGTGCGTGTGTTTGCGTAATCCTGTCCTATGCCGGATACTCTATATGCGTTGTACTTTCTTATACATTCATTGCACCTTTAGAGATTTAATTTTTCTTACCACATTGTTTCTATCAGCACAAACGTGAAAGAGCGTAGGCGAGGCTATAGGAAAAAAGGGAAATGAAGAACAGAGGAATACTCGAACAATGCCACTGACAAACGTATGCGTGACTACCACGAATAGTCATGATGCAATGTACCCTCATATATCCCACTAAAAATATATACTTACTAATGGTTTATGCACGTGAATATCACGTGAATCGTTTTTAATGATGACTCGTTTTTAGAATACTTTATCATCTCGAACGGCTGTTCCCTCATTGGCGAGAAGTCTCCGCGGAGCAACTT…	GGGTGTGTTGTTGGTGGGTTGGGTGTGTATCTGTGCGTGTGTTTGCGTAATCC	TGAATAATTCTTCACCTTTAGACATTGTGAACTGTTAGTATGTTCTTTGATGGTACGAC
YFL030W	996-ML_M5_34	AGX1	TFIID-dominated	NoInfo	Unique	AGACAATCGCAAGAGGGTATAATTTTTTTTTTCTCGTTATTATCGCTGTTGGTGGGTTTTTTCTTTTCATATATTTCTTTTTCGCTTAGTGGTTTCTACTGTTCTGTCTCCGGTTAGTGTGTGCTACTTCAACCGAAGAAGAAGAGGCTTTTCAAGAATGCAAACGTGAGGTTGGCGCGCCCTCCTACAATTATTTGTGGCGACTGGGCAGCGACACTGAACATAGCTCTTGAACAAGACCCTTTTTTGGCTGCAAGGAGCAAGACTGGCTGGGGTTCCACCTCAAAGAGCCACGCTCTGCTTTTTTTCTATCTGTTTGTGTCATATCTATCTGTCTATTTATCTATATATATATTTTTTTATATAAAACTATAAAGAATTCTTGATGTATGCCCTTAG…	GGGTGTGTTGTTGGTGGGTTGGGTGAGACAATCGCAAGAGGGTATAATTTTTTTTTTCTC	TGAATAATTCTTCACCTTTAGACATCGTTGGTGTATTTAGGCTATGGAAA
YFL031W	1563-TFL_TF2_32	HAC1	TFIID-dominated	OPN	Divergent	CTGTCTTCCTCTACTGGGCTTATCTATTCTATCAAATGAGGCAAGAGAAAGGAAAGGGAAAAAAAAAAAGGGAAAATGCTTGATGAGTTAGGAATTCAGTAAAAGCACCCACCAGAACCTCTACAGCAGGCCTTCCAGGAGTGGTTAAGAGGATAGAGAATTCTGTATATATATATACGTCTATATCTATACAAAAAACGGCAGACAATGCAGAAGTTGAAAATGCTGTGATACGAACAACAACTTATTTTTACAATGAAAAACAACACCAAGCTGCCAAAAGCTGTATATTAAAGTTAAAGCTCCCTCATTTTTAGTAAGGACGCTTTCTTTTCCCACAAAAGGGACGAGGAAAAAAAGAAAAACCTGGAAATATAGTCACGTGACATGAATAAACAA…	GGGTGTGTTGTTGGTGGGTTGGGTGCTGTCTTCCTCTACTGGGCTTATCTATTCTATCAA	TGAATAATTCTTCACCTTTAGACATAGTGGCGGTTGTTGTCGTAGGTG
YFL034C-A	48	RPL22B	TFIID-dominated	NoInfo	Divergent	TGTTTAATCTTCTCTTTTAACTCTGCCTCTATTACGTTCGAGAAACCCTTCCACTATGCTTTCCAATCACTAATAGAATCACTAAAACTAACTGTACCAGCCAGTAAGGAAAATACGAAGCTATTCAAACTCGGAAACAAACTAGCGTATGGTATAATTCTCTATTAGTAGTACACACCCTTTCCTACTACCACGATAGGATCGTTTATTTGCACCGCATTTCCTTTCATATTCTTAAAGCATTAAGGTCGGCAAAATATCGAGACTGCTTTCTCCATGTCAACACCCGTACATATTCAGAGATAACACCCATAAATTATACAAAAAAGTTTCCAAACTTTTTTTTTAGACAACGCGAGCCGAATGGATGAATTTTTCAAGCAAAAAAGAGCTAATTAC…	GGGTGTGTTGTTGGTGGGTTGGGTGTGTTTAATCTTCTCTTTTAACTCTGCCTC	TGAATAATTCTTCACCTTTAGACATTGTGGTTGATATTTGTGAAACGATATAGG
YFL037W	2260-GlobalL_GL3_31	TUB2	TFIID-dominated	NoInfo	Divergent	ATTAGTGCTTTTCTTGTTTTATTATTTCAACCTGGGCCTAACAGTAAAGATATCCTCCTCAAAACTGGTGCACTTAATCGCTGAATTTGTTCTGGCTTCTCTTCTTTTTCTTTATTCCCCCCATGGGCCAAAAAAATAGTACTATCAGGAATTTGGCGCCGGGTCACGATATACGTGTACAGTGACCTAGGCGACGCCACAAGGAAAAAGGAAAAAAACAGAAAAAACAACAAAAACTAAAACAAACACGAAAACTTTAATAGATCTAAGTGAAGTAGTGGTGAGGCAATTGGAGTGACATAGCAGCTACTACAACTACAAAAGCAAAATCTCCACAAAGTAATATA	GGGTGTGTTGTTGGTGGGTTGGGTGATTAGTGCTTTTCTTGTTTTATTTATTTCAACCTG	TGAATAATTCTTCACCTTTAGACATTATATTACTTTGTGGAGATTTTGCTTTTGTAGTTG
YFL039C	2249-GlobalL_GL3_31	ACT1	TFIID-dominated	NoInfo	Unique	ACAAGCGCGCCTCTACCTTGCAGACCCATATAATATAATAACTAAATAAGTAAATAAGACACACGCGAGAACATATATACACAATTACAGTAACAATAACAAGAGGACAGATACTACCAAAATGTGTGGGGAAGCGGGTAAGCTGCCACAGCAATTAATGCACAACATTTAACCTACATTCTTCCTTATCGGATCCTCAAAACCCTTAAAAACATATGCCTCACCCTAACATATTTTCCAATTAACCCTCAATATTTCTCTGTCACCCGGCCTCTATTTTCCATTTTCTTCTTTACCCGCCACGCGTTTTTTTCTTTCAAATTTTTTTCTTCCTTCTTCTTTTTCTTCCACGTCCTCTTGCATAAATAAATAAACCGTTTTGAAACCAAACTCGCCTCT…	GGGTGTGTTGTTGGTGGGTTGGGTGACAAGCGCGCCTCTACCTTGC	TGAATAATTCTTCACCTTTAGACATTGTTAATTCAGTAAATTTTCGATCTTGGGAAGAAA
YFL045C	855-ML_M1_35	SEC53	SAGA/TFIID	NoInfo	Unique	TAAAATACGCATTTGGCGTTTATCGGTATACTCGTCATGAGACACGAAAAGTGGATAAAATGCATTCCTTTTGTCGTTGATGAAAAAAAAATTTGAAATATATTAAAATGTGCCGTTTTTTACGTGTTCTTTTCACTTATTTTTCTGTTTATATCGTCTATTCTTCTTGGCAAAGTATAAGATCTTTGACGAAAACTAAATCGACAATTTCCTTAGTACTTCTTTCTCCTTTTTTACCTATCTGCTAATATAACCACCAATA	GGGTGTGTTGTTGGTGGGTTGGGTGTAAAATACGCATTTGGCGTTTATCGGT	TGAATAATTCTTCACCTTTAGACATTATTGGTGGTTATATTAGCAGATAGGTAAAAAAGG
YFL053W	997-ML_M3_34	DAK2	no call	NoInfo	Divergent	TACTTGGGTCTAGATCATATATCAGAGGAGCGTTATACTGTGCGATTATACGCTTCTTTTTATATGAATAAGGGGGAGACATGGTGAAAAGGTACCAGAACTTTTGATCGACCAAGACTAGGTAAAGCTCAAACAACGTTTATAACTCAAATTTCCGGGGTAAGTGGGGTACCGGAAAATTATGATATTCCGGAGCGGAGTTATCAACGGAGAAAACTAGGCCTTCTGATGGAACTTAATTTAAAAAATTAATCACAACCTATGCATATTATTCCCGCAGAGGGTGATTGTGAGTAAATCCCTGCACAGAAACAATTCCCGCCAGGCCATAACTAGATTCTAAATTATTTAACTCATAATTTCATGAAATCGTATCGTAGTACCAAATAGGGAGATATT…	GGGTGTGTTGTTGGTGGGTTGGGTGTACTTGGGTCTAGATCATATATCAGAGGAGCGTT	TGAATAATTCTTCACCTTTAGACATGATTATTTAGTCAATTGTAGTTGGGTTTTGTCAGA
YFR013W	1564-TFL_TF2_31	IOC3	TFIID-dominated	NoInfo	Unique	ATTCACAAGATAACTACGACCCTCCTTGGTTATTTGGCGTTGAGGCTANCCAATCAGCCGATTGCTTTAAAATATATTCAAAAAAAAATCATTGTCTCACAGAGCCCCGCCAATATCAACTACAACAACCAAATAATTACCAGGATCAAAGTGAGGTTCCTCATAACTCTTTCATTCCTTGGTATTCCCGAAGAAGACCAGTAGGATACAACCACAATTACAATCGCTACTACTCACAGACAACTCATGGTAACAGCGAACACTCCCGACAAACATTGCCACAGACCTACAACATACACAGCATGCTCCCCAGAAAGTACAAGCCCGCCTACAAAAAACAGGCACATCGTGTGAAGAGTAATCCACAACCAGCTTATACTTTCCAATGACAAAATAACA…	GGGTGTGTTGTTGGTGGGTTGGGTGATTCACAAGATAACTACGACCCTCCTTGGTT	TGAATAATTCTTCACCTTTAGACATAAACAATAGGGGATTGCAAACTT
YFR015C	856-ML_M1_34	GSY1	TFIID-dominated	OPN	Unique	GAAAGCTTAAGCGCGCTACGTAACTAACATAATCTCTTGACAGCACATGTGATTTATAGTTCTCCTCCCACGTTTAACCCACATAAAACAAGGTAAAAGAAACCTTGTCAAATAATTGCTCTATTGACAGGAGCAAAGCTTGCCCAAAGAGGTTGCACAGAAGCGCCGTAAACGGAATCTTTCAGGGGCACAATTTCCCGATCGGTACGGCAAAGGCAAAAGCCACCTGCGCGGCTACTCAGGGACCATTTCCTGCCACAGAACTTCCCGTGAAACATGCCCCGGCCTATGGGTTCCTGGAACCCCCCACAAGTAATACCCCTTGGAGGATTTTTCAGAAAGAAAGCGAAGCTATTGTTAGCTGGTCAATTGAATAAGGGCAGACAAGAGGCTGTATGA…	GGGTGTGTTGTTGGTGGGTTGGGTGGAAAGCTTAAGCGCGCTACGTAACTAACAT	TGAATAATTCTTCACCTTTAGACATACTTCGCTGTGATGCTGCGTCTG
YFR031C	2223-GlobalL_GL2_31	SMC2	TFIID-dominated	NoInfo	Unique	ATTATGTAAAATAGTCATTCTTTAAGCAAGATCTAAAAAAAAAAAGATAACTCAAAAAATTCCTCAAAGCAAACAATACAATATAACATAACACTTATTTTTAAAGAAAAATTTCTAAATTAGATTTTGTTCTGTAGTAATAGAATATTTCTTCAAAGTAAACTTTAATATACTCTCATAAGCTCCCCCCTTCTCCCCTGTGAAGCATTGCTTCATGGAGGGGGTTGACTTCTTGAATAAAATGGCTTTCTGCCTTACGCGTTTATAGTGATTACCGTGTTGCGTGGCTCTGATGATGGGCATTTCTAATTTTAAGATCAACAACAGTAAACACACGGTGCAGTCAAGAAATCTCGAGGCAGACCACGTAAATACAAGTCAATTTTAGTATCGTTACCGC	GGGTGTGTTGTTGGTGGGTTGGGTGATTATGTAAAATAGTCATTCTTTAAGCAAGATC	TGAATAATTCTTCACCTTTAGACATGCGGTAACGATACTAAAATTGAC
YFR031C-A	66	RPL2A	TFIID-dominated	NoInfo	Divergent	TGAAAAGGGGGTATAAACAGTGAGAACTTAACATAAAATACATATATTCGTTTATTGCTAAGTAAACTAAAATTGATCTATTATTTTTCTTTTCTTTTCTTTTGCGGCTGGGGGAACCCCTTTTAAGACAAAATAAGACTTTTTTCACCCGTACATTTTTAACACCCAATTCCTTTCCGGCTCCAACTTTCTTTTTTTTTCGAAAATGATGAGCTTAGTCCTGCGTCCGCTTCCCAAAGAAAAAATGCGTAAGCCTCTTTCACTTCGGCAGCTCACTCTTCCCACTTTCCCTGTATTCGAAGGTACCGTAGGCAGAGGCCTATCCTCATTCTCCCACTGTGTAAACTAGGCGTTCTGCCTAGCGGCTAAGCGTTCTCCGCGTATTGTTTCACCGTTGGG…	GGGTGTGTTGTTGGTGGGTTGGGTGTGAAAAGGGGGTATAAACAGTGAGAAC	TGAATAATTCTTCACCTTTAGACATTGCTTATTGATCTAATGGTTTCTTAGTTTG
YFR032C-A	65	RPL29	TFIID-dominated	NoInfo	Unique	TCTGTTTATCCGTCATATTCCCTATATTCATATTTATTCTGAGTCTTGTTACAATTTCTTCAAGAAACCGATCCTTATTTAACCTACTGTATTTAGAAAGTAAATAAATAAACTAAAATCAAAGCAAAAATAATTTTATACACTATTCTTATTTTTATTTTTTAATTTTTAATTTTTTTATAAGGGAGCACAAGTATACAGACGGAAAAGGGATTAGGCTTTTTTTATGCGCTCTGTCTAGTACTGTTTTCTTTTACATCCGTACATACTCTTAGACCCATACAGCGCATGTATTCTTGTTTTCGACTTTTTTTTGGTTTTTTTTTTAGTTCTGTAAGGACAAAGAAAAATGGTCGCTAGCCGCGCTCGGGAAAACCAGCGATATTCTCAATGTAGGAA…	GGGTGTGTTGTTGGTGGGTTGGGTGTCTGTTTATCCGTCATATTCCCT	TGAATAATTCTTCACCTTTAGACATGGGGTTCTTGAATATTGAATGAAAAATGT
YFR033C	1073-ML_M4_34	QCR6	SAGA-dominated	OPN	Unique	CCGTGCACCAATGGGAAGCACGTTCCGGGCATATCGGACTGGGGCGCGCCTCCCCTGCGCGGTGCTTGTTATAAGAGGCGCTTTGCTGGAAAGTGGCCCACACCGGGTTTTCGAGATTAGGACCTACTCAGTCTTAAGGGCAGTATTGGTTGGCGCTTATTTGCACATATTGTATACACGCACTCACATTAACAGAAGCACACATATACACTTACACCTACACACACGGATAAAGAAAAAGAAATAGAAA	GGGTGTGTTGTTGGTGGGTTGGGTGCCGTGCACCAATGGGAAGCACGTTCCG	TGAATAATTCTTCACCTTTAGACATTTTCTATTTCTTTTTCTTTATCCGTGTGTGT
YFR034C	6	PHO4	no call	NoInfo	Unique	GGTAGGCGAAAGGCTGACCCGGCCGCTCGCACGGAAATATTTGGCAAATGAGTCTTGACCATAGAAAAATGTATATAACCAGGGAAGAAGTCATGCTTCGGAAGGACCAGAAGAGAAGAGATGAGCAAAGGAGACAGAACAAGAGTAGCAGAAAGTC	GGGTGTGTTGTTGGTGGGTTGGGTGGGTAGGCGAAAGGCTGACCCG	TGAATAATTCTTCACCTTTAGACATGACTTTCTGCTACTCTTGTTCTGTCTCCT
YFR037C	2158-GlobalL_GL2_31	RSC8	TFIID-dominated	NoInfo	Divergent	CTCATCGCCAAATTTGATACTTCCTTAATCCGTTACTCTTTTCTATGATAATTTAATTACGGCGTTCTCTTTGTCACCCGCTTGATGTAAAAAAGTTGGAAAAAATAAGTTTCATCAACATTGAATTAGTTCGTGAGGTTTATAGAGAGAAGGGTAGAGCAGAGAAGCAAAGAGTAGATAGAAGGCCAGGATA	GGGTGTGTTGTTGGTGGGTTGGGTGCTCATCGCCAAATTTGATACTTCCTTAATCCGTT	TGAATAATTCTTCACCTTTAGACATTATCCTGGCCTTCTATCTACTCTTTGCTTCTCT
YFR053C	857-ML_M1_35	HXK1	SAGA-dominated	NoInfo	Divergent	TGGCGTGGGGTGGGGTGATTATCTAGACCATGGGATGCAACTAGGAAAGTTAAAACTCACCTAGCAAACTGCTGTAATTTCCGCTTCAGAAAACAAGCTCGACTTTTACCCCACGAAGCCTAACCATCGAAAGTAAGACAAAAATTAGCAACCGAAACAGACGGTTAGAATTTTTCTTCGCTGCAGTAAAAGCATTGGCGCCCAGTATTCTCCTTGCACCTGGTCTTACCTCGAACTTTTCTTTTTACATCTTTTTCATTTTTTTACTTTTACCCCGCATCCTGCAAACCCCGGAAATTTTATTAGGAATAATTTATTTCCCGGTTGGAAATAAACCGGAAAAATGAAGATTTAGACGCTTTTAAGGAGTACGTGTTCCTGTCGTTTATCCACTAAGTA…	GGGTGTGTTGTTGGTGGGTTGGGTGTGGCGTGGGGTGGGGTGATTAT	TGAATAATTCTTCACCTTTAGACATCTTATTTTTTCAGTATTCTAATTGAGTTGTTTGGG
YGL013C	1416-TFL_TF1_31	PDR1	TFIID-dominated	NoInfo	Divergent	AGCGATGCTAATCTATGTACACTACGTAAATATCCGTATCTGCCTATCTACATAACTGAACTACATTCCTACGTTATTACCACTGTTTGGTAATTTTTCCTCGAGGATATATAATTCTGCTTTTCCATAGTAACGCCAAACGATCGCGTAATACCGGCAATTACGGGATGCACGAAAATAGCGCCAAGGAACGAAAAAGAAATGAGTCTCGTTTAGTTATTAAACGAGAAGAAACGAGCCCTGATTTACATTCTCAGGGTCCAATAGGGCTTTGTTGGAAACAGACGCATACCCTAAATGGAGTTTCTTTTCTTGTTCAAGACCTAATGAGTGGCAATAAGAGGCGCTAATTAAAGCTCTTCAAAACAACCTTATTCGCCTATTACACATGATCAGCCA…	GGGTGTGTTGTTGGTGGGTTGGGTGAGCGATGCTAATCTATGTACACTACGT	TGAATAATTCTTCACCTTTAGACATCTTCCAGTTTCTTGGATTCTTTTCTGTATATTCTT
YGL025C	2083-GlobalL_GL1_31	PGD1	TFIID-dominated	NoInfo	Unique	TGAACATTTTTTGCGAGACAAGCGAAGAGAGGATGTACACTATTGATGTATGACCATTATGTATACAATAAACTTAATATAATATGATATAATATAATATAATATATAACACTAACACTTTCCTGAGGATTTTCGGTATGGCGCCGAGCGAAATTTTAAAGAGAACAACAGAAACAGTCACCAAGACTTCTTCAATTAGGCAGCGCAAAACGGACACAACAGCAGTAAAGACAACCGGA	GGGTGTGTTGTTGGTGGGTTGGGTGTGAACATTTTTTGCGAGACAAGCGAAGAGA	TGAATAATTCTTCACCTTTAGACATTCCGGTTGTCTTTACTGCTGTTGTGTCC
YGL030W	69	RPL30	TFIID-dominated	NoInfo	Divergent	TCACTATATTAATCCACGTTTTTCAAACATATTTGAAAAAAAAAATGTTAGTAAGTCTATGCTTTTCATAGGTAGCCATCTTGTCAATATAAATAATGGTAATCCGCATGGTTGTTCAGGCGTTCGCAAAATTGTAGGAAGAGGAGAACGTGGAAATATGGACTTTTTGCAAATTCAGAATTCATTTTACTAGGTTCTTGCAACATGGATAACATCTCACGCTGTTATTTTTCATGCTTCTCCATATCGTATATATGTAATGAAGCATTTTCATTGGGTTTCCTGCTCAAAGGTTGACATATATTATAAGTTATACTGGAACAAGCCACAATCCTGTCAAAGTCTAAATTCCGGTGTATTGGCTATCTGAAGCTCTCTCATATATTAATACATTGCTTT…	GGGTGTGTTGTTGGTGGGTTGGGTGTCACTATATTAATCCACGTTTTTCA	TGAATAATTCTTCACCTTTAGACATCTCTGCGTATATTGATTAATTGAAT
YGL031C	55	RPL24A	TFIID-dominated	NoInfo	Divergent	AATAAGCTGTAGGTTCTTAAACACTCCGGTCTGTTTGGTTATATTATAAAAGAGCAAGGAGTAAGTATAAACTGTAATGAACATTCCAACAAATGGAAGTTAAAACTTCGACATTAAGTAGCTTATCGAAATAGATGAAAGAGAATGATTAGGATGAAAATACACCAGCGTGGTTACGTGCTATCGCCCAGCGTGAGCTTTGCCATTCCGTCTCCAATAGGAAAAAAAATTGAAAAAAAAAAAAAAATTTAAATGCGGCCCTAGCTGAAAAAAAGATACGTTTCTTGGAAAAAGACCTTACCATCCATACATTTTGGAACGTTACATCTGTGCACCACATATTTTTGATCTCAGATTTTAGTGTTTTTTTTTTTGGTCCTTGTTGAACCTCTTATTTCC…	GGGTGTGTTGTTGGTGGGTTGGGTGAATAAGCTGTAGGTTCTTAAACACTCC	TGAATAATTCTTCACCTTTAGACATGGTGTCTTGCTTAACTTGGC
YGL035C	782-ML_M1_34	MIG1	TFIID-dominated	NoInfo	Divergent	CTGCCACTAACCTACATTAATCGACTTTTTCCCGGAAAATTAGCGGGTAATCGATTTTTCTAGATGGCATTGTGGAGGAAAGTAAGTGCGTGGGGTGTGTAAGTTGCCGTACAATGCAGTATAACCAGTAGGACTGGAAGGTAGTCAGTACAGTAAGACTAGAAGTTAGCGAGCCAGCACGTTTCCTTCGCGCCGGTTTTTTTTTTTATTTTTTATTTAATTTTTTTCAAAACTTGACGTGTAGAAGATTGACGTCTGGGGTTGGCCCCATGAATTTTTTATCTATTTCTTCCCTGTGCCTAATTCGTAATATCTCCACTGATAGCGTAAAAAAGCGCTTTATTTTTCCGAAAGTTGTGATGGCATTCCATACAGTTTATAGGATGGTAGCAAGTGATA…	GGGTGTGTTGTTGGTGGGTTGGGTGCTGCCACTAACCTACATTAATCGACTTTTTCCC	TGAATAATTCTTCACCTTTAGACATGGCTATGGTAGTATGTCGTCTCCACT
YGL058W	2236-GlobalL_GL2_31	RAD6	TFIID-dominated	DPN	Unique	GCTAACCATGCTTACACTATATACCAAGGAACAAATACATATTCGGAATATTAGTATGGTGACTACATTTCCCGGATTAGTGTATGTATATACAAAAAGGCACCTCCGGGTAGCCGGAGTAGAAAGCTGGAAAAATAAAAATGAAAGCGAATGGAATGTGTAAGAGAAAAAAAGGAAAGAACTATCAAGTTGCAGAGTTGATGACATAAATAGTAGAGTGGAAAATCAACGAAGATCGAATTCCAAAGATTATTTTTAGGCAGACAGAGACTAAAAGATAAAGCGTC	GGGTGTGTTGTTGGTGGGTTGGGTGGCTAACCATGCTTACACTATATACCAAGGAACAAA	TGAATAATTCTTCACCTTTAGACATGACGCTTTATCTTTTAGTCTCTGTCTGCCTAAAAA
YGL062W	858-ML_M1_35	PYC1	SAGA-dominated	OPN	Unique	CCGCCCAATGTCGCGGGTTGACCCGCGACATTGGGCGGGCAATACTCTCATCTTATTGGCTATTCAACTTAGACAAGCGCCAGTTGCGCGCACAAATTTGGTCATGACCGCTCCACCGGCATGCGTGTCGTCATCCCGCATCATTCGGGACATTTTGGCCTTTTCCGCAGTGCGTAGTTGACGTGGGGAGAAAGCTAGTGGGCTGTCGCATATGGTTGGTTTTAGGTGGCGAAAGTTTCGCCGCGATAGCAATCATGTCCTCGACCTTAATCTCAATGGAATGGGTCATGCTCGGTAAGTGAGTCTCGCTGTATATAAGTATATATGTAATCGCCTAGTTCGATAGATACAAGGAGGTCTTGAGTATGTAGATAAACGAAAAGAAGATAACAAAAGGAA…	GGGTGTGTTGTTGGTGGGTTGGGTGCCGCCCAATGTCGCGGGTTG	TGAATAATTCTTCACCTTTAGACATTGTCTAAGAGGAAGGGGAGAGGCTGAG
YGL063W	1086-ML_M4_34	PUS2	SAGA/TFIID	NoInfo	Divergent	TTGTCTTATTATACTTTAATCTGATCTGAAGAAGTATTTCTACTCATCACTAATATCTATTCCGCTATTATTATAGTTGTAATTTATGATTCCGTGGTAAGTGATTTGAACTTTTGCTTCCTTTCGAAAATTTCAAGAATATGGTTTGGTTGTGCTGTGCAAGAGCGGTTGTATTGCGAAATAGAACCCATCGAGAAAAGAAAATGAAAAAGACGGCATTAAAGACTAGCTCTGTTTTAAGACAAATATTTACAGGCCAGAGAATAAAGAGATACTCGTATGTATGAATTGTAGCCCCTTACACACATATGTATATATATCGATGTGAACATAGCATTTATTAACAGTTCTGCTCAGTACAAATGGTAGTAGTACTAGTGATGAGGTTACTCCGACACC…	GGGTGTGTTGTTGGTGGGTTGGGTGTTGTCTTATTATACTTTAATCTGATCTGAA	TGAATAATTCTTCACCTTTAGACATAACGACCTTATGTTTACTCGGCCTTCTCTTTAC
YGL066W	2131-GlobalL_GL1_31	SGF73	TFIID-dominated	DPN	Unique	TTTTTAATATAATAAACATTGATAAATAGGCGTGCTTCAGCATATGGATATTTTTCACTCAGTTACCCGAAGAAAACAGAGGTGCGTCATAATGCAAATGCTAAATGAATGAATATAGGATGTTAGATTGCTGGTACAAGCAATTTTGAAACAAAAATCATTACGAACAGAAGAAAGTGGAGCTGAAGAGCGTATATAGTTGTTCATAGCTGTAAAATAATTTCTAAATTACTATTTAGAACCTTTTTGATATCCAGCATCGCTCATTAGAGATTAATTTACCAAAACGGAATAAACCAAAAAAATAAGAATAGTGAACACACAAGAGAAGCGCAAAAGAGTAAAGAGCTAAA	GGGTGTGTTGTTGGTGGGTTGGGTGTTTTTAATATAATAAACATTGATAAATAGGCGTG	TGAATAATTCTTCACCTTTAGACATTTTAGCTCTTTACTCTTTTGCGCTTCTCTTGTG
YGL071W	1565-TFL_TF3_32	YGL071W	TFIID-dominated	NoInfo	Unique	TACACAGGGCAAGGTCATTAAATAGCGTATATAATCATTTAATATAGTATGTTCTCGAAGCTGATCGCGTAAGGCGCAGAGCGAACTAAAAAAAATACCGGCACCCATGCACCTCACACCGCCGCACGCGAGTGAGGTTGAACTGCACCCGGAAAATGCCAAGTAGATGAGTCGTGAAGAGTTCTCGTTATTCGAGCTAGTGAGAGCCTGAGAAGGGCTTGCCGAGTGAACTGGTGTCACATTGGCCGTTTTAACGCAAGTTGGCGTACTTATATTGACTGTTGGATGAAAGGGTAATCAAGAGAAACGGAAACGGCCTCCTCATCGTTAAGCTCATCAGTATTCATTTCTCCCCTTTCTGCTCCATCGCGTGCTCGAGACTATATTCTTCAGATTATC…	GGGTGTGTTGTTGGTGGGTTGGGTGTACACAGGGCAAGGTCATTAAATAGCGT	TGAATAATTCTTCACCTTTAGACATTGTCGTAGATTTTTCTGTTATTTTTTTGTTTTT
YGL073W	1620-TFL_TF2_31	HSF1	TFIID-dominated	NoInfo	Divergent	ACTTACGTTGTCAAAGACAGAATTGTTTGTAAAGCTTTCTTTCTTAACCTTGGAGCCGCCAAAAAAAATACTCCACTAAGGCCAGTAGCAACAACACGTTTTCTTGGATGATGCGTTTTCTTGAACAAACAGTACCGACTAGGACTGTTTCAATGAAGTTGTGTACGGTCTGGTAGTATATCTATATTCCGTGATGCCTTTGTGGAGGACGTTGAGATGAGACTGAGTCGTACACCATGTTATTCCTGTTTACGGTTAATTGCGCGTCGCGCTTTCTCTAGCAAATATCTCGGTTCGAAGTAAAGCAGGTCCTTCATGTAATGGTAACCTAAGGCAAAGGGTTTGTCATATACCCGTGAAGGCATTTACACAAGCGCACTTCTAGTCATATGCAGTTCA…	GGGTGTGTTGTTGGTGGGTTGGGTGACTTACGTTGTCAAAGACAGAATTGTTTGTAAAGC	TGAATAATTCTTCACCTTTAGACATGGCGCCAACAATACAGCTGTCTTTTTGTCTTTTTT
YGL076C	114	RPL7A	TFIID-dominated	NoInfo	Unique	GGCCTTTGCACCGTGCCACTTCATACACAGTGAAAATAGTCACGTAAACCGTTCATGATATCCTTCAATTCAAAATAATTCAGCATTGATGTGCGTCTACGACAATCGCTAGTCCTAACTTTATTTTTTTTTTTTTTTTTTACATCTGCCGTCACCCTTGCGATGAACGAGAAAAAAACCGCCTTTCGAAGTATAAAAAGGATGAACTCGATATTTCAGCAACACATTCTTTACCTTGGTCTTTTCTCATTTTGTTACAAAAATATATACTTATAATAGCACAGGTTTTATTATTTTAGATATGCATAACACAAAATAATGTGCGTGGCAGCGTTGATAATAACGAGCTAATGTCTTATATCTCATATGAGTTCATGTGATATTTCATGTTACAGCTCA…	GGGTGTGTTGTTGGTGGGTTGGGTGGGCCTTTGCACCGTGCCACT	TGAATAATTCTTCACCTTTAGACATTGTGATCTTAATTTGCTTGGTTGGTT
YGL096W	1566-TFL_TF2_31	TOS8	SAGA/TFIID	NoInfo	Unique	ATTATCAAAAAGAGTAACTGTCATTCAACATTTCTGGCTCTAGACCCAATAGGACATAAACTTTTAGATTTTTGAAAAATGGCTTGGCGCAGCACGGTAATACTAGTTGGTTTTTTAAGCCTACTTTCGCCAATAAAAAAAACTACGAAACAGTTCTTACTTACCAATATCCCCTGCCACTACACTGTACTTTAGTGAACCCAACATCACGAATAAGAAACAATAAACAATAAACAATAAACAAGTGTTGCTTTAGCTCAACTTGCCCCTGAGAAATAACAGCGCAACTATCAACAATGAATGCATAGCATGGAGTAGAGTAAAAAAGCTTTGTTTTGGCCCCGCCTAGACAAGAGGCAGCTGCGCGAAATAAGAAATTATAAACTCTTGTTTTTCTAT…	GGGTGTGTTGTTGGTGGGTTGGGTGATTATCAAAAAGAGTAACTGTCATTCAACATTTCT	TGAATAATTCTTCACCTTTAGACATTTTTTTCTATGCAATTATTGTTGACTTATTTCT
YGL098W	2314-GlobalL_GL3_32	USE1	TFIID-dominated	NoInfo	Unique	CGGTACTAACATATATCTTCTCAAAAAAACTGTGTACTATTATCTTTTCATCTCGCCAATTAATGACAGCGTTATTTGAGAATAGACCTAAGATAATAAAACTATGTTCGTTACCCGGACAAATTTTCTTGGAAGAATTTTTGAGTCCTAGAGATATTATAAAACGGCCCTCTATTAATTTGCTCTTTCTTTCCTCAGTTTAATTCTTCTTTCGAATAAAAAATAAAAATATCATGGCTCTTCAACACATTTCAACATGTTCAAGTAATTTGTGTTAGTGGATGACCATTTAGGGGCTGCTGGCCTGGTTACCGGGAGTTTTTCTTGGATCCAAGCTAGCTTTTCCGTCTGATTATCCTTAAGCTTCACAAATTACAATTTTTCCCACGCATTAAGAAA…	GGGTGTGTTGTTGGTGGGTTGGGTGCGGTAACTAACATATATCTTCTCAAAAAAACTGTG	TGAATAATTCTTCACCTTTAGACATCTTGCCTTGCTATTATGTGTCCTGTCAACC
YGL103W	63	RPL28	TFIID-dominated	NoInfo	Divergent	ATGCTACGTACCTGTTTAACTCTTCTCATTTTATCCGTTTTCTTTCTTCACCGTTCCTCTTAAGTTCTTTATTTTTTTCATAACAGAATGATCACCCCTTTCACTTTGCCGCCAATATAATATTAACACACAAGAAATAAGTATGAGGTAGTTTGCTCTCGAAAAAACCAAGTAATAGTTCAAAAAATGAAAAAAAGAAAACAAATACCAAATTATGCCACCGTTACCTTACGTTTCATGGTTAATCATCGTTTACTGCCGCCTATGAGCGTAAGCTAATGTTATAAAGAAACAAGCTATAATATTGTTAAATATAGTTGATCAACAGCATTGTAATGATTACAAGAGACGAGGTGGAATGAACCTTATGAAATGCGTATTATATATAAACTGTAATAA…	GGGTGTGTTGTTGGTGGGTTGGGTGATGCTACGTACCTGTTTAACTCTTC	TGAATAATTCTTCACCTTTAGACATTCTTGATTAGTTGGATGATTGTTCTGG
YGL106W	2253-GlobalL_GL3_31	MLC1	TFIID-dominated	DPN	Divergent	TGTCCCTTTTGCAGTATATGGACTCTCCGAATAGTGTAAGAAAATGACACTGAAACCTCACCTTCTTTTACTTATTGCTTAGACCCTCATTACAATGCCATACTGAATACATTTTTTCGAATCTTGTTCAGTCAGGAACCTCAACCATATATCATTACACACGAGTAGTAACAAAAGCATTTTGAAGTAAGATTTGAAACAAAATAATACTCAGAGTAGATCGACGTATAAGAGTTCCTTCCCCAGCGTATTCCGCCACCACCCATCGCACATACATAGAATAACA	GGGTGTGTTGTTGGTGGGTTGGGTGTGTCCCTTTTGCAGTATATGGACTCTCCG	TGAATAATTCTTCACCTTTAGACATTGTTATTCTATGTATGTGCGATGGGTGGTGG
YGL120C	2111-GlobalL_GL1_31	PRP43	TFIID-dominated	NoInfo	Divergent	ATCGAACGATATCTTAGCCGAACAGGTCCCAATAAGGATGCCAAGGAAGCGTACTGAGTACAGTACCAGAAAGATCTTAACTAATTAAGATCATCTAAAAAAGTACTGGGTACTATTACAGATCTAAAGCTTTACAAATGAATATTACCCGGATCATAGTTTGCTGACTGATAGTATATAGTTATGGACAAATTTCATCATTTTCCAAACTAAGGTCGTTTAGTTTTACGCTCTGTATTCGTTTGCTGTTTCAACTGACAGTATCATTTCGGAGTCCCATAAATCTACCAGATTGCTTTTTATTGATCTAGCGATCTTATACACAAGTCCTTTTTTATTTCTTTTTCTTTTTTTTCGGTGCCTCTGAAAAATTTTCAAATGCGAGATGAGGTGAAAAGA…	GGGTGTGTTGTTGGTGGGTTGGGTGATCGAACGATATCTTAGCCGAACAGGTCC	TGAATAATTCTTCACCTTTAGACATTATTATTCTTGCAGTCCTAATCTTTCTATGCG
YGL123W	159	RPS2	TFIID-dominated	NoInfo	Divergent	TCCGATGTACTGATTCTACGTTTGTGTACTTTGATAGACTTTTTTATTCAATTCGTATTCACTACTATCTTTGTCTCGTACCGCGGTTTTTATCCTTTATTTCAGCCCTACGAGATAGAACGATGGAGCCTAGTAATACCATTTTATGTAAGCAAAATAAGAAGAAAGACTAAAAGAATTAGGATATGTTGTTAATCAGGGATAAAGGTACGCATACTAGCCTTACTACGTAAATATAAGGTTACGGTTTACGATCACTATTGCAAGATACTATTGTTTAGCATTGGCAAAGACTTGACGGGAAATCTTTGATTGGGCCCAACCATATTCATTAAAGATCCGGGATGTGAGCTTGAACTGCTTTTCGACGCGAAGAAGGTTTACACGTATTTTAGTAAT…	GGGTGTGTTGTTGGTGGGTTGGGTGTCCGATGTACTGATTCTACGTTTGTG	TGAATAATTCTTCACCTTTAGACATTACTTAATTAGTTGAGCTTATTGGTTGTTTG
YGL130W	2108-GlobalL_GL1_31	CEG1	TFIID-dominated	NoInfo	Divergent	AGCGTGACCAGCTGAAAGGCAGATGATCTCAATATGTCCCGATAGGCCAATTTTGCCACCAGATAGTTCGATGGCATTTTATTTTTAGTCCTTTTGAAAGCAATATCATAAAATATATATAGTTCTCCATGATGTTCGGGTCAGTCGCTCCGAAGCGTAACCTAGTATAATAAATAGTTCATTGCAGAAAATAACGAAAGAAATGGTGGAATACGATCTGTTATATCTAAACTAAAGCTAACTAACGGAATAAGCAAATACGAATCGACCGCTAATTTAAAAAT	GGGTGTGTTGTTGGTGGGTTGGGTGAGCGTGACCAGCTGAAAGGCAG	TGAATAATTCTTCACCTTTAGACATATTTGTTAAATTAGCGGTCGATTCGTATTTGCTT
YGL131C	1567-TFL_TF3_32	YGL131C	TFIID-dominated	NoInfo	Divergent	ATTTGTTAAATTAGCGGTCGATTCGTATTTGCTTATTCCGTTAGTTAGCTTTAGTTTAGATATAACAGATCGTATTCCACCATTTCTTTCGTTATTTTCTGCAATGAACTATTTATTATACTAGGTTACGCTTCGGAGCGACTGACCCGAACATCATGGAGAACTATATATATTTTATGATATTGCTTTCAAAAGGACTAAAAATAAAATGCCATCGAACTATCTGGTGGCAAAATTGGCCTATCGGGACATATTGAGATCATCTGCCTTTCAGCTGGTCACGCT	GGGTGTGTTGTTGGTGGGTTGGGTGATTTGTTAAATTAGCGGTCGATTCGTATTTGCTT	TGAATAATTCTTCACCTTTAGACATAGCGTGACCAGCTGAAAGGCAG
YGL135W	40	RPL1B	TFIID-dominated	NoInfo	Divergent	TTTCCCGTCAGTATGTGTAGTCATTACTTCAAACCTCGGATAAGCCCATCTTGATGGCTACGACTTCCATCTATATCAGAGGCTGACATTTTTCTCTCATTGACGGAGACGCCCTTTAACCGGACCTGATCATTTTTAAAAGAACGCCAGTAAAAGAGATCTTACAAATACCAGAGAAACGGTATTGAACCTTCTTCTTTGATTAGAACAAATTACTTGATCTTCTTTTTTAAAAAAGAACTGAAAAATCAAAAACGATACATGAAGATGGTATGTAAGTTAGCTAAATAACTTGCTTAATTTCAAGAAAGGGGACTGTAAAAAATTCAGTTTACTCTACCATTATCTCCATTAACATATCAACTTTTAGATCGCAATGAAGAAGACTGCGTTCATAAA…	GGGTGTGTTGTTGGTGGGTTGGGTGTTTCCCGTCAGTATGTGTAGTCA	TGAATAATTCTTCACCTTTAGACATTTTATGATATGTAATTAGTCTTCCAAAGTAT
YGL137W	2326-GlobalL_GL3_31	SEC27	TFIID-dominated	NoInfo	Divergent	CATAGGAATACTTAACGAATGTAGATAAGGTACCACCTTGGTGATTCTTCCTTTAATTGACCAAGATATTTTGTAATCTCTAATATCATCAGAAATAATAGGCGTTAATGGAATAGTTTCAAAATTGTTCTGAGTGGGGGGATGCGTCTTTGAAGAATTGCAAACAAATACGAATCCAACAAATTTATTAGGAAAGTAAAGGGTTACATTACGCTGTGTATATTTCTGCACCCTTGCAAACTTGAAACATACTGAGCTGTTTTGGGAGATAGTATCATCCTCCTGGGCTGGAATGCATAGTGGTTCTGCCCAATCTAAATCCTTTTGAAAGGGTAGAATATGATTCCAAATTGGCTTTCCTCCTTTACAAAAGGTCACTTGAAGAAAATTATTGATTTG…	GGGTGTGTTGTTGGTGGGTTGGGTGCATAGGAATACTTAACGAATGTAGATAA	TGAATAATTCTTCACCTTTAGACATCGTGTCCGTATAATTGTTTCGATTGGGTGT
YGL147C	122	RPL9A	TFIID-dominated	NoInfo	Unique	TGGGCAGAGAGTATTTGTCCTGCGTATAGAGGAGAAAAAATTGTACTGATGCTAATTTTGGTGTCGTTCTTCTTTTTTATTTTGTAAGACTGTTTTCCAGAAATGTTTGGGTTTATTTTTTAATTTTTTGAAACATTTTTTTCATCCTTTCTCATTTTGTCATTTCATTTTTCTGTGGAAAATTTCACTGACGCGAAGAAGCGATGAAATTTCCAACATCCTCCCATCATCCCAATATTGGCATACACACACATGCAGCACAGCGGAACTGCGGAGGTCAGAGGCAATGTGGCAGAGACGCTGGCGCGCCTGTATTGTATAATAGTATATTTTACACTCAATTCAATTTTTTGATATTAAATTAGTGTGTAAAAAGCTTCTGAAATCAAGAAGCCCGTA…	GGGTGTGTTGTTGGTGGGTTGGGTGTGGGCAGAGAGTATTTGTCCTGCG	TGAATAATTCTTCACCTTTAGACATGATTGAACTTCTGGTACGGGCTTCTTG
YGL150C	1568-TFL_TF3_33	YGL150C	TFIID-dominated	NoInfo	Divergent	GCCTCTGTGCTATGATACTATTTTCTTTTTTCGATACTATACGATGAGAATAACGCTTAGATGATGCCGTCTAAACCAAGATTTAAATGTTAAACATCAGTTATATGCTTCATTGGCCAGCGATGGACCACCGATTAGTCACCAGAAAAGAAAAAGAAAGACGCAGCGCGCAAACGTGAAAATATCCACGTGGAAGGTGAAAAACAGGAAGTACTCATACTATAGAAGAGAAAAATACGACAAAAGGGCAAGAGAAATGGTAAAAGAACGCAAGAGAATGATGCTGAGTTACGTCTGTTCTGAAGCTGAATGGTCTGTATAGTCATCAAAGACACTTCTTTTTGGATCGCGCGCCAGCGTCACAGCCGGCGTCTTCTTCATGTCTTGGATAAGCTATGT…	GGGTGTGTTGTTGGTGGGTTGGGTGGCCTCTGTGCTATGATACTATTTTCTTTTTTCGAT	TGAATAATTCTTCACCTTTAGACATGTCTATAAATGCTCTTCTATATGTCTT
YGL151W	1569-TFL_TF2_31	NUT1	TFIID-dominated	NoInfo	Unique	CGCAATTCTATGTAAGTAATTAGTTTTTTAACGGAAATTGTAATTGTAACTGTCCTAGATACTATGGACATTCAATCTGATTGTTACCCGGAACATTTGCTTTTGAAAGGCATTTTTAGTAGCACTAATATATTGGCAGCTAATTGAAACAGTAATCTACAAATATGAGTAAGCTAAACCACCTCAACAAAGCTATTCGTGGCTAGTATATGACCTTGAATTGCC	GGGTGTGTTGTTGGTGGGTTGGGTGCGCAATTCTATGTAAGTAATTAGTTTTTTAACGG	TGAATAATTCTTCACCTTTAGACATGGCAATTCAAGGTCATATACTAGCCACGA
YGL162W	1378-TFL_TF1_31	SUT1	SAGA-dominated	NoInfo	Divergent	GCTTTGTCCGCCCACCCCACGCTTTTGGCCACTAGTATGTACGTATATGCGTGGGCTCTATATCATTGAAAACGAATTTTCCACGCAAAACCCACTTCACACCATAAAGGCCTTATGACGATGTACATTCTTCCCCTCCCCCCTCCTCCCGAAGGAACCCTTATAGTGATCCTAATACGGTATAACGTAAACCGGAGTTGTCAGCAGAGAGAAGCGAATAATATGTTTTGCGTGGGGTTCCCACGAGCGGCAGGAACCGTAGCGCATTGAAAAATGAATCATCGATCATCTTTGGGTTTCAAGGGTTCGGACTTCGCCAAAGGTCCGAATACTTCCACCAGTATTTCTCTTTTTCCCTTTCCAGTCTCGTTCTTCGCCGAATCCCCGCTTTCCCATCAT…	GGGTGTGTTGTTGGTGGGTTGGGTGGCTTTGTCCGCCCACCCCAC	TGAATAATTCTTCACCTTTAGACATCTTCTTTTGACATACGATGACCTCAATGATTT
YGL181W	1432-TFL_TF1_32	GTS1	TFIID-dominated	NoInfo	Divergent	TGTTGAATGTTTATGATACTACACATAAAGTTTCCGCCGTTTAGTCTATATCGCAAAGAATAACGGTGGGACGGGAGATCGCCTTTTATATGCAATTTCGTGATCTGGGCGGTTATTTTACTTTTTTTCGACGCATAAAAAAGCAGGAAAGATGGTAAATTCGGTTCGTTATTCAAGATTTTTAGAGCCAGAAAGATATTTGAGCGTGCCTTCGTGAGAAGAGGCTTAGGTTGAGACGATGATGCTGAAATTATGGCAAGACACGAATTCTTCTTCAAGTTTCCCTTGTCATAATAAGAAGAGAAAAACATACCTTTATGTCGGTTGCAATTAAGAAGGTTGTATAGAGCATCTCAAATGCTGCTTTTACTTTATTAAACGTTGACCAAATAATACGGC…	GGGTGTGTTGTTGGTGGGTTGGGTGTGTTGAATGTTTATGATACTACACATAAAGT	TGAATAATTCTTCACCTTTAGACATTTTTGACTAAGTATAAATAAACTATAATCTGTGAT
YGL187C	998-ML_M3_34	COX4	TFIID-dominated	OPN	Unique	TTGAAATGACATAAGTATATATTAAAACTACGGTGCAGCGGCAAACTTTAGTTTAGATAATATTGGCAGGTAGATTCATGGTATGTTAAATTACGCTCAGGGAGGATATTTTTTTGTACACATTATCTTTTCACATGAAAATCTAAGCCTGGTGGACAATTGAAATCATCGAGTGATATACTGACACTTTGAACAGTAGCACAAATCGTTTAATTTGCTGTCACGATCTAAGTTTTCTGTCAGCTGACTGTCCACCAATAAGATCAGCGGATTCCAAAGGCGTCCTTCGAAAAAGCGATATCTCCCATCTTGGTTAGTAGCAAATAAAGGGAAGAGAAAATAAGACACACTCAAGGATAAAATACTTCGCTTCTTCCAAGTATAAACACAGGAAAGAAA…	GGGTGTGTTGTTGGTGGGTTGGGTGTTGAAATGACATAAGTATATATTAAAACTACGGTG	TGAATAATTCTTCACCTTTAGACATTGTGCTTGTTATCTATTTGTATGGCAACAT
YGL191W	1110-ML_M4_35	COX13	TFIID-dominated	NoInfo	Unique	AGCGTTAAATAATCCTTTTAAACATTAATAGCATTGCATAAAAAAGATGGTCATAAAAAAGACTGCAGCGGGAAGTAAATGGTTTCCTGGTCTGTATTAGACAAACTTTGGAATAGAGAAGGATATGGTTTATGTCCAATAATTATTATCCGAGTCCGTGTATTTTTTTACATCAACTGGAACAATTTATTACCCGGATGTTTAAAAATTGTTGTCGCCTGGAGAAAGCTAATACTAGTTCTGGCCATATTTTCAACCATTAAACACTACTAATGTAATTACTTGACTTATTTGCTCCCACTCTTGGTCGGTTCTTTCCCATGGCGCATTCTACCATTCTTTTTTTCTACTCCAATCGTTCTTACTGGAAACTGTGGGAATAGCGAAGAACGACTATTA…	GGGTGTGTTGTTGGTGGGTTGGGTGAGCGTTAAATAATCCTTTTAAACATTAATAGC	TGAATAATTCTTCACCTTTAGACATTTTTCTATTGTTTGTTATTTGTATAACTGTAG
YGL202W	999-ML_M3_34	ARO8	TFIID-dominated	NoInfo	Unique	TGAAGTGCAAGGATTGATAATGTAATAGGATAATGAAACATATAAAACGGAATGAGGAATAATCGTAATAATATTATGTAGAAATATCGCTTCCCCTTTGAGGATTCCTCTACCCTCGAGGAGAACTTTTAGTATATTCTGTATACATAATATTGTAGCCTTGATCAACAATGAAATGCCTACAATCATCTTAAAATTCACCAATCTCTCAGCTCTTATTTAAGCTTTGTTGAGACGAGAGTTAGTTATCCGACAATACTATACAAGACATTAACATCATTTTTCGTGCTGTTAGGGTGGTGTCTTTTCATTTGTTGCAATAAATGATAAGTAGTTTACCGTCCATTAACATGTGCATTAAATAATAGCATTATGTGAACATAATGTATATTTAACTAA…	GGGTGTGTTGTTGGTGGGTTGGGTGTGAAGTGCAAGGATTGATAATGTAAT	TGAATAATTCTTCACCTTTAGACATGATAGTAACGATCGGTTGTCCTATTCAATGTCTGT
YGL205W	1096-ML_M4_34	POX1	TFIID-dominated	NoInfo	Divergent	TGGTTAGAACTTTCGTGATAATTTATTTTTATAGTTGAATATCTTCTTTCTCTCTCAACTCTGATCCGGATTGTCGAGGTTTCAATAAGTTACTCTGAACAACTAATCAAAATATCTCCTTATTTCTGTAGATTCCTTCAGTTCCACTTTTTACTTTTCTTAATTCTCTTTGTATTTATTCCTAGCGACGAAAAATGCGAGATCTCGACCAAAAAAAGGGGGTAGGGTAATAAAATTAACCCTATTATTTTTTAACTTTAAAACCTATAATGTGCTAATATTTTATTATAAACCTCCTTTTTTTGCGTTCAAACCCTGACACATTTTAAGCCCTATATTTACGGTATTAGTTGATTAAACTCCGAAGCGAAAGGAATTCGGTCATTAGCGGCTAATAGC…	GGGTGTGTTGTTGGTGGGTTGGGTGTGGTTAGAACTTTCGTGATAATTTATTTTTAT	TGAATAATTCTTCACCTTTAGACATATCGCAATACTAATTTATTATATTTTCTTTTTTT
YGL206C	2328-GlobalL_GL3_31	CHC1	TFIID-dominated	NoInfo	Divergent	ATCGCAATACTAATTTATTATATTTTCTTTTTTTCTGTGATACTTATTAGTGTCAAGTGTGTATTCAAAAACGGAGAGCAATATTAGTGATGATGAGCGGAATGAGGAAAACTTTAAGGCCTGTTCAAGTTGTTTAAATAATTTTTACAGGTTAGACCTTTATAAACACTCTTAAAGCCCCAATGTATTAGTGCTTTGACTTAACAACGCCAACGTTCTCTTGTGTACTTGCTTGTAGGTGATTTACCCCAACGGCTATTAGCCGCTAATGACCGAATTCCTTTCGCTTCGGAGTTTAATCAACTAATACCGTAAATATAGGGCTTAAAATGTGTCAGGGTTTGAACGCAAAAAAAGGAGGTTTATAATAAAATATTAGCACATTATAGGTTTTAAAGT…	GGGTGTGTTGTTGGTGGGTTGGGTGATCGCAATACTAATTTATTATATTTTCTTTTTTT	TGAATAATTCTTCACCTTTAGACATTGGTTAGAACTTTCGTGATAATTTATTTTTAT
YGL213C	2095-GlobalL_GL1_31	SKI8	TFIID-dominated	NoInfo	Divergent	CAATATCAATTATCAACCCTTATATGACTTTATTGTTTTTGTTTTTGTTGGCTAATTAATTGATACAAATCTTTAGGCGAAAAATAAAAAAAATATAAAGTAAAGAAGGAAAAATTAGGCGATATTAAAACAAATCTAAAATAAAGACAAGAAACGAAAAAGAGGTTAATCAAGTATTGGAAAA	GGGTGTGTTGTTGGTGGGTTGGGTGCAATATCAATTATCAACCCTTATATGACTTTATTG	TGAATAATTCTTCACCTTTAGACATTTTTCCAATACTTGATTAACCTCTTTTTCGTTTCT
YGL216W	2258-GlobalL_GL3_32	KIP3	TFIID-dominated	NoInfo	Divergent	GACGATGCTGAAGTTTCTTGCAGTTGTGTTTTTTTTGTTATAATTGTTACTGTTTCTATGTTTTACGAATCTTCCATGACTCTTCTAATTGGTCTCTTTTTACTACAAGGCTTCATGGCCCTTTTTCAAACCTAATTTATAAGTTCTTTGCCCTATGCTTAAAACAGTTTAGCCCTATTTAATATAGTACAAAAAAGGAAAAACCTAATTGAAAAAAGCTATTCACCCTAGGTCATTACTACTTTTTCCCTTAGCTAGCCGTGTTTTTAGTTTTTGTTTTGTTTATTTTACCTGTATTATGCCTTGTTTGATGACTTTAGTATGGGTTTGGTTTGTCTTATCCTTGGATACAAAAGGACCAGATACATTCACGTCTGGTCGGTAGAACATCGGTATCCA…	GGGTGTGTTGTTGGTGGGTTGGGTGGACGATGCTGAAGTTTCTTGCAGT	TGAATAATTCTTCACCTTTAGACATGTTAGTGTCAATAGTATACAGCTGGAAAGA
YGL223C	2307-GlobalL_GL3_31	COG1	TFIID-dominated	NoInfo	Unique	TCACCCTTTAGAGAGACATTTTTGATTTTTTTTTTTTTTTTTTTTTTTTTTTAGAATAATGCATATTTTTATTTGATATATACCTATGTACCAATTATACGAATGCTTATGTCTGTTTTGGATCTGGTCATCCAAAGCAATTTCTCAGATGACAATTTTTTTTTCCTATTTTCTGTTACAGTTCATCATTATGCTGAAGAAAAATGAAACATGGCGGTGAATAATAAATAACACATTCGTACAACAAATCTTGTGGTAGAAAACCTAAAAAAAACCAATACGATAGAAA	GGGTGTGTTGTTGGTGGGTTGGGTGTCACCCTTTAGAGAGACATTTTTGATTTTTTTTTT	TGAATAATTCTTCACCTTTAGACATTTTCTATCGTATTGGTTTTTTTTAGGTTTTCTACC
YGL225W	1000-ML_M3_36	VRG4	TFIID-dominated	NoInfo	Divergent	GATCTCAAGGAAAAAAATGCAATGTCGGGCGCCAATACTTATGATCATGCTTAGTCTCGACATTGACCTTGCTTGCTACAGTAATCTGGTGTCCGAGTAGTGACATCTAGGTACCGGTGAGAACTATATCTTCATTACTACACTTGTCGCCCCTGAATATTATCGCTACACACGCGAAAGAGCTCTTGTTAAAGTTACTCTCGCATCATTGCGGTACATGTTTTGCATATTCATCTGAAGTAGGAAAGGGTATAAGCAGTATATGATGTACCATCTGCATAAGCGGTGTTTAATGCGTACCTATCGTTTAAGAACAAAAGGAACACACCCACACCCGCTCCAATACCATATTGAGAGAATAATGAGGTAACATATGCTTCTATTTGGTTCGATAAGACG…	GGGTGTGTTGTTGGTGGGTTGGGTGGATCTCAAGGAAAAAAATGCAATGTCGGGC	TGAATAATTCTTCACCTTTAGACATTCGGGCGAAAGATACTGTGTGGTTAGT
YGL237C	1379-TFL_TF1_32	HAP2	TFIID-dominated	NoInfo	Unique	ATATCCTTTAATCGTTAGCTTGTATATGTAAATAATTCATTGTATGTAACCATCAAATTCGTTATTTAGCAATCTTACCCGGAAAACTTCTTGTATCGTAACATTAATTCTCCCTTACAAGGGGACCTCGATGAATAAATAAAGTGTTTGTGTTGAAGGTACTTGCAAAAGGGCAACTCACTGTCGTTTATAATTTGATTTACTAATCGCATCTGTATTTGGAAAAGCATTTCTTTTTGGAAGAGGAACAAGAACGCC	GGGTGTGTTGTTGGTGGGTTGGGTGATATCCTTTAATCGTTAGCTTGTATATGT	TGAATAATTCTTCACCTTTAGACATGGCGTTCTTGTTCCTCTTCCAAAAAGAAATGC
YGL253W	859-ML_M5_35	HXK2	TFIID-dominated	NoInfo	Unique	ACGCCATAGAAGAGCAATTTCCGTCCTCTACTCATGTGATTCGAACTATGAAACAAAGAAAAGGCAAGAGTAAATAGCGTGATACCTATTACGTATTACGTATACATCCTATTATTCTTGAAAAAAAGTGCGGGGCTCCAGAGCTCCACATTGGTGACCCCAGAGTATACTGCTCTTTCTAATGCCTTTTCCATCATGTTACTACGAGTTTTCTGAACCTCCTCGCACATTGGTACCTAGAAATGGCTATCATGCCGGACGGCACCGGGCAATAAACCGGACGGCACAAAAAAATCGAAGAAAAGAGATTTCTTTTTCTCGCGGGCAGTTTTTCCGGTCGATCGACATTCGTACGGTACTTTCTCTGTTTCAGGGACATCATGTTGTAAAAGAAAAAGA…	GGGTGTGTTGTTGGTGGGTTGGGTGACGCCATAGAAGAGCAATTTCCGTCC	TGAATAATTCTTCACCTTTAGACATTTTATTTAATTAGCGTACTTATTATGTGTGGAGAA
YGL254W	1570-TFL_TF2_31	FZF1	TFIID-dominated	NoInfo	Unique	ACCAAAGCGAAATTCTGCATGTTCCATATAGATTCTATTTCATATTTTATAGTTATTTATTCTTTAGTAATAGCAAAAAAACAGTAATAATTTTTCTTTAACAGTCTCGGACAATAAATACGCTAAAGAAGATGAAAATGACAACTTTTACGCTGGTGTGCACAAGTGGTACCAGAATACGTGGCCACCAAAACA	GGGTGTGTTGTTGGTGGGTTGGGTGACCAAAGCGAAATTCTGCATGTTCCATATAGATTC	TGAATAATTCTTCACCTTTAGACATTGTTTTGGTGGCCACGTATTCTGGT
YGL256W	860-ML_M1_35	ADH4	TFIID-dominated	NoInfo	Divergent	TTCGATAAATACTATTGGGGCTACTTTTGTCCTGTCACTGCGGATTTGCAAACACTCATGCGAATATTTTACTCAATTGAGAGATTTGCTGTCTCCCCCCACTTCGATGGTCCCCACCCCTAAAGTAAAGGAAAGAAGAATTAGCACTGTTTTAGTTCCAGGTACTTCTTTCTTTCTTTACCGGTATTGTGTGGCTCATCAAAACTTCGTCTCGGGAAAATGAAAAATGTAAACAAGAATTTCCGTTTCAAAGAGTTGCCTAAGGCCCACTAATAATGTACTTATTATTTACAATTCGGAGAACGCTGCTGATAGAAATCAATCAAGAAGTCCCTTAGTCTTTGTGTGTTTACGCCATATTGCTTAGTTTCGTAGTGCGTTACAGTTCTATCGTGTGAA…	GGGTGTGTTGTTGGTGGGTTGGGTGTTCGATAAATACTATTGGGGCTACTTTTGTCCTGT	TGAATAATTCTTCACCTTTAGACATTTTTCTTATTTGACTATTAGTTGTTGCAAATGT
YGR002C	2134-GlobalL_GL1_33	SWC4	TFIID-dominated	NoInfo	Divergent	ATAGTAGCCCTAATTTCAGATTTGAGTTAGCCCGTTTAGAGTATACTTTATATGAATCAGATTAGAATACGCACACTCGAACTTATTTAATGAAGTTGCGATGCGCCAACTCCGGGTAGCTATTTAGTGATAAATCAAGAATCCACTTTGTATTTTAATAGCAACAAGCATTCATAACATATTTCTCCGATAATACGAAAATTTAGTAAAAAAACCACAGGTAAT	GGGTGTGTTGTTGGTGGGTTGGGTGATAGTAGCCCTAATTTCAGATTTGAGT	TGAATAATTCTTCACCTTTAGACATATTACCTGTGGTTTTTTTACTAAATTTTC
YGR009C	2318-GlobalL_GL3_31	SEC9	TFIID-dominated	DPN	Divergent	TACGTAATAAGTGCACTTTTTCTTGCCTTCTCCACTTTAAACTCTCTCTCTCTCTACTTAACAGTGGAGGAACAGTGACTAAGGTAGAGTATGATTGTACTATAACTTACAGTCTACTGTCGTCACGCTGGGTCAATTTACATTGTTATTTTTCTTGGAGACGACACCGTCACATATGGACAGCGAGTATGGTAGATGGTATAAGCAAAAAATGGCCAGAAACAGGCGATTATTTGGTAAAACGTAAAGATTGATCAAGACGATAAGTTTGAGAGATTGTGAAGCTAAATAAAATCGTATTGCGAGTATTTTACATTCCATATACGAATAGTACGATATCCATGTGGGGTGCGACTCAGAGACTTTCTATTACCCGTCTTTCAAAAAGAAATGAGATAC…	GGGTGTGTTGTTGGTGGGTTGGGTGTACGTAATAAGTGCACTTTTTCTTGCCTTCTC	TGAATAATTCTTCACCTTTAGACATTCTTTTGGTGTCAATGGTGT
YGR012W	1089-ML_M4_36	YGR012W	TFIID-dominated	DPN	Unique	GTTTATTACAACTCTGATACTGCAGCAGTTCAAATTTACCACTTTCCTCTTCAAGGTGCATAGAAAAAAAGTTCCTGGATGCACGATTTAAAATGTTTACAGCAGAGCAACAATCATGTGAACAATGTCAAACATTTATTTTAACACTTAATAATTATAATATAACCACACCAGCGGTAAGTTTCATAAGGAAAACCTTTCAGACAAACATTCCAGTGAATCGTATACGTAAATCAGCAAAATTAGCTTATAAAATACAGAATCCGAAGATACTTGATCTACTCGCGTTACTATTAATGCGGGTAATGATCTATATTGAATTTTGCACGTCTATAGTAACTTAAAAGTCTTGTAATATTTGAAGTAACAATGCCGTATAATACTGCATAATAGCCCTAT…	GGGTGTGTTGTTGGTGGGTTGGGTGGTTTATTACAACTCTGATACTGCA	TGAATAATTCTTCACCTTTAGACATAAAGGATGTTTTGGTATATTCCGATTGATAGGG
YGR020C	1001-ML_M3_34	VMA7	TFIID-dominated	DPN	Divergent	AGGGCGGCCACCTTATTGGTATCGGCAGGTTCCATCACCGCCTCGTAAGTTTGGCCTGTAGTTTCAGTTTCGGTATCACACTCTAAATCTTCTGCGTCTTCCTGCACAGGCGCAATGTCTTCGATGCCTTGAATCTCCAGTACGCTTTCTAGCACCTTGTCCTCAGTGTCTAACATCTTCGGAGGTACCATTGTAACGTATCCTTTTTTGTCGAAGAAAAACAACGTTGGAGTCATCGATCCATTAGCTTTATTAAATGCACTCCTTATCAGACCTATGGTCCTGTTCTTGTTGTCTGTCAGCGCTTCCACCACTATAGCGACCCCGCCGGGCCCCATTCCCTCGTATACACATAGCTCAGAAGCGTTTGAGTCCTTGCCCGATGCGCTGCTTCCAGAA…	GGGTGTGTTGTTGGTGGGTTGGGTGAGGGCGGCCACCTTATTGGTATCG	TGAATAATTCTTCACCTTTAGACATGATTTAGTTACTATGCGTCAGTGAGACTAGC
YGR027C	173	RPS25A	TFIID-dominated	OPN	Divergent	ATCTAAATATCCACAAGAATTAAACTAAAACAAGCCGATATATCACTCCAAATACTTTATTAAGGTGGTTGATTGAGCTAAATAGTTCTTGCCTCTTCAGTTCAATATAATGAATAGTACTTTGTACACTGAGTGGATTCTAGCCCGCTCAAAATAATATAAAGCAAAATTCTATATTTTATATATGCATCCGTGCATTTGTGTAACCCATTCACCCATAAAGAGGTTCATTTACCCTGTAACGCGCGAAGACAAAAAAACGAAGGACGCCTTCTACAGGAAGAATTGTGCGACAGAACAACTTCACGAAGTATCTCTTAAAGTTCACGAAGCATTTAATACTATTAAGATTGCTCAGTTGAATATTGAAATCGTATTCTTTGTTATCGAAAACCGTC	GGGTGTGTTGTTGGTGGGTTGGGTGATCTAAATATCCACAAGAATTAAACT	TGAATAATTCTTCACCTTTAGACATGACGGTTTTCGATAACAAAGAATACGA
YGR032W	861-ML_M1_35	GSC2	SAGA-dominated	NoInfo	Divergent	CAGGGCTACTCAATCGCATTATGTGGTAGACGAGTATCTTCCGATCATCGGCGCGTTCTTTCCACGCTTTGAAACACGTGACATCGATGCGGGTCACTGGGTAAATGCGGAGAAGCCTGGGGAATGTGCCGAAAGCATCGTCGATTTTGTGGAGCGGCACGAGGATTAAAGGCAAGCGCCCCGGAGCAAGGTGCCAGTAGCACCAGTCGGTGGCTGTGCGCTTGCCGTAGCACATGACATACGGACTATTGTGTGAGTGGTGATGGGGTGTAGGCAGTGCCACACCAGTTTAAAGGCCTAGTAACGGCAAATCGCCAAAAGAGATGATGCTGATGCATACGATAAGATCGTCAGTTTCACGTTCGCGGTTCGAACATGGAATTGTGGCTAAAGAAATTT…	GGGTGTGTTGTTGGTGGGTTGGGTGCAGGGCTACTCAATCGCATTA	TGAATAATTCTTCACCTTTAGACATAACTATGACAGTTTAATAATTATTTATTGTCCAC
YGR043C	862-ML_M1_34	NQM1	SAGA-dominated	NoInfo	Unique	GCCCTGGTTCCACAAACCGTATTTACGAACCCTCTAGGTAATAGTATCTTTGGCAGTTCTTTTCCAGCTAAGATTTTTATGTTCTCACCGTTGGCGGTTATTTTTCTAAATACCCTCAATGAAAAACTCACATCGCACGCACATTTCCTGAAAATATCTTTGAGAAATATAGCAATCCTCGAGAACAATTGCAGGACAGGAAAAATATTAAGAAACAATAATCGCTAGATCAATCATTTTATGGAAAAAGATCTGTACAGCCAAGAAGAAGAAAAAAAAGAAGAAAAATGGCATTACTCTTTTGTAATTTTCTTGATGAATAATATGGGGGGACAATATAATAAATGCACACTATCTGGTTGAATAGACCAAAAAAGATAGCTTTCTTTTTCTACTTTT…	GGGTGTGTTGTTGGTGGGTTGGGTGGCCCTGGTTCCACAAACCGTATTTACGAA	TGAATAATTCTTCACCTTTAGACATATTTAATTTCTTGTATATATGTGATTATTTCCT
YGR054W	2283-GlobalL_GL3_33	YGR054W	TFIID-dominated	NoInfo	Divergent	TTTGTAACAAATTGGGAACACCTTTAACCACTAAATAATCTGTTATTTGCCCCAAATTGGCCACTTTTTGAGAATTGGAGTACCATCGAGGAAAGATTCCTTTGATAGATATTATGCCGGCTCTGCAAACACACTTTAGTAACATAAGTCTTTCCCCCTATTATCTATGAATATAAACTGTCTATCTTTCCTTGGTTGTGATGTATCGTTTTCCGTAGAGGCTTGCAGCTTTATGGCTCATACCTGTCATCCCTCTTTATGGGCCTTTTAAGGGCGCTCTCTACATTGTATTCTATTCATTTTTTTCGTAACCGTAACTACGCGCCTTCTTAACGCAAGGCGCTCGACTCATCATGAGATGCGTATGAATGTCTTTCAGTGTATAGAAATACATCTCAC…	GGGTGTGTTGTTGGTGGGTTGGGTGTTTGTAACAAATTGGGAACACCTTT	TGAATAATTCTTCACCTTTAGACATAATGTTTAGGTGTTATTGAACCTGACTGTTTGTTG
YGR063C	2105-GlobalL_GL1_31	SPT4	TFIID-dominated	NoInfo	Unique	TCCAATTTACGTGAAGTAGATAGGTATATTACGCTTTAGACACCATACCTCAAATAAATATATTCATGTATATAATTTAATCATCTTCTATCTATAATTAATCTCGATGTTGATAAAGGTCACCTTATACGTTCTATGAGTGAAATCGAGTGAAAAAGTGAAATTTAAGAAAGGGCTCGAAGGATGTACTGTGTAATAATTACACCTGGCCACATTCAGTTTGGCAAAAGCGAACGAGGTACAGTGTAAGAG	GGGTGTGTTGTTGGTGGGTTGGGTGTCCAATTTACGTGAAGTAGATAGGTATATTACGC	TGAATAATTCTTCACCTTTAGACATCTCTTACACTGTACCTCGTTCGCTTTT
YGR077C	2341-GlobalL_GL3_31	PEX8	TFIID-dominated	NoInfo	Unique	TGTGTCTGTAAATTTAAATCCAAAGAAAAATAAAGGGCACTACATAGAACAACACAATCAACCTACATAGCTCTCTTTTTTTTTTTTTTTTTTTTTTTCTTTTTTGTTTTTTCTCAATTTTCTTCATTTTTTGCATTGTTACTACTCTCCCATTAAGGGAAATTCTACCAGGAAAACCGAAGAAGACAAATGCAAAAGGGAAATATGAATACGCATGTATGCGCGCAAAACCGCACTTACAGAGGGCATTAGGACATT	GGGTGTGTTGTTGGTGGGTTGGGTGTGTGTCTGTAAATTTAAATCCAAAGAAAAATAAAG	TGAATAATTCTTCACCTTTAGACATAATGTCCTAATGCCCTCTGTAAGTGCGGT
YGR085C	13	RPL11B	TFIID-dominated	NoInfo	Unique	AACCAGCAGAAAAGAACAAGTTACCATACTAATTAATCTCTTTTAATTAATGCGTGGACAGATAATCATTTCTGTTCCCTCACTCTGAAAAAATTGTTTTATTTTCCTATTTTTTTTTTCATCTATTATTGTATTTTGCCCTCTCCTCACTCCTTACTTTAGTCTATTATCAATATCTCTTCCCCCTCCTAAATATGTACTCTTTTATTTTTTTTAATTGTGAAGGAACAATTCAAGTTAGAACTCTTTTGATAGGAAACATTATTTCCTGTGTAGCCTAATGTTTAATGCCTAATTTTTTTCTAAAATGCAGCAACATACATATGTTGAGTCGTATAGACATCTATATATAACAAGCACAGAACCGTCTAATTGGTATTTTTCAGGACATTTTAAACA…	GGGTGTGTTGTTGGTGGGTTGGGTGAACCAGCAGAAAAGAACAAGTTACC	TGAATAATTCTTCACCTTTAGACATCTTGGACGCGTATTTTTGTATATGTTG
YGR087C	863-ML_M5_34	PDC6	SAGA-dominated	NoInfo	Divergent	CTACCCTATTTTCTCTTACCAGCGAACACAATTCAAAAATTCTTAATGTTTAGCAGCTCATGCTGATATCGTATTACTATTATTACTGTGGTCATGCTAAAAAGCTGACTTATTCAATTTAATTTTTTTCTTTTCTTTTATGTTTTGATAGACAAAGGTTTTTTTTTACCTAAAATTCCTCTTTCCTCACGGACCATACGATTAAAATCATGGAAATTAAGTATTACAGTCGGTAATTTCTTTCTGGTTTTGTAAAGCCTGAAAAAATATACTAATATAGTGCAGGCGATCGTACATCTTCCAAGCATCTCATAAACCTATGCACTGTGGATTCTATGTACTTGGCAATAGATGAGCATTTCAATGAAGGAAACGCCTGAGTCAGTTATGTAAAAAGTA…	GGGTGTGTTGTTGGTGGGTTGGGTGCTACCCTATTTTCTCTTACCAGCGAACACAATTCA	TGAATAATTCTTCACCTTTAGACATTTTGTTGGCAATATGTTTTTGCTATATTACGTGGG
YGR098C	2216-GlobalL_GL2_31	ESP1	TFIID-dominated	NoInfo	Divergent	TTCATGAGGAATTAAATGCGTATAAAGTAGCTCGATTCACGTTCTATTAGCGGCAACCTGTCCACAAGTACTTATTGTCTGCATTTCTTGGTGTTTGTTTTTATTTTCTTTCTTTTCAAACTTCACGGGTCTTTACAGAAAAGAGGTAAACAAACAAAAACAAGAACATGGATACAAAGCCCATCCACGTAACATTGCGCATTTGAAGCGAGAAGCTTACCACAATTAGTTAAATTCCTTTTGGAGGAATATAGACACTCTATCATCAGAAACATCCGAATTATTTTAGTTAGGACACGTTTCACAGGAGCATCTGGCTATAGCATATTTTTCTTTTCCTTCTAACTGCGAGCATAGTAAAAAGTTGACCTAAACCCAACATTTTTGAGGCTAACCTAG…	GGGTGTGTTGTTGGTGGGTTGGGTGTTCATGAGGAATTAAATGCGTATAAAGTAGCTC	TGAATAATTCTTCACCTTTAGACATTCCTTAATTTATAAGCACTTCGTGCCTAGGTTA
YGR104C	1571-TFL_TF3_31	SRB5	TFIID-dominated	DPN	Divergent	TATTTGATTCTTTTGAAGTCTTGGTTAGTTTCTACTATTGCTTTCCAGTATTGCGTTCATTTTAGCTTGCAGGTTAGTAATATATAGTGAGAGCTCTTTTGCCTTTCTTTTATTTGAAAAAAATAAAATAACCTAGAAAATTATCAAATATCGAAGACAAACAACCAAAATAAAAAAAAAGGTAGAAAATTGAATTTTCCAGCCAAGGTATTCCATATTAAGAAGAAAAG	GGGTGTGTTGTTGGTGGGTTGGGTGTATTTGATTCTTTTGAAGTCTTGGTTAGTTTCTAC	TGAATAATTCTTCACCTTTAGACATCTTTTCTTCTTAATATGGAATACCTTGGCTGGAAA
YGR108W	2213-GlobalL_GL2_31	CLB1	SAGA/TFIID	NoInfo	Divergent	TGAACTATCGAATTGCTCCATAATATCATTCATGGTGTTATCCAATTATTTAGTAAGCTTCGCTTGTACTCAGTCATTTTTTTTTTTGCATCCAATTTTATTGAAAGTCCGCCCGCTCTGTTAAAAAAGGCGTTTCTTCCAAATTTGAATAGGACACGATCGAGATTCCCTCCGATTAATTATGTGCTACTGGCTCCTCTTTCGTCGTATTGCAAGTGGACTTTTCAACGAGGCTATGCATGCCCAGTGTCATTCTTGAAGCAGGCACACACAGACGCGCTTCAATTAGTTTTCTTTACTAGATGCATCATTTGGGCGGTTTTTCACTACCGTTTTCGAGTAGGGGCTCTCACAAAACGGGCACGACCTTTTGTTTACAACCGCCCAAAGAGGAAAAAC…	GGGTGTGTTGTTGGTGGGTTGGGTGTGAACTATCGAATTGCTCCATAA	TGAATAATTCTTCACCTTTAGACATTATGAGAAGATTAAAGCTTCCTTTGATGGTTG
YGR116W	2077-GlobalL_GL1_31	SPT6	TFIID-dominated	DPN	Unique	CTACGCCCAACCCAACCAAAGAATTATCCTCCTCACAAAATATATCGCTAGCATGCGTGAGTTATGGATAAGAAGAATATTTGATGAGCTGACTGATTCTTTATAGCAATAGGGAGGAAGGCAGTACACATATCAGCAGTGCATGGGCACAACCCGCATTACAACGAAACATGATATATCTATATAAAAGAAGATACGGACAGGCGGTCGAGGCTATTACTGTGCCACTATGCGAGTCATGAATGATTTTTAAATTAGTTAGTACCCCTTTATATAACGTCTTCAATAAAAGTGCGGGAAAATTCGGGTAATATTTTCTATAACTGTCATTTTTTTTTCGTTATGTATGGCAAACCAAATTGACAAGAAACTGGACAACGGTTAAAGCAAAAGGAGGAA…	GGGTGTGTTGTTGGTGGGTTGGGTGCTACGCCCAACCCAACCAAAGAATTATCC	TGAATAATTCTTCACCTTTAGACATAAAAGGCAAATTCTATGTAAAGATTCTAGGCAAT
YGR118W	167	RPS23A	TFIID-dominated	NoInfo	Divergent	GTCGGTCGCACTAGACTTTTCTTCTCACTGTCACTTACCTGTTTGAAATCATGTCCTTTTTTTTTTTGCCATTCTTATACATTTTCTTTCCTTCTGAAATTAACTGTACACCCATACCCTATATACACCCATACCCTATTTTTAAATATAAAAAGTAAACTTCATTTTGAAAGACCACTCTGCATCAGCACGCGGGCTCTGGAAGGAAGAAATGACGTTTCGGCGGAATACCCTTTCAGAAGGTCTGCTCTTGTGGCTGGTTCATGGGAGACACCCAGCGGAGCTCCTCCCGAGAAAGGCCCCTTCATCTCTGCCGATTGCTGACGGAAAGCAGTAGCGGAGGTTTGAGTTCTCTACGCCGAGAGTACACTGCCGTAATATCACAATGTTTCGACTAAC…	GGGTGTGTTGTTGGTGGGTTGGGTGGTCGGTCGCACTAGACTTTTC	TGAATAATTCTTCACCTTTAGACATCTTTGTTTATTTCCTGTTGTCTTAGGTTTTTG
YGR119C	2118-GlobalL_GL1_31	NUP57	TFIID-dominated	DPN	Unique	TTGGGAGAAAACTTTCCATACTTCAATTGTGGACTGATATAAGTATTTTAGTTTTGCCCGCATGATCATCCCACATGGCTACAGCAGTTCTCTCATAGGAAAATAGTACAATAGCTACGTGATATAATCTAAATAATTGTTGCCAATGTGTAATTATATCATTTTGAACGTACGCGAAATGGATTATTTTCAAAAATTTTGTTTCTTGAAATGAGTAAAAGCAAAAGTCCAACTCTCCAAGTCGATGTAAACAACTTTTTGCCAAAGGGACTGAAAGACTAAATCGAGGATTATCCCGTTCAAACTATTCCAGAAACGCTCGTTAGTAACAAAAGACATACCTTGTTGACCAATTGATCAC	GGGTGTGTTGTTGGTGGGTTGGGTGTTGGGAGAAAACTTTCCATACTTC	TGAATAATTCTTCACCTTTAGACATGTGATCAATTGGTCAACAAGGT
YGR143W	864-ML_M5_34	SKN1	TFIID-dominated	NoInfo	Unique	TAACGGAAACAGTAATCAAGTAAAAGAGCTTTTTTTTTCTTCTCCCCTTCCTGCCCTGAAGATAATTGAGTAAATGTTACGTTGAGAATGGCTTTTTGATATTTCATTAGATTTACTTCATTATTCTTCTCTATTCTCCCCTTTCATCAATTAATTGGGCGTGTGGCGTAGTCGGTAGCGCGCTCCCTTAGCATGGGAGAGGTCTCCGGTTCGATTCCGGACTCGTCCAAATTTTTTTACTTTTAATGAGGTATACTGGAATATTACGGCTCTTTTTTTTTAGAAACATATTCCTCAAATGGGTAAACGGACCCTGGTGCAAGGTGTGGGTGCTGAGACAAATACGATCTGAGTTGTTTTAAAAAGGAAAACAAATGAATGCGTGCCCAAAGCGGAAAA…	GGGTGTGTTGTTGGTGGGTTGGGTGTAACGGAAACAGTAATCAAGTAAAA	TGAATAATTCTTCACCTTTAGACATATTCTGCTATTGTTTATGTAACACT
YGR147C	1126-ML_M5_34	NAT2	TFIID-dominated	NoInfo	Unique	GATAATTAACTTTTGTTAGTTTTTTATTAATAATATATCATTACAAGAAAAATGAAATAAAAAAATAAAAACGTGATCCGTACTTATTTTTGTGTTAAGTATCAAATAATATAATATATAAAAGACCGTGATACAATAGAAATCTGCGTTACGTTGAAAACGTCATAAAGGTATCTTTGGGATGAGCAGTTGTTATTGTTCATGATCGTTACCCGGCTTCAAGTGGATTTTCACGAAGCCTATGGGCTTGACATTTACATGATATCACATCTTTAAGAACAAGGGAAAACCAAAGTTAAAAAGTAGCATAAATTCCTCTTAGATCGCTGCAAGGAGATTAGATCTTCCCTTTCTTTTTTGAAATTTTCTTTTTTGGTCTAGAGTTGGGGTG	GGGTGTGTTGTTGGTGGGTTGGGTGGATAATTAACTTTTGTTAGTTTTTTATTAATAA	TGAATAATTCTTCACCTTTAGACATCACCCCAACTCTAGACCAAAAAAGAAAATTTCA
YGR167W	2329-GlobalL_GL3_32	CLC1	TFIID-dominated	DPN	Unique	GCGGAACAAGTATACATTTTATTAACATAGACTACATACTAATCTGTAACATTTCTATAAAAAAGTTATTATCATCACATTACACGATAGAAACACTTCCATATTTTTTTACACTGAAAGGGGCACCTAGAAGATTAAACAACTAAACTGAAAATATACGTGCTAGAAAAAGGGTTTTACAGCTTTACTTAGGCGTTGCGAGTCACCCAAAAGAGCAGTTGAAGGACGCCGCCGTTTCACTAGATACATATATATATA	GGGTGTGTTGTTGGTGGGTTGGGTGGCGGAACAAGTATACATTTTATTAACATAGACT	TGAATAATTCTTCACCTTTAGACATTATATATATATGTATCTAGTGAAACGGCGG
YGR177C	1002-ML_M5_35	ATF2	TFIID-dominated	OPN	Unique	TGAAGGAAGCACGTCAGAAAAAGCAATATATAGTAATAAATTCATGCACTTTATAAATATGGTATATAATCAGTGGTACTTACTTACCCATAAATAATGGAACTTTTAATTTTTATGGGAAGGATACTGGATTTTCATTTTTTTCATTTTTTTTGGAACAGGGTACTGAAACTTTTCTTTTTGAAAAAAAAATAAGAACTGAAGAATTTCAATGAACTGGAAGGCTCATCCATTTTTTTTTTTTTTCTTCAGATAGAACAGGCTTTAGCAAATTTTAAGTAATCAGTATTTCAATCGCCACAATCTCAGGCTACATTGAACTCTGTAGGCCACCGATAAATATTGCGGGATAATGAGTAAACGAATTCAACGAGTTTCCTATTTTGGTATTCTATATTT…	GGGTGTGTTGTTGGTGGGTTGGGTGTGAAGGAAGCACGTCAGAAAAAGC	TGAATAATTCTTCACCTTTAGACATAATTAACCTGGACAATTTTTATTGCTGAAG
YGR183C	1003-ML_M3_34	QCR9	TFIID-dominated	NoInfo	Unique	ATTCAAGCCCTCTACTATGTTTTATAGTTGACATATTTGTATATAAAAACTTATACATTATTAAACATTTGCGCGTCGATTGACTTTTATTTATTATTAACAAAGAAGTAATACCAACCTAATTACAAATACTTCGAAGTGACTATCATAAGTTTCCTTATCTAGCGAAGGCAACTTTTGAACTCCCCAGTTGTTAATATGTATCATTATACACGACCCAATCAAACGCGGGGAAGTCAATGCCGAAAGAATTCTAGGACCTAAAAGCTGCTCAATCCTTGGGCCTTTCCCTAATGACATCCCCTCTCAAACTTTAGCTTAGCAGTTGTATTTAATGTCCTGTCACGGATAGTCAATAATCGTTGAAGGTTGATTTTCATATCCTTCGCAATTTCGTAA…	GGGTGTGTTGTTGGTGGGTTGGGTGATTCAAGCCCTCTACTATGTTTTATAGTTGACAT	TGAATAATTCTTCACCTTTAGACATTTTAGTCCGTATTGCTATTGTTGCTTTACGA
YGR186W	1627-TFL_TF2_33	TFG1	TFIID-dominated	DPN	Divergent	GTTATCGTCAATTAGAGTATGCGGTTATGGATGCTAATCTCTTTTTGACAATGACTAATTTGTATTCTGAAGAAAGAACAATTAATTTTCATAAAATTTTTCTACTTTGTAAATGTTCGAGTTCCGTTCTTAGTGATGCTCGAATAAGGACCTTCTCGCCTCCATGATAAAATAAAAATTATGATAGTAAGAAGTATGGATGGTTCGAAAGGTTGAAGAATAGCTAGGGAGGCCTATTCGAGTAAGCGCAAGG	GGGTGTGTTGTTGGTGGGTTGGGTGGTTATCGTCAATTAGAGTATGCGGTTATGGATG	TGAATAATTCTTCACCTTTAGACATCCTTGCGCTTACTCGAATAGGCCTCCCTAGCTA
YGR192C	865-ML_M1_34	TDH3	SAGA-dominated	NoInfo	Unique	ATAAAAAACACGCTTTTTCAGTTCGAGTTTATCATTATCAATACTGCCATTTCAAAGAATACGTAAATAATTAATAGTAGTGATTTTCCTAACTTTATTTAGTCAAAAAATTAGCCTTTTAATTCTGCTGTAACCCGTACATGCCCAAAATAGGGGGCGGGTTACACAGAATATATAACATCGTAGGTGTCTGGGTGAACAGTTTATTCCTGGCATCCACTAAATATAATGGAGCCCGCTTTTTAAGCTGGCATCCAGAAAAAAAAAGAATCCCAGCACCAAAATATTGTTTTCTTCACCAACCATCAGTTCATAGGTCCATTCTCTTAGCGCAACTACAGAGAACAGGGGCACAAACAGGCAAAAAACGGGCACAACCTCAATGGAGTGATGCAACCT…	GGGTGTGTTGTTGGTGGGTTGGGTGATAAAAAACACGCTTTTTCAGTTCGAGTTTATCA	TGAATAATTCTTCACCTTTAGACATTTTGTTTGTTTATGTGTGTTTATTCGAAACTAAG
YGR193C	866-ML_M1_34	PDX1	TFIID-dominated	DPN	Unique	AATATGTTTGAATAATTTATCATGCCCTGACAAGTACACACAAACACAGACACATAATATACATACATATATATATATCACCGTTATTATGCGTGCACATGACAATGCCCTTGTATGTTTCGTATACTGTAGCAAGTAGTCATCATTTTGTTCCCCGTTCGGAAAATGACAAAAAGTAAAATCAATAAATGAAGAGTAAAAAACAATTTATGAAAGGGTGAGCGACCAGCAACGAGAGAGACAAATCAAATTAGCGCTTTCCAGTGAGAATATAAGAGAGCATTGAAAGAGCTAGGTTATTGTTAAATCATCTCGAGGGAAAAATTCAAAA	GGGTGTGTTGTTGGTGGGTTGGGTGAATATGTTTGAATAATTTATCATGCCCTGAC	TGAATAATTCTTCACCTTTAGACATTTTTGAATTTTTCCCTCGAGATGATTTAACAATAA
YGR214W	131	RPS0A	TFIID-dominated	NoInfo	Divergent	CGAAGTGGTGAAAAGTGCTGACTGTCTATTACATACTTTTACAGGGTTTATTATTATAGAATGAAACAGGCAAGGTATCTTATCCCTTTATTATGAAAACTATATATACGCATAAGTCTTTTGCTGCATGATAAGCCCCTTCCCAAGAATATGACAACCTCTTATTGTTCTTTTCACCAAAGATCCACGGAACTCATCTTTAGCAAGTGAGGCTTGAAATATCACAGATATCATTGTGAATACCGCATTGAGCAGATTGTTGACAGCGGGCATCTTACTAACAGGCGCAATCTAAAGAAGCCGCGAAAAAAAAAAGAACACGCTAAACGATTCACCCATGCCAGCCAAGTGTAGATTTGTTTGTAGAGGAAAACAGTTGATGAGCAATTTACAGTGTTT…	GGGTGTGTTGTTGGTGGGTTGGGTGCGAAGTGGTGAAAAGTGCTGACTG	TGAATAATTCTTCACCTTTAGACATTTCGCTCTCTATTTAGTTTGCTATTTTCTAAGC
YGR218W	2121-GlobalL_GL1_31	CRM1	TFIID-dominated	NoInfo	Divergent	ATTTTGTATTTGAAGCTTTAACGGGTGTTAAATGCACAGCCGATACGGCTCATCCGAAAAGTAACGCCAATTATATTAACAGCTTTTCCATTTATTTAGAATGGCGATACAACGGAAACATACGAATATGATAGTACTCAATTGTTGTGTTGGAATAAAAATCCACTATCGTCTATCAACTAATAGTTATATTATCAATATATTATCATATACGGTGTTAAGATGATGACATAAGTTATGAGAAGCTGTCATCGATGTTAGAGGAAGCTGAAGTGCAAGGATTGATAATATAATAGGATAATGAAACATATAAAACGGAATGAGGAATAATCGTAATATTAGTATGTAGAAATATAGATTCCATTTTGAGGATTCCTATATCCTCGAGGAGAACTTCTA…	GGGTGTGTTGTTGGTGGGTTGGGTGATTTTGTATTTGAAGCTTTAACGGGTGTT	TGAATAATTCTTCACCTTTAGACATATTATGTTTTTATCCTATTTTTGAAGTCAGTGAGC
YGR240C	953-ML_M5_34	PFK1	SAGA-dominated	NoInfo	Unique	ACCTCATCTATAATTTTTACCCTGATCTAACTAACTTTGGCATGCCTGGTTCAATCTACGGGTTACAGTCATCGTTGAAAACGATGGAAAAACATGTCGAGATTCCTCAATCCATACACCATTATAGTCCGTTTTATCAGCTTCCACTAATTTTTTAAATCTCAGTTTCTTCTTGAAATTTAGCATCGTGCATGGGATAGCGGCTAGTAAAAAAGAAAATTAATATCTCATTAACAAAGTTATTGTACATAATCCGGTACAATATTCTTCAATGTACTCTCTAATATCGAGCACACTGGCAATATTCATGCACACATTCGCCTAATGCTGACGAATGCTTAATCAGTGCAATTACTGCCACCCTCTTGATATGTGGGCTAAATCCTTTAGGACCTGTAA…	GGGTGTGTTGTTGGTGGGTTGGGTGACCTCATCTATAATTTTTACCCTGATCTAACTAAC	TGAATAATTCTTCACCTTTAGACATCTTTGATATGATTTTGTTTCAGATTTTTTAT
YGR244C	1094-ML_M4_35	LSC2	SAGA-dominated	NoInfo	Unique	ACGACATCGTAGCCATATTAATATATACATACATATACACAGATACATTCATCTCTCCAACTGTATGAGGACTTCTCTACCTTGAATGGAACACCAAAGCCAGGTAGATACTAAAAAAAACTCTTTTTATGTCTTGGTACAGAGAAAAATGCTCCAACTGGTATCGATTATGTGTTCATCGGGAATTCTCGGCTTTTCCCCGCAGCGGCGGAGTGAGTATTCTAAAAGTTGGTTGGCCTTTCAATTGCCGCGTAGTCAACATCTTTGAGGTTTTATATAAGATCGACGTTTTCCTTATCAGCACTTTGACGTTTTCTCTCGAAAAATAACAGTGACTATAGAGCGATAGTCCAGTTTTTTTGTAACTGACTTTTAGGTAGTTAGGATTAATAAGGATTG…	GGGTGTGTTGTTGGTGGGTTGGGTGACGACATCGTAGCCATATTAAT	TGAATAATTCTTCACCTTTAGACATTTTGTTCAGTTGCAATGCTTCAGTATTTTTTTC
YGR248W	867-ML_M5_35_new	SOL4	SAGA-dominated	NoInfo	Unique	GCATACATTTATGTGCACTGTAAGTAATTATATAGAATTTTTTTTTTTTTTTTTTTTTCATATCTGTCAATACTTGAAAATGTTCTAGTTAGAGATTTACGTATACTGATCGCTTGCCTTCGCAAGGGATGGAAATCCCTTGAAAATTAAAAAAATCCCCCCCTAAGCAGCGAAAATTGTAAGATCCATAATATTTAAGAAATGACGAAGAACGTAGTCTTATCGCAGCAGTTTTCCAAACAAAGAATGCCATTCATCAAATAATCCACAACCACCTCAAGAAAA	GGGTGTGTTGTTGGTGGGTTGGGTGGCATACATTTATGTGCACTGT	TGAATAATTCTTCACCTTTAGACATTTTTCTTGAGGTGGTTGTGGATTATTTGATGAATG
YGR249W	1572-TFL_TF2_31	MGA1	SAGA/TFIID	NoInfo	Unique	CTGCAAAACAGCGCTAACGGAAATTTCCATGGAAATAGAATAAGGGACGCAGCAGGGTTTTTTTTTTGGCGAGCACACGAAATATAAAATTGCTTCGGGCCAGCTGCATGGAAGGGTTAATTTCGCCCCTTTATCGCAAGCTACGCAGTTCTCCTGGCTCGAGAATGAATCTGGCCCGCCGCAGACGTTTCCTGGCCCCAGATTAGGAAGCAGCGGCGGCGGAACGGAAGGTGCTCTAAGCAAAATAAGGAATATTAGCCACGCCGGTAATTCCCCTCCTTTGGTCTGCCCCTGGTCTGCCCCTTTCGTTTTTTATTTTTTTTGGGTGAACGGAATACTCCGTGGGCGGCACAAGGAGAGCCTGCGTAGGAATCTGTGCGTCTCAGTCGGGCGGGCCGA…	GGGTGTGTTGTTGGTGGGTTGGGTGCTGCAAAACAGCGCTAACGGAAAT	TGAATAATTCTTCACCTTTAGACATGTGGCCACCGGTTCTCTGAGCTA
YGR252W	2127-GlobalL_GL1_31	GCN5	TFIID-dominated	DPN	Unique	TCTTAAACACTTATGGGCAGCAAAAAATGCGTCTTTCTTCCCTCGTCTGTTGTTTTATGTAGGGCGTAATGATGTTTGCTTGTCAACAAATGAATACGTACAGAAGAGAATTCTAGCCAAGGCAATTATTGCATACTGCAAGTACTGAGTACGTTAACGTTGCTAGAATAACATTAAATGAGATGTAGCAATGCAGATCCTTCCTCAGTAGGCTTAATGCTCCACTAGAATTTTTGACCAGCCACTATTTGCTTTTTTCGCAATCCTTTTCAATACTCGAGAGCAAAGACAAAAAAAATAAGACATGTAGTGCGCTGTATGGAAAAGAATTAATTAGAACTTTACAAACGCGTGTTAAACAGGCATATTTAAGTGTTTGGACCTAAACAATATATCGAC…	GGGTGTGTTGTTGGTGGGTTGGGTGTCTTAAACACTTATGGGCAGCAAAAAATGCGT	TGAATAATTCTTCACCTTTAGACATCTAATGTAGAATACGAACCTGAGTT
YGR254W	1357-DP_Met_Trans2_34	ENO1	SAGA-dominated	OPN	Divergent	AGCATACTATACTATTCGACACTTCCTTTCAATCCTGGAATTAACAGTCACTTTTAAAAAAGACATCTACCGTGAAGGTGCCGTAGAGTATCGCGTTACCATATCGCCAAAAACTGATATACGCCGCGGAAACCAGGCAAACAATTGAAAAGAAAAATTTTGAGGAACTCTCTGCATCGAAGCCGTCTAGAGTTACCACTAGTCAGATGCCGCGGGCACTTGAGCACCTCATGCACAGCAATAACACAACACAATGGTTAGTAGCAACCTGAATTCGGTCATTGATGCATGCATGTGCCGTGAAGCGGGACAACCAGAAAAGTCGTCTATAAATGCCGGCACGTGCGATCATCGTGGCGGGGTTTTAAGAGTGCATATCACAAATTGTCGCATTACCGC…	GGGTGTGTTGTTGGTGGGTTGGGTGTAGAAAGCATACTATACTATTCGACACTTC	TGAATAATTCTTCACCTTTAGACATTTTGATTTAGTGTTTGTGTGTTGATAAG
YGR256W	869-ML_M5_34	GND2	SAGA-dominated	NoInfo	Unique	GCCTCTGTGTCAATCGATACAAGGTTCACTGAAAGACCAATTTGAGTTACTGAATGAAGAAAATTATCGCCACAATTATATTTATTCCTTTTTAATGTCGTATCACAATTCCAGAAGGGATATTTCTCAGAAACAGTTTAAGATCTGCGTGTTCCTTCTGCAAGAAGAAGGGAAAAAAAGAAAGGAGAAACAATAGCAGCATAAATCTTGTTCGATAAAACAACATCACTTTTTCTTGAAACTTCAAGGGTTTGCCTCCTTAGCTTAGTGGTAGAGCGTTGCACTTGTAATGCAAAGGTCGTTAGTTCAATTCTGACAGGTGGCAGTTTCCTTTTTATTTGTCAGTATTAATAATTGAGGCGCCCCTAATTTTTTTGGCACCGCTCTCGATGAAAAAGT…	GGGTGTGTTGTTGGTGGGTTGGGTGGCCTCTGTGTCAATCGATACAAGGTTCACT	TGAATAATTCTTCACCTTTAGACATTCTGTTCCTCGTGTTTTTTTAATTGT
YGR264C	2285-GlobalL_GL3_31	MES1	TFIID-dominated	NoInfo	Divergent	TTTTGTAGCAGTGTTTATTTTCAATTGAGTACTTTGAACCCGGTAGCAACTGTTTTGACCTTCTGTAGGACTTTCCCCTCACTAACTTTGTGGAATTTCTTTTCATTTTTACTAATGGACCCTTCGCTATGTAGCCGTGCCGATAAAAATATATTCCTGGTATTACCCGACGCTGCTATTTCAACTTTTTTCAATAAAAGGACGAAAAAATAACATGTTTAATCTTGAGACCTTCTGGGTTAAGTTTATTGATAGAGATTAAGTACTAGTTTAAAACGTCTCAGGCATAAAACATGAATTATGCTAACTTTTTAGCTACAGCGGACATAGTTGTACAAACTGAGGAAAGGCTTCTTTAACCAGGGATTTTGAAGTAGGAATTGTTGAAGTCAAAAATGG…	GGGTGTGTTGTTGGTGGGTTGGGTGTTTTGTAGCAGTGTTTATTTTCAATTGAGTACTTT	TGAATAATTCTTCACCTTTAGACATGCTTGTTGTAAATTTCCGCTTTTTTTTCAAGTTTT
YGR274C	206	TAF1	TFIID-dominated	NoInfo	Divergent	TTTCTCTATCTCTTGCTGACGTAGCTCTTTCTTTCCAACATTAGGTTTTATCGCCTTGTTCATTAATAAACTAGTCGATAATTTCATTTCGCGGCGATGGTTTTCAAATGTGCTTTTAAGAGAATAAATAGCATTTTAAACACAGAGAGAAAAAGAAGTACAACAGGAGTATAAGGCGAT	GGGTGTGTTGTTGGTGGGTTGGGTGTTTCTCTATCTCTTGCTGAC	TGAATAATTCTTCACCTTTAGACATATCGCCTTATACTCCTGT
YGR279C	2243-GlobalL_GL2_31	SCW4	TFIID-dominated	NoInfo	Unique	ATTTTTCTAGTTTGCTTTTCGGTATGGCTTGCTAGTATATAAACGATTGTAGATGTAAAAGAATGACTTAGTTGGATTTAGTTAGATATCTAGCTGGACCTTTGTGTAAACACTATTAAAAGAATAGAATAAGGGCTAAAAGAACTACTAAACAGAAAACAATTATGACAGAAGATAAAGAATACATATCTATTAGTTTTATAAAACAGAGATCTTCTCCTCGAGGAATGGGAGAAAACAGAAAAAAAAAAAAAACAAAAACAACGGTGCCGTTTTTGAAACAACACCACAAGAGAAAATTTCTGAAAAAAATGCGCGTGAAAAGGAATCANGTGCCTATTTTCCTCATTTGGAGAGGCTAAACGAAAAGGGAAAAGAGGTGCGTTGCGCGTGTTTCTA…	GGGTGTGTTGTTGGTGGGTTGGGTGACATTCCATTGCGTTTCATTGTGTGAGCA	TGAATAATTCTTCACCTTTAGACATATTTTTCTAGTTTGCTTTTCGGTATGGCTTGCTA
YGR282C	1127-ML_M4_34	BGL2	TFIID-dominated	NoInfo	Unique	AATAAATAGCAATTAATAACTGATATTACTATTTATGTTATATAATCATCGTTTTCTACGGATATGCAGTTCTATTTTTAGTAAAAGAAACGTTAAAATTTTTCTTTCAGTTTTTCGCCCTGAAAAAGAGAAAAATGTCACGAAGAAAACAAGAGGATATTTGTTTATTTTGATTTTAACTGCCTCCTTATAAAGAAACTTTTCCTCATTCACAATTTGGACTTCTTCTTGTTTTTTTCAATATAAGTTTATTGAGATAGACAACTAACCAAAAAGAAAAACGGTCAAAG	GGGTGTGTTGTTGGTGGGTTGGGTGAATAAATAGCAATTAATAACTGATATTACTATT	TGAATAATTCTTCACCTTTAGACATCTTTGACCGTTTTTCTTTTTGGTTAGTTGTCTA
YGR289C	1005-ML_M3_34	MAL11	TFIID-dominated	NoInfo	Divergent	TTATGTAATTTAGTTACGCTTGACTGATGTACATTTGAGATTATCAAAAAAACTGCTTAAGAGATGGATGATTTAATTTTTTAGAGACGTATTAATGGAACTTTTTATACCTTGCCCAGAGCGCCTCAAGAAAATGATGCTGCAAGAAGAATTGAGGAAGGAACTATTCATCTTACGTTGTTTGTATCATCCCACGATCCAAATCATGTTACCTACGTTAGGTACGCTAGGAACTAAAAAAAGAAAAGAAAAGTATGCGTTATCACTCTTCGAGCCAATTCTTAATTGTGTGGGGTCCGCGAAAATTTCCGGATAAATCCTGTAAACTTTAACTTAAACCCCGTGTTTAGCGAAATTTTCAACGAAGCGCGCAATAAGGAGAAATATTATCTAAAAGCG…	GGGTGTGTTGTTGGTGGGTTGGGTGTTATGTAATTTAGTTACGCTTGACTGATG	TGAATAATTCTTCACCTTTAGACATATTATACTATTTTTTTAGTTGTTTGATGTTCTTCT
YGR292W	871-ML_M2_34	MAL12	TFIID-dominated	NoInfo	Divergent	ATTATACTATTTTTTTAGTTGTTTGATGTTCTTCTATGTAGCATCAGAAAGAAACACCAACCCGAAAATTCTTCAAACAATCAATACCAAACCGCTTTATATAAAAAATTAAGATGTCGACATTCCTTATTTTTTACTGAGTTCGTTAAAGTTGGGTACACTCTTGATTACTGTAATTGTCTCTGTATGTCCCTCAAGCCCGGTACGTTGTCATTTTCTAGTACGCATCAACGGAGTGTTACATGATAGATAGACCGAGTAGAATCTATGGCTATGGGGTAATTAAAACCTTAAAGCTCCTTTCGCTGCCATAGTAATACGAATAGACCTTGGCTATAGTAAGTTGCATCTGTACCGTAGAGATTCTTGCAACTCGCTTAAACTCTCGCTTTTAGATAA…	GGGTGTGTTGTTGGTGGGTTGGGTGATTATACTATTTTTTTAGTTGTTTGATGTTCTTCT	TGAATAATTCTTCACCTTTAGACATTTATGTAATTTAGTTACGCTTGACTGATG
YHL001W	21	RPL14B	TFIID-dominated	NoInfo	Unique	CCCTTCAACTTATATAGCACCTTTACATATCTTTAATTTTTACGAAGAGCATTTTATTCAACTTTTGTACCTTTAAAGACGGTTTTCAGCCCACACATTTTTTGTTATTTTACACCACACAGTAAAACTTTCTTGCTTTTTTTTCTTGAGACTCCCCGACCATTGTTCGATATTCCAATTTTCGCAATCTTCAGAAAAGGGTATCCTAACATTCTAAATTAATAATAAAGAAGAGAGGCTACAAGCATTTATTAGTGTGAAGCATTTAAAGTAACTTCAGGAAATAAACGCGCAAATAAACCAAAA	GGGTGTGTTGTTGGTGGGTTGGGTGCCCTTCAACTTATATAGCACCTTTACATATC	TGAATAATTCTTCACCTTTAGACATTTTTGGTTTATTTGCGCGTTTATTTC
YHL011C	1006-ML_M5_36	PRS3	TFIID-dominated	OPN	Unique	TTATCTTCATCACCGCCATACCATTCTTGCATTCTAAATTTATTATATCTCTGTGTACGGCAGGCTCATCGATTTTTCTTTTCTTTTTTTTTTTTTTTTTTTGCCTGCGAAAATTTTCCAGTCGAATAGTAAGTAATAGGATGAGTTTTATAAAGTTATGATTGCGAACGGTATTATTCGCTAAACTCGTATCTGTTTATAATCACGTACCCTCTTATTTACTTACTTTTTCTTGAATATATCTAAGAAAGATTCATACTCTTTTTTCTACGTACTTTGCCAGCGCAGGATAAACGAACCTACCCATTCAAACTGAGCCTCATATATTCACTTAGGATTACAAA	GGGTGTGTTGTTGGTGGGTTGGGTGTTATCTTCATCACCGCCATACCATTCTTGCAT	TGAATAATTCTTCACCTTTAGACATTTTGTAATCCTAAGTGAATATATGAGGCT
YHL012W	872-ML_M5_35	YHL012W	TFIID-dominated	NoInfo	Divergent	GATGAATATCTCTTGTTCTCTCTACTAGATTGAATGCTGTGCTTTAGTTGGATTTTGTATTAGATGCTTTCGAGATGCCCAAACTAAAAACAAGGCGTGAAGAAAAAGAAATTTCGCGACGCATAATAATACTTTCTTTGACAGGGCCAGGGCTGCCAACTTTTCAGATTTTAACAATTGAGAAATTTATTGTGGTAAGAAAACCATAAATTTCCACTCTGTTGGAATTAAAATTTCCTGTATTGAACGAGAGTAGAAGCACACAATTTTCTTGAAGAAAAAGTAGTTAGTCTTCCATAATGTTCAATGGCCTTATCACACAAAAAAAAAAGAATGAAAGTACTATCAGCTTATAAGTCCTGATTAATTAAAAAAAGAATGCAGGAATAGCACCTTATA…	GGGTGTGTTGTTGGTGGGTTGGGTGGATGAATATCTCTTGTTCTCTCTACT	TGAATAATTCTTCACCTTTAGACATTGATCTTGTATATACTATGTAGAACAGTGAAA
YHL015W	160	RPS20	TFIID-dominated	NoInfo	Unique	GCGCCAAATCTGCACCTTGTGCATTTTGTTCACACATTCTTGGCGCTCCTAACTGGAGAAACGTCTATCATTGAGGATAACTCCGGATAGTCGCATTCTGATTGAATAGCCGTCTAGCTCCCTATTGTGACTAGAATACTATTGACATCGTTTTCTCATCAAAACCTCCCGATAAAGGGAAAAAAAGAATTATCTGACCAGATCATTCGGAAAAATGCGTATCGTCATTGATATCCTTCTTGTCTTGTCTGCTGCTAACACTATTTACTATGGAAAGAGAGATTTCCCTGAAACTTCTTATTTTTATCTCTATAGAAGGGGAAAAGATAAAAGTAAAAATGTAAAAATGTTTACCTGCAAGTTCACACCTGTACATTTTCTACATCCGTAAACATAAGA…	GGGTGTGTTGTTGGTGGGTTGGGTGGCGCCAAATCTGCACCTTGTGC	TGAATAATTCTTCACCTTTAGACATTTTGTATATACCTTTTTGTTTATTTTACTTGCTTT
YHL020C	1380-TFL_TF1_31	OPI1	TFIID-dominated	NoInfo	Unique	CGCTTACGCAGACATCTCATAGATAGACAAATGGTACGTTCGTTTTAGTATATAGATGGCACCTTATAATCTTCATATGCAACCGGGTAAAATCGGGCGTTCTTATTTTTTTTTTTTCCACCTCAATGAGAGGGATTAATAAGAGGATTGGAGCAAGACAGCGATCTGCACTTAGCCAAGAAAGCATATCAGGCCAGAACGTGGCATTTTGTTTACAGTGCTGATTAAAGCGTGTGTATCAGGACAGTGTTTTTAACGAAGATACTAGTCATTG	GGGTGTGTTGTTGGTGGGTTGGGTGCGCTTACGCAGACATCTCATAGATAGACAAATG	TGAATAATTCTTCACCTTTAGACATCAATGACTAGTATCTTCGTTAAAAACACTGTCCTG
YHL027W	9	RIM101	TFIID-dominated	NoInfo	Unique	AGACTGCAGCTCTTATACGTAATAAATATTCCACGAACGATAATACATACATAATTTTAATTCTGAACTTTGTTTTTTTCCTTCGAATGTTCTCAAAAGAATGCTTTACGACAATAACGCTGTTATCTTGTACATACTTTTCTCTGCCCAGTGACAGCAGGCACAATAATCTAAATACCGCGTTCGTGCGAGACATTCTCTGTGATTCACAGATTACGGCGCAGAAAATAAAATAGCCGTCCAGCTCGGAGTTTCTAAAATTACGTCCGAGATGACGGAGGCTTATAAAATCATTTCAGACGGGTGAGGGATGCCAATCTACGAGACAAAAGATAAAAAATTAAGACTCAATAATATAGAAAGGAACTAAATGTTTTCATAAGAGTCACCGTCTATAAC…	GGGTGTGTTGTTGGTGGGTTGGGTGAGACTGCAGCTCTTATACGTAATAAATATTCCACG	TGAATAATTCTTCACCTTTAGACATCTTAAGTCAATTTAAACAAACCTACTTTACCGTTT
YHL033C	118	RPL8A	TFIID-dominated	NoInfo	Unique	ACATAAATAATTTCTATTAACAATGTAATTTCCATAATTTTATATTCCTCTCCACCTTCTATTGCATCATGTACTATTCAAATGACTGTAACACTAGTATTATGAAGAAAACACCCAAACATATCTAGGCCATCAGATTTTTTTTTTTCATTTTTCATTTTTTTCTCATTTTCTTATTTATTTTTATTGAAAAATAATAACCGACGCAAACAAATTGGAAAAACCAACGCAAAAAAAAAAAGACGCTAAATTGTTTATAAAGGCGAGGAATTTGTATCTATCAATTACTATTCCAGTTGTCAGTTTACATTGCTTACCCTCTATTATCACATCAAAACAACTAATTCGAA	GGGTGTGTTGTTGGTGGGTTGGGTGACATAAATAATTTCTATTAACAATGTAATTTC	TGAATAATTCTTCACCTTTAGACATTTCGAATTAGTTGTTTTGATGTG
YHR001W-A	1116-ML_M4_34	QCR10	TFIID-dominated	NoInfo	Unique	GCTTCTCATTCTATTTTAATTATACTAGTACGATTTCTCACTCTGTAATTTAATATCAGTGTAATATGCACCTAGTTATGGGTAGTTTTTGCTAACGTTACGAGCCGCGAAACTGTCCTCAATCTTCACCACTACCTCTAATGACTGAAGAATGCTATGCGATATAACGCTGTCGCACTTTGAATATATACTTATATTTACATAGTTTTCAAGTGCGTATTACTATTGCAAAGTAGTATTTTGTCACGTGATTTTGATCCAATTAAAACTAAATATGGTTCAACCCGTTGTTTCCGCATCAAAAAACCATACCATTTATCAAGGGGACGGGATATATCACATAACAGTTTGAATGCATAATTTGTTATAGATATCTTCTGGAATAATCTTCACAGCAAA…	GGGTGTGTTGTTGGTGGGTTGGGTGGCTTCTCATTCTATTTTAATTATACTAGTAC	TGAATAATTCTTCACCTTTAGACATTGAGGTTAGTTTTAAGTCTTATGGATTGTATTT
YHR005C-A	2335-GlobalL_GL3_31	MRS11	NotReported	NoInfo	Unique	TATTTATTATTATGTAAAACTATTGACCTCACCTTTGTGATTCACGCTGTCCTCGTGAAAAAACTTTTTTTGTTTTTGTAGACCTAATAAAAGAACCTTTTTTAACAATGTCCTAACAATAATTTCAACAGTTGCCAAACCTCAAATAGTGTTGGAATAAAAATCCACTATCGTCTATCAACTAATAGTTATATTATCAATATATTATCATATACGGTGTTAAGATGATGACATAAGTTATGAGAAGCTGTCATCGATGTTAGAAGAAGCTGAAGTGCAAGGATTGATAATGTAATAGGATAATGAAACATATAAAACGGAATGAGGAATAATCGTGATATTAGTAAATAGAAATATAGATTCCATTTTGAGGATTCCTATATCCTCGAGGAGAACTTC…	GGGTGTGTTGTTGGTGGGTTGGGTGTATTTATTATTATGTAAAACTATTGACCTCACCTT	TGAATAATTCTTCACCTTTAGACATGTTTTTCTAAGTATGATAGTTCCTTCTTTTGCTTG
YHR006W	785-ML_M4_35	STP2	TFIID-dominated	DPN	Divergent	ATTAGGTCTACAAAAACAAAAAAAGTTTTTTCACGAGGACAGCGTGAATCACAAAGGTGAGGTCAATAGTTTTACATAATAATAAATAACGTTTTTTTTTTCTTCCTTTCATGTGTTGCCTTTCTTTATCCAATTACATTGTCAGCCCTTACATTTCAGTGCCTATTGAATTTGTTGACCACTTCCCATCAGCAATACCATCCTCTTACGCAATATATGATAATATACCCGCGACATAAATATTAGGTTAAAAACAGACGGCAAAATGTGCCTTGGGCGGCAAAATCATGAGAAGCGCACATGTCGTGATATCAATAGCACGGAATTCCAGAAGAGAGAAAATACCAGCACTTATAACAAATGATCACAGTAAGCGTGAAAAAGAAGAGCCTGTTGCTA…	GGGTGTGTTGTTGGTGGGTTGGGTGATTAGGTCTACAAAAACAAAAAAAGTT	TGAATAATTCTTCACCTTTAGACATGATAATGGATTTCCTTACTTCCCCAAC
YHR010W	61	RPL27A	TFIID-dominated	NoInfo	Divergent	ACACTATTCCTTCTGTTGTTTGGTTAAAATGCTATTGATACTTAGATGGTGTATTGGAGAGCACGAAAATCTTTTGCTGAGTGACTTGAACTATCAAACAGAATTACTTGTTGGCTGATTTTTTTTAAGTCTTGATTTAACAATAGAAAAAAAAAAAAAAAAAAAAGGAACAATATAACTTTTGTAGTACGTGTGCCAGGTTACAGATATGGTTTCACTTCTATGTCGTGCTTTTTTCATTCATACGTAATCTTATGCATGTAGGGGATAGACGCACAAAAGCACCAAGGCTGCATGTATTGATAAATTGGCTTACACGATTCCAGCTAAGGGGACTCGGACGGAACCGTCTCATATTATACGTTCAGTGAATATTTTTCACGGAAGAATGGAAAGGGC…	GGGTGTGTTGTTGGTGGGTTGGGTGACACTATTCCTTCTGTTGCTTGG	TGAATAATTCTTCACCTTTAGACATTTTTTTCTTTGGTTATGCTTTTGTTT
YHR019C	2286-GlobalL_GL3_31	DED81	TFIID-dominated	OPN	Divergent	ATTTTGATTTGTTCTTCTACTCTCTTACTTTATGGTTATGTTTTTTATATAATGTGTCGAAGCACGGATGTACACCAACCTCTATATTCTCTTATAGGAAAGCTTTTCAGGCCGCCAGCAACTATCTAGCAAAAGTAACGAGCATACTTTTTCCAATCGAGGGCCAAGACATTCAGTGACTCAAGCATCGCTTATCCAATTTTTCATTTTTTACCAAATCCGTGGCGCGTCCTCCCATCGGACGCAAAAGTGAAAAATTTTCCATCGTGCATGGTGATCAATGCCCTGATAGTTCGATCAGTCATACTGTCGAGCTATCAAAGACGATCAAAAAGGTAGAAGAAATTACGTTTGGGCCTCAGATTGTGCGTAGTAGTAGTCGGTGCTGGGTCCTCACGC…	GGGTGTGTTGTTGGTGGGTTGGGTGATTTTGATTTGTTCTTCTACTCTCTTACTTTATGG	TGAATAATTCTTCACCTTTAGACATGTTTGAAAAAAATGAGGATATAGATTACCTTGCT
YHR021C	179	RPS27B	TFIID-dominated	NoInfo	Divergent	TGTGACAGCTATCTACTTATTATCTATTTTATAAATCCCATAAATTCTTTCCATATTACTTACGTCTATTATAACCTTCCGCGTAAAAAAGAAATATTGACATCCTTTCTTGTATTTAGCCCATACATTTTCACCCATGCACCATTGGATTATAAAGAAAAAAATTTAATAAAAATCTGCCGGGGAAATTTCAGAAGAAAAAAGGAAGGTGTGTTCGCATTTAACACGGGCCACCATAAACTTTTGTTTGCCACCCATCTAGACGGGATCCGCCCCGCCCAAGGCTCTCTTCCTCTAGCTAGGCAATGTGGCTCTCGGAAAGGAAACTCCCACCAGGACGTGGTGGGAAATGCAGCAATTCCCCTCTGCTTCCCGCTGACCTTTCTTGGGCCCAGTTTA…	GGGTGTGTTGTTGGTGGGTTGGGTGTGTGACAGCTATCTACTTATTATCTAT	TGAATAATTCTTCACCTTTAGACATATTGATCTAATATATATGCACTAATTATCTGGTGT
YHR023W	2254-GlobalL_GL3_33	MYO1	TFIID-dominated	OPN	Divergent	AGTGCAAAAAAAAAAATTGTTTAGACGACAAAAATAGCGTTTAATAATCAAGGTCATGGCTTTTAAACAAAGCGTTAATCTTAATCCCTATATCTCCTCTAAAATGGACGTAGCTTTTACAAAGGGATATTACGCTTGAGTATCCCTTTTGAAGATCGTTGCACCATTACGTATTAAAGCATTTTTTTTCCTCCGTCAAGATCTTACCCGAATACTGCTGCAGGACATACAAAGCGCACTGACATGACGCAGGAAGATTGATTAGAACCGTCCGCAAAATTTTCTTTGTTACAGCATTAGTAACGCATCACCTCCTTCTCAAGCTAGGGCACTTTTAACTCATAAAGCGACACATTGCCTTTTCAAATATTGTAGCTTTTCAAATCACGCAATGGAATA…	GGGTGTGTTGTTGGTGGGTTGGGTGAGTGCAAAAAAAAAAAATTGTTTAGACGACA	TGAATAATTCTTCACCTTTAGACATTATTGCTGTTGTTGTCCTGTCTAACTTTG
YHR026W	1083-ML_M4_34	PPA1	TFIID-dominated	NoInfo	Unique	AATGTCCTTTACCCCTAGTATACTGTGTTAAATACTATTGTAGACCATATACATACTGTAATTGACCGTTAACGGTTATTATGCTGAGTCTTCTTCCGTTACCCGTCTTTTCTATCTATTTCGAAAATAAAAAATAAGTGAAAAGAACGAAATTTCACAACCATTAACAATACAGATAATGAATCGAAGTTGTTTTCAGTCTCAATTCAAAAGACTCATAGCCAAGGCCAGTTGATTGATTTAGCCACAAGTATCATTCAACGTAATATCCACAGGTGTTTTTTTTCTCACCGGAAGGCGAATAAAATACAGGAGCTAGAGCGTGTAAGATA	GGGTGTGTTGTTGGTGGGTTGGGTGAATGTCCTTTACCCCTAGTATACTGT	TGAATAATTCTTCACCTTTAGACATTATCTTACACGCTCTAGCTCC
YHR039C-A	1007-ML_M5_34	VMA10	NotReported	NoInfo	Divergent	ACTTGCAAATTGCCACACCCTTCCCTATTAACTGGACTCCTATTCCAGCTCATCTCATCGAATATGAACTTTGACATCCACTATTATTACCGCGAATTTTTTTTTTTTTCAATTTGTTACCCTGCCTTGGGTATCAAAAATTTCATCTCTAAAAGGGAGCGTGATAGATAAAGCAATCACACCTTAAACAATACATTTTTTTTTTTCCTGCAATCTCCAAAGTGTGCAAGGTATACAAAGCAGA	GGGTGTGTTGTTGGTGGGTTGGGTGACTTGCAAATTGCCACACCCTTCCC	TGAATAATTCTTCACCTTTAGACATTCTGCTTTGTATACCTTGCACACTTTGGAGA
YHR051W	1124-ML_M4_34	COX6	TFIID-dominated	NoInfo	Unique	TATAACAATTCTTTAGACTAGTATAAGTATACATTTTATCCAAGAATAATAACAGAAAATTCCAATCAAAAAGTTGGTGTTAGGCTATACTGATGGCCGTATCGCTCCATACGAGCCAATCAGGGCCCCGCGCGTTATTTCCGCCGCTTACAGCTTTCTTTGAATCTCCCTATGAAAAGGGACCTAATTGGTCCGGTCAAAGCATTAATAAAGATCAACAATTGCTCTTGCTTATCAAGGTGCCAGATCTCAAGGTTACCTCATTTCTTTACATTTCATCCACATTTTAGCACACTTATTTATTATTACAATTTGAAAAATTGTATCACTTCTGAGACTTAGTAGCGGAGATAAACAGCCGAACAATTGTATTTGACACATAAACTAATAAATATACAA…	GGGTGTGTTGTTGGTGGGTTGGGTGTATAACAATTCTTTAGACTAGTATAAGTATACA	TGAATAATTCTTCACCTTTAGACATTGTTGTATATTTATTAGTTTATGTGTCAAATAC
YHR071W	2215-GlobalL_GL2_32	PCL5	SAGA-dominated	NoInfo	Unique	AGCGATCTGCTCTTGCAGTTTGCCGTGGGAGGAAAAAGGCAAAAAGGCGACCATTAGAAAAAGAAACGAGATGACTAACACCTTTATCTTCGAGAAGGCGCGGGGCTGACAGGGCACTGCGCGATGCGTCATACTACTTGAATACAACACAACCCGTCTTCTGTTATATAAAGAAGAAGAATAAATTAGGAAGTAGGGGGAAAAGGCTTATAGTGTAAAAGTATTTTAGTTTGTTGTTGTAATTTCGTCTTTTCTCTCACTACCGTAACAACGTGGTAGTTGGCAGAATATATATATTCTTGGCAACCTAGTTGTTACTCAAATAGAAGAAAAAGCAAGTTTCTCCCTATTTATTTGGTTCTCCCTATTCACTCGCATTTAGCATTGGCATACTTTTTT…	GGGTGTGTTGTTGGTGGGTTGGGTGAGCGATCTGCTCTTGCAGTTTGCCGTGGGAGGA	TGAATAATTCTTCACCTTTAGACATATTTATTTTTATTTTTCTTTTTTTTTTTTTTTT
YHR084W	1381-TFL_TF1_31	STE12	TFIID-dominated	NoInfo	Unique	TCACTTTCAAGCTGTAGTATGTAAACGATATAGATGAAGTTTTCGTGTGTATAAATATATGAACTCTAGAGTGTTGCATAATTTGAAACACAGCATTTCTTTTCGGAGAGCTCGTTTCAAAATGAAACAAACGCCGTTGTCCGTTTTCGTCTCAATAGAAAAAGTGAAACAGATAAAAATTGTTTTAAAAGAAACGAATTTGCAACATCTTAAGATATATCAAAACTAATACAAAACAGCCTAAAAAAGATTGAACAACTCTTCGCGGTCAGGTCTCGACACCATAAATCGAAGTACTCGTACGCTAGTTTTCTCGCACATAGTACCACTACGTTCCTTTTACAATTAGATTACTTCTTTTTAGTTGACTTTTTTGAGACGTTCGTGCCATTCATAAAA…	GGGTGTGTTGTTGGTGGGTTGGGTGTCACTTTCAAGCTGTAGTATGTAAACGAT	TGAATAATTCTTCACCTTTAGACATCCTTGGTGAACAAGACAATTCAAATAAAGAAAGCG
YHR092C	1008-ML_M3_35	HXT4	SAGA-dominated	OPN	Unique	TCAACGATGTTGCCAAATAGTCGTACCTGAAAAGCTTAGGTTTTCCATTTATGCGAATATCTCTATGCAAAATAAATTTTAAGTACCTCAAAATTTTTTTGCACCGATCAAGATATAATAATCAGATGAGAATGAATAAACAAGACGCAGATGAAGGCTGGGCCTCCAACGAAACCCAGTACACTGCAGTAATTTCCACCAAGAAACGCTTGGCCTTCGTAAAGTCACTTGCAGCAGCATAGCGGAAACAAGGAAGAAAAATATCCGAGTCAGCTGGTTCCGGGATTTTTTTTTGCCCAATAGGAAAAACAATGCCCAAACCGGAACCATTTCCCGTTTTTTCTTTCGGTTTATCCGCTTTCTTCCAAAAAAATCCGTACAAAATGGAAAAACAATGTT…	GGGTGTGTTGTTGGTGGGTTGGGTGTCAACGATGTTGCCAAATAGTCGTACCTGA	TGAATAATTCTTCACCTTTAGACATTTTTGGCAGATTTTATTGTAAAAGTGTTTC
YHR094C	1117-ML_M4_35	HXT1	SAGA-dominated	NoInfo	Unique	GGCCACAATGAAACTTCAATTCATATCGACCGACTATTTTTCTCCGAACCAAAAAAATAGCAGGGCGAGATTGGAGCTGCGGAAAAAAGAGGAAAAAATTTTTTCGTAGTTTTCTTGTGCAAATTAGGGTGTAAGGTTTCTAGGGCTTATTGGTTCAAGCAGAAGAGACAACAATTGTAGGTCCTAAATTCAAGGCGGATGTAAGGAGTATTGGTTTCGAAAGTTTTTCCGAAGCGGCATGGCAGGGACTACTTGCGCATGCGCTCGGATTATCTTCATTTTTGCTTGCAAAAACGTAGAATCATGGTAAATTACATGAAGAATTCTCTTTTTTTTTTTTTTTTTTTTTTTTTTACCTCTAAAGAGTGTTGACCAACTGAAAAAACCCTTCTTCAAGAG…	GGGTGTGTTGTTGGTGGGTTGGGTGGGCCACAATGAAACTTCAATTCATATCGACCG	TGAATAATTCTTCACCTTTAGACATGATTTTACGTATATCAACTAGTTGACGATTAT
YHR104W	873-ML_M2_34	GRE3	TFIID-dominated	NoInfo	Unique	TATTTTTTGTAACTGTAATTTCACTCATGCACAAGAAAAAAAAAACTGGATTAAAAGGGAGCCCAAGGAAAACTCCTCAGCATATATTTAGAAGTCTCCTCAGCATATAGTTGTTTGTTTTCTTTACACATTCACTGTTTAATAAAACTTTTATAATATTTCATTATCGGAACTCTAGATTCTATACTTGTTTCCCAATTGTTGCTGGTAGTAAACGTATACGTCATAAAAGGGAAAAGCCACATGCGGAAGAATTTTATGGAAAAAAAAAAAACCTCGAAGTTACTACTTCTAGGGGGCCTATCAAGTAAATTACTCCTGGTACACTGAAGTATATAAGGGATATAGAAGCAAATAGTTGTCAGTGCAATCCTTCAAGACGATTGGGAAAATACTGTA…	GGGTGTGTTGTTGGTGGGTTGGGTGTATTTTTTGTAACTGTAATTTCACTCATGCAC	TGAATAATTCTTCACCTTTAGACATCTTTAAAAAATTTCCAATTTTCCTTTACGATTT
YHR119W	2135-GlobalL_GL1_31	SET1	TFIID-dominated	NoInfo	Divergent	GACTGGTTTTAATGGTATTGTTTTGGCCAATTTTATTTACTGATATTGTACACTTTTTTCTGCAATTTTAGTGTGAGATTTTTTTTTTTCAATGCCGATTTCTTACTAACGTAAACAACGGCAAAGAACAAAGAAATACACAGTTTTATCACAAAGAGTTGATTTTTGCTGAAGAGAAGCGTGAGGAGTGTATTCGAAAGCCTTGCATATTCTGGACACTTGCGATTCTAGCTCTTTACGGACGCCCGCATTCTTTTTTCATACTCTGTTTCGTGCTGCTTTCACACAATATTTTTCAAAAGTTTCTTCTCATCGTTTTTCTGTTAGCAACCCTCAACTTACGAGAGAGTTGCGACTAGCATAGGTAACATTCCTTATTTGTTGAATCTTTATAAGAGG…	GGGTGTGTTGTTGGTGGGTTGGGTGGACTGGTTTTAATGGTATTGTTTTGGCCAATTTT	TGAATAATTCTTCACCTTTAGACATTCTCTAAACGCAGAGACCTCTTATAAAGATTCAA
YHR124W	786-ML_M1_34	NDT80	TFIID-dominated	NoInfo	Unique	ATCGCACTTTGTATCTACTTTTTTTTATTCGAAAACAAGGCACAACAATGAATCTATCGCCCTGTGAGATTTTCAATCTCAAGTTTGTGTAATAGATAGCGTTATATTATAGAACTATAAAGGTCCTTGAATATACATAGTGTTTCATTCCTATTACTGTATATGTGACTTTACATTGTTACTTCCGCGGCTATTTGACGTTTTCTGCTTCAGGTGCGGCTTGGAGGGCAAAGTGTCAGAAAATCGGCCAGGCCGTATGACACAAAAGAGTAGAAAACGAGATCTCAAATATCTCGAGGCCTGTCCTCTATACAACCGCCCAGCTCTCTGACAAAGCTCCAGAACGGTTGTCTTTTGTTTCGAAAAGCCAAGGTCCCTTATAATTGCCCTCCATTTTGT…	GGGTGTGTTGTTGGTGGGTTGGGTGATCGCACTTTGTATCTACTTTTTTTTATTCG	TGAATAATTCTTCACCTTTAGACATTTTAAGCGCTTTTTATAATATTGTTATTTCTCTTT
YHR137W	1010-ML_M3_34	ARO9	SAGA-dominated	OPN	Divergent	GGGAAGTCATAGTAATAGATCTAGGCACGTGGCTGCAGTGACTCCGCGCAGGGCTGTACCGCCAAGGTAGATAAGAGAGCGGAGCACGTGGGAAAAGAGAGATACGGTATGTTACAACAGTCAAAGTAATGAACTTTCGCCCACGTGCGTACATCATTTACTATCTCAGGCCGCTGCGTTTGGAACTTTACGGCGTTGTAGTTGTAATTGCCATAACTGCCATGCATTTATGTATATATATTTTCGTACGTAATGAACATGGTTATGTTATATATTGTTTGCAATCAGAGAGAAGTTGAAGAGGAGAAAAAAAAAAAGAGAGAGCCGTACCGCAATAAAATGGACCCTTGTCGGTCACGTGAGCAAAAATACTATTGCCGCCGACGGCCGTAGATAATA…	GGGTGTGTTGTTGGTGGGTTGGGTGGGGAAGTCATAGTAATAGATCTAGGCACG	TGAATAATTCTTCACCTTTAGACATTGAGTCGATGAGAGAGTGTAATTGTGGTATGTG
YHR141C	100	RPL42B	TFIID-dominated	NoInfo	Divergent	ACCACAATTTTTGATAATAGTTTTGATGAAATAAACTTTCCACGTGGAGACAGCTTTGAAAAAACAGTTCAAAGTATGCCAGTGTAGCTTTGACTTTTTTTAATCTTTTTAGTTAAGTTATGCAATATGCTATTTTTATACCAAAATGGATCCTTTTTGATTTCGTGTCTTGTGAAACTTTTTCAATATTTAACCGTTTTAAGAAAGCGAAGCGGGCAACACCAGAAGAATGTCAATAACTTACTGTAACAACATAAAACATGGCATTTTAAATAGTACTGCCAAAATTTAATGCAATGGCAATTAGTTGGCTATGTTGCTACATATTATTTTCCATAGCATTCTCTGTCACAAACTTCAAAATAAAAGACAGTGACATCCGAACATCCGATACACCCA…	GGGTGTGTTGTTGGTGGGTTGGGTGACCACAATTTTTGATAATAGTTTTGATGA	TGAATAATTCTTCACCTTTAGACATTATTACTGATTGTTTTTTTGCTTAATCTCC
YHR163W	874-ML_M2_34	SOL3	TFIID-dominated	NoInfo	Unique	GGGGCTGCATTGTTTCCTACGAATTACTCATTTGTTTCGTGCGCTTTCCTATTGCGCGCATGACTAGGATGGAAAAAAAAAGAAGAAAAAGAAAAGCGTTGAGTATATAATAAGAAAGAAGAAAAAGTCCGAGAGAAAAGAAGCACAAAGGTTTTTCCTCGAGGAAAACAGTAAAGTTTGATACGCACATCGTTGACATCGCTGACTGCAATAGGAAACTGAAATAGACGGCAAACCATTAGTTCATTCGAAAGAACGTATTGTCGAGAATTATCACTCACTATATCAGAAAATTGACACACGAATTATATAAACGAAGTTATACAGAAAAAGATTAAAGAAAAGAAAAATGTCTACATCATCCGTACGTTTTGCATTTAGGCGGTTCTGGCAAAGTGA…	GGGTGTGTTGTTGGTGGGTTGGGTGGGGGCTGCATTGTTTCCTACGAATTACTC	TGAATAATTCTTCACCTTTAGACATTTGTCGCGGACCAGGGGTAAAG
YHR170W	2115-GlobalL_GL1_31	NMD3	TFIID-dominated	DPN	Unique	AAAATTCTAAATAAGATTTAAAGACGTACATATCGTACAATCTGGATACTGTTTTCCAGGACAACTGATAGATACAATTTTGGCACATATGAAGTATGTTTCTATATAACGGGTGAGAAAATCGCTGTAAATTCAATTACGTACAATCACCGACGGGTAACTTATTTTTTTTTCTTTTTCTCTTGTAGTTGGAAAATTTTTTGAAGCTCATCGCATTGGAAAAGAAAAATTACTAGCAGTTGTGATGATTTAACTATGTTTTGAGGAACCTTGGCTTTATCTTTTATTTGTCGCCTGGTACATAACACTACATTTTATTGTCTAATAAACGTTGAGGAATTTGACAAAAGG	GGGTGTGTTGTTGGTGGGTTGGGTGAAAATTCTAAATAAGATTTAAAGACGTACATATCG	TGAATAATTCTTCACCTTTAGACATCCTTTTGTCAAATTCCTCAACGTTTATTAGACAAT
YHR174W	875-ML_M2_34	ENO2	SAGA-dominated	NoInfo	Unique	ACGCGGCGTTATGTCACTAACGACGTGCACCAACTTGCGGAAAGTGGAATCCCGTTCCAAAACTGGCATCCACTAATTGATACATCTACACACCGCACGCCTTTTTTCTGAAGCCCACTTTCGTGGACTTTGCCATATGCAAAATTCATGAAGTGTGATACCAAGTCAGCATACACCTCACTAGGGTAGTTTCTTTGGTTGTATTGATCATTTGGTTCATCGTGGTTCATTAATTTTTTTTCTCCATTGCTTTCTGGCTTTGATCTTACTATCATTTGGATTTTTGTCGAAGGTTGTAGAATTGTATGTGACAAGTGGCACCAAGCATATATAAAAAAAAAAAGCATTATCTTCCTACCAGAGTTGATTGTTAAAAACGTATTTATAGCAAACGCAATT…	GGGTGTGTTGTTGGTGGGTTGGGTGACGCGGCGTTATGTCACTAACGACGTGCACCAAC	TGAATAATTCTTCACCTTTAGACATTATTATTGTATGTTATAGTATTAGTTGCTTGG
YHR178W	1382-TFL_TF1_31	STB5	TFIID-dominated	NoInfo	Unique	GGCAAAACAATCGAGAACCCCAATCAAAACCATGTGAGATACCCACTTCGAAAGTTACTGATATTATAACTCTTGTGTCCTCTCTTCTAATACCTTACTTTCACCTTTCTCACGTAGTTAAAGTTGCAACAACACATTTTGTCCTCATCCAATTTCTTCTATAGAATATCCGTTTGCCTCCAGGAGTGAAGAAATGATAGCAGTAACACTGTGAAAGCGAGACTAAGAGAAACGACTTAAAGCTCGAAGACTTCTTGAGGATACGTTTATGTTTCTGTGGCTTCTTCTTCGCGGCGCGGTTCTCGCGTATAGGAATGTTCTAAGACAAGAAGGCATGAAGTTATGTTAACAGATTCTATATCTACTCGCTACGCATATATAAACGGATTCATCATTGAA…	GGGTGTGTTGTTGGTGGGTTGGGTGGGCAAAACAATCGAGAACCCCAATCAAAAC	TGAATAATTCTTCACCTTTAGACATGTCCTTCTTTTACACCTTTGTATTAATTTTTTAGC
YHR183W	876-ML_M2_36	GND1	TFIID-dominated	NoInfo	Unique	GCTATGTCACTAATGATCTCGTCGGACTGATAAAATTATGGCTGTTAGAGCTACCCGACAGCCTAATACCTTCAAACCACTACGATGACTTAATTAAGGCCGAAAAATCGCTAACATCCCTATGTGAACAGTTTCCGACGAGCTCCTTAAGGTTTCTACAAGAACTAGCAAACCATTTTCAATTGATCAATAGCAAATACTCACTTCCGCCGCAAACAATACAAGATTTGTTTAGAGACAACAGTGACATAGACATACCATTGGCCCATCACTTCGTAAGAAGAACAGGCTTACAGAACCCTATCGACATCAAAATCTTGTCACCAACATTATCTACATTTTTCATCAACGAAAGAACTGTAGAAACTTTGCAAACGTTGATCGCAAACAGGATCACGA…	GGGTGTGTTGTTGGTGGGTTGGGTGGCTATGTCACTAATGATCTCGTCGGACTGATAAA	TGAATAATTCTTCACCTTTAGACATTTTATTGTAGTTTTTGTATAGAAAGTGGCTTTTTT
YHR203C	191	RPS4B	TFIID-dominated	NoInfo	Divergent	TCCCTGAATGTAACCAATCCATGGAAATATGAAATTATCATGGTTACTCTTGACCCATTAATACATATTCAAAAACGCGTCCTTCTTTATTGCTTATTATTAATAGTCGCTGAAACACGCCAGAAATAAATCGTTACCCGTCGTTAAAGCACAACGGAAACCTATCAGTCTATACCAAATGTACTAATAGTGTAACCATGGTGAGATAGAGTCGCCAGTGAAACTAACATTGAGCAGTGCTTGCTTTTCAGCCTGTTTTATGGTTATTCTCTTTAAACAATTATTTTCGAGACAATTATGCATCCATACATTTCACCCAGACATTTTGTGTGCGCGTTATTGCGCTTTTTGCAGGGCGCATCTCCTTTTTTTCTATTTTTTCAGGCTAGTCAGTGTCAC…	GGGTGTGTTGTTGGTGGGTTGGGTGTCCCTGAATGTAACCAATCCA	TGAATAATTCTTCACCTTTAGACATCTTTCCTCAATAGTGGTGTATCTATT
YHR206W	1383-TFL_TF1_31	SKN7	TFIID-dominated	NoInfo	Unique	TTTCTCAATCGCTCCTCTTGCCCTTCCTCTTCTTTTCCTTTTCTTTTTATTTTTTTCTAATTTTTCTATCTTTTATTTCTACTTCTATTATTAATTTGTATCTTCTAATCGTTTTTCCCACTTTATCGAAACATTTCTTCTATTTATATATGTAAAGTATGTATGTATTTTCGTTTTATTTAAACTCCAAAAAATGAATAATTGTTCCTGCAAATTTCTAGTTTATCACGTCTCATAATCACTGCTTATACCTCACCATTCCATTGTACTTTGACATATTTACCCCTCATCTATATATAATCAGGGCTTAAGTAAACGCTTCGCTGTGATTTCCCAAAGTCGGTTCGGAAATTATAGGTCGGTTATATCATCCGAAAAAAAAAAAAAAAAAGTTTTTCT…	GGGTGTGTTGTTGGTGGGTTGGGTGTTTCTCAATCGCTCCTCTTGCCCTTCC	TGAATAATTCTTCACCTTTAGACATAGTGGATATCAAAAGTAAGCAACGAAAAAATAGGA
YHR208W	1011-ML_M3_35	BAT1	TFIID-dominated	DPN	Divergent	TTACCTATTTAGCTTCTATTGTTATATGGAGAAGTTCCCCATGATTATGATATCAAGAAAGAAAAAGAAAAAGAAAAATAATACGAAAAAAAAAATTACGAAGCTAAAATAAAAAAAATTACGGCAAGGAAAGGGTTTACTGATAAAATTTGTTATCATTCTTGCTAGTCAGTAAGAGCATATCTGCTCAAGTAGACAAGGGAAACTATCGCAGGTGGTCCGGAAAGTACTTGACAATCAAATGCTCGTCTGAAAGCCAATGAGGAAAACTTGTAGACTGTACTAATTTTTCAAGAGAAAGAAAGATACCGTATGTTTGACTATTCTAACGAGATTTATGCTACAAACTCCTCGAGAAGCAAACTGAGGTAGAATTACCCACCCACAGCGCGATAAGTC…	GGGTGTGTTGTTGGTGGGTTGGGTGTTACCTATTTAGCTTCTATTGTTATATGGAGAAGT	TGAATAATTCTTCACCTTTAGACATGTTTTAGTATGCTAAGGTTCTAGCTGATTTTGCGT
YIL009C-A	2164-GlobalL_GL2_31	EST3	TFIID-dominated	NoInfo	Unique	TGATGGGAGGGATGAAACAGGCAAAAATTACACTAGCATGAAAATAACGGCACGTTCCATGCTTCAAAGACAAAGGTTTGAACTTGGGCCAAATTGTGAGCAGCTGTTTTGAATTAATCAAACAGCTCATGGTTTTTCAGTTCTTTATGTTCGAACTGGGTTGTGGTCCATATCATGCCTCGCCTGCAACTTACGCATTAACCTTCATCACGGTATAGCGGAGGCAAAGATATATAACTTGCAAATTATTGAAAAACGAACATGAAAAGTAGTAGAAAAATCAGCTAATAGAATCTATCAGATTAGGCATATCCATTTTAAAATGAAAATTTATTTACGTATATCGACTAGTATTCATACTACTAGCATGTTACCATATATGCTATAAAAAGATGACAG…	GGGTGTGTTGTTGGTGGGTTGGGTGTGATGGGAGGGATGAAACAGGCAAAAATTAC	TGAATAATTCTTCACCTTTAGACATTGTTTACTTGTTATCCCGATTTGTACCCAGGATTT
YIL021W	1573-TFL_TF2_31	RPB3	TFIID-dominated	NoInfo	Unique	TTGGTTTCGATGTACTCTTTTGTTTTCTTTTCCTTTTCCTTCCTATTCCGCTTGTAAATAACTCCGTTATGTCTCACCTTCGATCCCCACTTTTTCTTTTGGAATACTGCATCAAATAGGAAGAGAGAAAAAAGGAAATCATATCCCAATATATTTGAACATACGACACGATATACCTTATATAGTATCATCTGTACTAATAGTACTATAACTAATACTTCTTGACGGACAAGCTTCGCAACTCGTTCGCAATGACCAAGTTTGGCTTTCGGGAAGCAAAGTGGAAAAAAATGAAAAATAAACTAATTGAAGTGGTAAAAAATAAGCTGTGTGTGTGCATATACATCGTAAGTGCGTTGGCTGTTCTGTGGAAAAGGGAGACACTTTTTATATCAGGTG…	GGGTGTGTTGTTGGTGGGTTGGGTGTTGGTTTCGATGTACTCTTTTGTTTTCTTTTCCTT	TGAATAATTCTTCACCTTTAGACATTTTTCAATATTGTTTTAGTTTTTCAACGCTGGT
YIL034C	2250-GlobalL_GL3_31	CAP2	TFIID-dominated	NoInfo	Unique	GTAAAAAGGGGAAGCGATCTTAAATCCACATGAATTTCCTTTCTCTTTTTCTTCTTCTTCTGTTCCCTTTTTCTTTCTTCTTCCTTCAACGTCTACGTAAATATAATGTATAACATCTCCACTTTCCTTTCCCTTATAGCGTTATGTTACCTGTTTAAACTCTAAATTCTTCATCTACTACTGCTGTTACTACATGTATATATGTTCATTTTTTTTTTTTTTTTTCACCACGGAAAACGTAAAAATGAGAGCATTTGTAACAAATAAAGGAGAACTGTTCAATCAAGTGACATACAAAAACTCTCTCCAACTCTACAATCACCACCGTA	GGGTGTGTTGTTGGTGGGTTGGGTGGTAAAAAGGGGAAGCGATCTTAAATCCACATGAA	TGAATAATTCTTCACCTTTAGACATTACGGTGGTGATTGTAGAGTTGGAGAGAGT
YIL036W	1384-TFL_TF1_32	CST6	TFIID-dominated	NoInfo	Divergent	CTTTGCCGTACTCTTAGTTTTATCGAAAAGTGGTGTAGATTTTCAGCTACTTAAGCCATGTTAGTGTTCTAGTTTTTTGCTTTACATGTTATATAAAGGGCCAAGATAGCATATGTAAATGTTTTATTACTGGGCTGAAACATTTTTAAAACATTTTTCAATAATGTGCTGTTATAACCGTACAAGGACGGTTATAATTCTGAATTAAAATGCTGCACCGAATGAAAATACCAATGTTCTTCCAAACCTATTGGCGAAAATTAAGATAAGCTGTCGCCTCTATAATCAAGAATAATCTCAACTATTATAAATATTATTCCCAGAAGTTGAAATTGTGACACATTTGAGTAATATCACCTTACACGGAACATAGTTGCCCCCTTCTCCGAAATTGCTGAC…	GGGTGTGTTGTTGGTGGGTTGGGTGCTTTGCCGTACTCTTAGTTTTATCGAAAAGTGGTG	TGAATAATTCTTCACCTTTAGACATTATCCTACCAAAAAGGTGTGGGCTTATACTT
YIL052C	80	RPL34B	TFIID-dominated	NoInfo	Unique	AGGATTGAAACTTCTTTACTGCCTTTTTTCCACTTGCGATACCGAGGAGTGTACATTTATAAACATTTTAGTAGCATTCTTTAGCGTATATAAGATTTTAACTAAGAAAAGAAACGAATTTACGGAGTTTCAGAATCAGTTTCTTGCCGTTGTAGAAAATGTGAGGGGAGTTTCCCTCTACTTGTATCAATGTTACAAGACAGGGGTAGAAACCTATTACGTGTTGGAACTTATTTTCTTGAACACTCTAATCATAAATTCTAAAAAACTGTGACTGTGTTTTCGTCACAACTTTGCGGTGTACAGATGTCGTCACATACCGTGTGTTGTTTGGGTGTTTTCCTTTCAGCTTTTTTTTTTTTTGAATTTTTGAATTTTTACTTTCATTTGCTTTCGGAG…	GGGTGTGTTGTTGGTGGGTTGGGTGAGGATTGAAACTTCTTTACTGCC	TGAATAATTCTTCACCTTTAGACATTTTTAGGGTTGTTCGTTGCTAATC
YIL069C	172	RPS24B	TFIID-dominated	OPN	Unique	CGATATACAAGAAAAAAAAAAAGTTCACTGATTACATATAACATAGTATAGTTTTCCCTTCATTCGTGTATTGTTATTATTTAACAATCTTATGAATATCACTGCTGTTGACAGTTGATTAAATCTGCTAAAGCATCAGCAATAAATAAGGTACTAGCTGTGCCTTCAGTAGGAATGATGTCCATAGACTTTTTTTTGATCAACTACATCTGTACATATTTTATTCCTTTTTCGGGAAACTGAATAACTAAAATTCGAAACTTTCTCTTCCGAAAAAATTTCCAGGCAGTATTCCCGTCTAGTTAATCACTCGGAAGGAAACAACGAGTGAGGTTTCGTGTCATTCTCTAGACGGAGCCCAGTGAGTCTACGTCCGTTTGGGCAGCCTGATCCTTTTGT…	GGGTGTGTTGTTGGTGGGTTGGGTGCGATATACAAGAAAAAAAAAAAGTTCACTGAT	TGAATAATTCTTCACCTTTAGACATTTTTATTGATCTTCTGTAGGTACCTTAGCGTTT
YIL079C	2100-GlobalL_GL1_31	AIR1	TFIID-dominated	NoInfo	Divergent	CTCCGTTTTATTTTCTTGCTCTGTTAGCTGTTAATTTTTCGTTAACCTGTAATCTTTCAGATGACACATCATTTAATGCACGATTTATCTAACTTTCTTTTGTTGCCATCGCAAGTATTTTTTTCAAGTGAAAATTCCTCGAAAAAAATTTTTTAGCAAGATAGCCGTATATGATGATTTATACATATCACAAGGTAAGAGTCATTTAAACAGTAAAAAGAAAGCGTTTGCGTCAGCATATACAATGGCACATCTGTAAATTCATTTATATATTATATGAAAATGTGACTTCAATATTTCTAAAGTGACTTCCATAGGCGCTTGTCCTTTGTCTTTGTTTCTTGCTACTGTTAAAGCTCATTGACAGGCTTTTCAATTTCTTGGTCCATGAAAAAATGA…	GGGTGTGTTGTTGGTGGGTTGGGTGCTCCGTTTTATTTTCTTGCTCTGTTAGCTGTTAAT	TGAATAATTCTTCACCTTTAGACATAATATCTTAGCTCCGTGGTCCGCTTCC
YIL099W	877-ML_M5_34	SGA1	TFIID-dominated	NoInfo	Divergent	GTTGGAGAAGGTGTCTATGATAAGGTATTTTGAGCTTGCCGTTGTGTGGGGAGAAGAACTGGATGCGTACCGAGAACGAGCAAGTTAAAACACTAGTACACGAATAATAGATATATATATGTATGTATATATATGTTGAAGTGTGTACACACGTACACGCACAAGCTACAGACGCCACGCGGCCCGGCATTCATATATGTACATACATTTATGCACATATATATATATATATATGTATATGTAAATGTATATATACAGCTTGTGATTTCGCGCGCCGAATGGGCTGAAAAGCACAGTATAGTGGAGAAGAAGAGAGAGGAGAAGGGGAGAGGGGCAATAGCAATGGATGTGGTAGAATACAGGGAAGGCCAAGCTGTTGTTCAATGGATGCGGTTCGAG…	GGGTGTGTTGTTGGTGGGTTGGGTGGTTGGAGAAGGTGTCTATGATAAGGTATTTTGAGC	TGAATAATTCTTCACCTTTAGACATTTTGCTGCTGTTACTTATTTGAAATCTTGCTCT
YIL107C	1092-ML_M4_34	PFK26	TFIID-dominated	NoInfo	Divergent	GGAAATTGAAGTCCTTATTGAATTAGGAAAATTTTGTTGAAGATACTAACAAAAAAACCGGTTTTCTCTCGAATAAACTAAAAAAATATCTATACAGCTCAAACGGGCTGAGCTAAGGCTCTTTTAGATCAGTAATGTTACCAAAGCTATAATTGTAATTCTTCTAACGTTTTGATATTTCCATTTTGGGAAGTAGTATTACCCTTCTTTTGATCGAACGTATTTGTCATATTATACGAGTGGGATACCCGACCGATAATAATAATCACGTTTATATCACGTGATCATCTCTGAATACCAAAATCACAACATACGGAAATTAGGGGACATAAGATTTTTTGAGGAGAGATTTCTTTTCCTATTTATTTTTAATCGCGCCATTACTGACAATAGCAAATT…	GGGTGTGTTGTTGGTGGGTTGGGTGGGAAATTGAAGTCCTTATTGAATTAG	TGAATAATTCTTCACCTTTAGACATGAGCTTTTATTCCTCTTGCCTTTGTTCCCTTG
YIL111W	1012-ML_M3_34	COX5B	TFIID-dominated	NoInfo	Unique	AACAATTCATCGGTCCGTTGGCATATGCTCATACATAGTTGCATTTTCGATTCATTAAATACTATTCATGTTAACATAATTCCATATAATCGTACTGTTTTGTCATTATTATATCGGCATGACACTCACCAATTTCTTTTTTTGATTTTGTATTGTTCGATAAGGCAACGAACGAGTACTCGAAAAAATGTCATGGACCCCTTAAAATTACTGAGGGGTTCAGAAAATACCGTGCAAAAGACGAAAAAAGACGAATTTCATTTGATTTATATTTTATAAATGACTGTTGCATTAAACAATAGACCAATTATTTCAATTTAATATTCTTTGCAGGAAACTTTCACAATGGAATAACGCCACATATTCATTGTAAAG	GGGTGTGTTGTTGGTGGGTTGGGTGAACAATTCATCGGTCCGTTGGCA	TGAATAATTCTTCACCTTTAGACATCTTTACAATGAATATGTGGCGTTATTCCAT
YIL125W	878-ML_M2_36	KGD1	TFIID-dominated	NoInfo	Unique	CGTTTTCATCACCACATGTTTTTTTTTTTTTACGACTATATCCCTTTCCCCTCTAATACTCTTTCTAGCCTTTTTTTCTACCTCTACATATGTTTATAAAATATATACCACTGTAACAATAAGATCGACAGAGCGAATATAATTCTTTGAGTAACTAATATCCTTTGGCTTATTCTCTGGGCTTATTAGTGCCGCAAAATAATTACCCGGCGGCGATGGACCAGTTAGCTTCGACCGTTTGCGATTCCGGGGCTAAGGAAGGGGCCTCTGCAAATAAGAAAGAGGCATTACACATAAATGATTGGCAAAGGGACTGCGGGAGTCAAGACCTACATGTAAGTCCGATTTACGATAACGGTTTAGATTCATTGGGTGTGTACTATTTATACTTTAACAAAC…	GGGTGTGTTGTTGGTGGGTTGGGTGCGTTTTCATCACCACATGTTTTTTTTTTTT	TGAATAATTCTTCACCTTTAGACATAACGGTAAAATTTAGTATTTTCTAAAAACTGCTTT
YIL126W	2154-GlobalL_GL2_31	STH1	TFIID-dominated	NoInfo	Divergent	GTACAGCAAAATAGCATTTATTTTTATTACGTTTAATCTTCTTCACTAGAGTCTTCCTCGTCGCTTAGTCCTACAGGTGCCAAACCCGGTGTCAGACCAGGATATCTATGATCTTTAACAAAATCGCTCTCTTTGATATCTTCCTTGAATTGTTTTCTTTTGAACCTTCTTCTTTTACTCCTGTCTGTGTTCGCAGTGGAAACTGTATCCTTCAAGATGGATTGCTGAATGTCTTCAAGCTCATCTCGTACTTCCTCTTCTAAATCCCACGACCTCAAATTTTGAGAATTCCTTTTGATTAACTTATTCAAATACTTCCTCTCATGGTCCGTTAATGTGCCCTCATGTTGATGTTTTTTCAAAACCTGGTGTTTTGCCAGTTGTTCAAGTTGCTCTTTA…	GGGTGTGTTGTTGGTGGGTTGGGTGGTACAGCAAAATAGCATTTATTTTTATTACGTTT	TGAATAATTCTTCACCTTTAGACATTCGCGCTTGCTCTAAACTGTGCTG
YIL131C	1386-TFL_TF1_32	FKH1	TFIID-dominated	NoInfo	Divergent	AACGCCCTTATCAATTATAATATGCGCTCCTTTTTCTTTGTCTCTTACCTTATGGAACTCAAATAAAAAGAGGCTTTTTTTCTATATGTTAACCTCTTCGAGATTTTCTAACCGCTTTATAAAAAATTCGATTACTGGTTGTCTTCAATGCAAGGAACTACTCAACAATAGAAGGTCATGTCCAGGTAGACAAACCTCATTACTGTAGTCACTTTTGAAAAAAAAATTACCAAAAAAAAAAAAAAGAAAAAAAGAAATCACTAGGGCTTGAAGAGCGTAGGTCTTATAAAATGTTTTTTAAGGGCTTGAACGGAAATATAGCATATATGATAGGTCTAAAAAAGTTACGAAATAGGTTATGATCCATGGATGAGGTAAACAAAAAAATGGAAAAACATA…	GGGTGTGTTGTTGGTGGGTTGGGTGAACGCCCTTATCAATTATAATATGCGCTCCTTTTT	TGAATAATTCTTCACCTTTAGACATTTATTATTACTGTGTCTCTCCAAGCCTTTCTTTGC
YIL144W	2227-GlobalL_GL2_31	TID3	TFIID-dominated	NoInfo	Divergent	CAATTCTATATGGATATGCAGTATAAAAACTTGTATAAAACAGTGCAGTATCAACACACACCACTTCTTGTACACATAAATATGTACGCTACATCGAGAAATGTTCATTAATCTCTTGTTGGAAAATATGACAAAAGAAAAAAACTCGTTAAAGTAACATTTACCCGGATATCTGTTCAGCCAACATTATAAAAAAGATGGGCGCTTAATTTCCACTCTTACAGATATCACTCCTTCTAATTAACTTACATCAGTAAGAAAGTAAAAAGAGCAACAATTCGCCACAAGAAGGTCTCTGTAGGGTCAATAGTAGCAGGGCTCTTGTCAGGGAAAGACTGTGAATGCAAAGGAAAGACGGTTGGAGGTCCGAAAAGCATTACTGATGTTAGGATTGAAGAG…	GGGTGTGTTGTTGGTGGGTTGGGTGCAATTCTATATGGATATGCAGTATAAAAACTTGTA	TGAATAATTCTTCACCTTTAGACATTTATAGAAACGGGTATCTCTTATGGAA
YIL148W	93	RPL40A	TFIID-dominated	NoInfo	Divergent	CGGTTTGCTTCCGCCCAGTGTTCTTTCGCCTTAAATTTCTTTTGGTAAACTTCCACTAGAAAAAGAAAAGCCACCAGAGAAATAAGCGCTTGCAATTTAACGCCGATATTGTTTTCTTCTTCTATTATCTTCAATTATCGATCAACTCTATCCAACAATTCTATAATATCCACTGTTCATTAACGAATATTGGTCTTTTTCCCTTATGGTGAAGTAAATTTTCCATGCAATATCCGGGTAAGCTATCGACAAGTTTATTGACTGCAATTTGAGTTTATTACATCCGTACATTACTAAGATGTATGGTTTTTCTATTTTTGTGCTCCGTGTCGATATTTCGTGGAGCAAACCAGAAAAGATGCGGAACCTCTTAGCACTCCGCCTGGACATAGGCGGAGC…	GGGTGTGTTGTTGGTGGGTTGGGTGCGGTTTGCTTCCGCCCAGTG	TGAATAATTCTTCACCTTTAGACATGTTTGAATCTTGGTCGTCTCAACTATG
YIL160C	1013-ML_M3_34	POT1	TFIID-dominated	NoInfo	Divergent	CGCTGATGATTGTGCTATTTTTTTATCTGCTTTTGTGTCACGATCATCATCACTATGTAATCTTCAAAAGATCAAGAATTTGCTAGTTTTGAACCTATGCCACAAATAGCGAAAAAAGAAAAAAAACTTGACGCGTCAACATGAGGAGGGTAATGATGTGGTAGCGCCGTGTAAGGCGCTATCAAAGGGAAACGGGGATAATAGTATTAACACCGCAGCTTTTTTTTCCTTTCTCCCTCTATTGGTTTCAAATTTATTGGAGTTTTACTAGAAAGAAGAGATATAAATAGGGTATACTTTTGCATCTCAGTTCTATTGAAATCGAATGGTTATTTCTTGTGGCTCTGAGTACAGAGTGAATATAACACTACATAAAAGCA	GGGTGTGTTGTTGGTGGGTTGGGTGCGCTGATGATTGTGCTATTTTTTTATCTGCTTTTG	TGAATAATTCTTCACCTTTAGACATTGCTTTTATGTAGTGTTATATTCACTCTGTACTCA
YIL162W	1100-ML_M4_36	SUC2	TFIID-dominated	NoInfo	Divergent	ATAGTAAAAAAAAAACTAAGTTTTCCCCTGTAGTAAACAGGGAGATACCGTACGGAGGTCTGAATTCCCTACAGAAGTAGCTGTAAAAATTCAGAATTCGCAACAACCTATAATTGAGTTAAGTGCCTTTCCAAGCTAAAAAGTTTGAGGTTATAGGGGCTTAGCATCCACACGTCACAATCTCGGGTATCGAGTATAGTATGTAGAATTACGGCAGGAGGTTTCCCAATGAACAAAGGACAGGGGCACGGTGAGCTGTCGAAGGTATCCATTTTATCATGTTTCGTTTGTACAAGCACGACATACTAAGACATTTACCGTATGGGAGTTGTTGTCCTAGCGTAGTTCTCGCTCCCCCAGCAAAGCTCAAAAAAGTACGTCATTTAGAATAGTTTGTGA…	GGGTGTGTTGTTGGTGGGTTGGGTGATAGTAAAAAAAAAACTAAGTTTTCCCCTGTAG	TGAATAATTCTTCACCTTTAGACATCATATACGTTAGTGAAAAGAAAAGC
YIL168W	1014-ML_M3_34	YIL168W	TFIID-dominated	NoInfo	NoInfo	GTCTTCTATGTGCGGAAATTAGAAACCATCCATTTACTTAATGTAATATTTCATTGTCTGCAAAAATTTGTTTGTGGTGTTATCTTAACAACTTAAAAAATTCTTCCTTATGCAGTGGAAACTTTTAATGACATGTGGTACACTTTTTAAAGGTTTACATGAAGTTTACCATGCCTCTTCTTTTTTTTTATGTCTTGCTTGTAACGCAGTTGTAATTACTTGCTGTTATATCTCGAGCTTCCACCTATATTGCTTTCAACACAAAGAACCTTTTGACGGTCTTGGGCTAGCTCCTATTTTTGGACCCTTGCCCATCACAGAACTATGAGAAAAGCAGTACGTCTTGACTTTAGTGCATGCTGTACATCCTAGACTGTAACTGATTCTTCACAGACCTTG…	GGGTGTGTTGTTGGTGGGTTGGGTGGTCTTCTATGTGCGGAAATTAGAAACCATCCATTT	TGAATAATTCTTCACCTTTAGACATGGTAACTTCTTCCTTAAACCTTGAATAATTT
YIL172C	879-ML_M5_34	YIL172C	TFIID-dominated	NoInfo	Unique	GGATAAATCATTTGCGGATGTATTATTAACACCGGACATGATATTGGGTAAGATACGAAAGCTTTTAGTACTCAATTGTGCAATGATTATTTTTTCCAACTCATACCAAAAAAAGAAGAAGAAAAAGATAGGAACAACAGTGTTCTTTAGTTACACAGCTGTGACATTATATACCTTTATTTAGCGAAAAAGAGGAACTGAGAAAGATGAGCCTAGACCTTAAGAGCTAAGTAGTATAGGGTGTGTCGAACTGCTACTGATACTTTGAACGAAGGTGTCCGAGTGTATGCATTGCTCGTGTGGTCAGCATTTTTATTGTGGAGGAGGCGGATTCATCTACAATTTCCGACGCCTGATTTTCCACGGATATAATTTATTTTTTGACACCTGGAGTTTACA…	GGGTGTGTTGTTGGTGGGTTGGGTGGGATAAATCATTTGCGGATGTATTATTAAC	TGAATAATTCTTCACCTTTAGACATTGTACGTTGCTTTCTTATCTCTATGA
YIR013C	1574-TFL_TF2_33	GAT4	no call	NoInfo	Divergent	TAATATCGTATGGCTTTGTTTATTATCATTCTTACAATAGGTGTTTCTAACCCTCTGATGGCAAGACTTTCATCATCTTCCTGATCATTGTCGCGGCCCACCTCTAAATAGTTCTTCTTCAGGTACCTGAGTGTCAATTCCTGAATGAAATCACAGAGCGATGAAATTATCCACCCCAGGAGGATCAAGAATAATGATCCATCTTTGATAAACCTCAAGTACAGGCAGCAATAAACGAATTTCTGCAAATTCGCTATCACTGACCTTTGTCGTCCATTGTCATCTTCCAAATGCAACATTTCCTTCCGATGCCCTGCTCCTTTCCCTTTCTGTATTAGCTTGTCATCTAAGCCTTCGTCATTGAAGTATCCCTTCCCTTTCTTTCCCTGGAGAAAAGCC…	GGGTGTGTTGTTGGTGGGTTGGGTGTAATATCGTATGGCTTTGTTTATTATCATTCTTAC	TGAATAATTCTTCACCTTTAGACATAGCGACCCTGTAATGTTATGTTTCTAGC
YIR017C	812-ML_M1_35	MET28	TFIID-dominated	OPN	Divergent	GACTGTGATAATATGCTAGTTACACTGTTTATGTTGTGTGAACTTGTTGTAATATGGTTAACTTCACTTTCAGTGATTGATATGATAGCGACATCACTGCCGTGCAAAAAGACCATTCCATTACTGCACCTTTTTGTCCTTTTCCGTGGAATAAAAGTTCACTCGTCAGTTCCATGCATTCTGGAAAAAAATGATCTGAAAGATGCCACAGTTGTGGGGCCCGCCCGGCCCAATAGGTAAACTAAAATACAATAGAAGGGGTACTGAGTGCACGTGACTTATTTTTTTTTTTGGTTTTAGGTTTCGCTTTTTTCACCTTTTTCTACTTTCTAACACCACAGTTTTGGGCGGGAAGCGGAAACGCCATAGTTGTAGGTCACTGGCGTGAGTCAAGGCCGG…	GGGTGTGTTGTTGGTGGGTTGGGTGGACTGTGATAATATGCTAGTTACACT	TGAATAATTCTTCACCTTTAGACATATTGACGAACAAAACAATTTGTC
YIR023W	1575-TFL_TF2_31	DAL81	TFIID-dominated	NoInfo	Unique	TTCGCCAAGTTTTTTTGGAACGATGTTTACGTACTTTGTATTTGTGCTTATGGTCTTTAACTTGTTTAATTATATAACCATAACCATTCGGTCCACGCTGAAAACAAAATATTGTCTTAGGACACGCTTTGAGAATTATTGAAAAAGGAGCTCCCACAGTGATGTAGGCAATTCAACAGAGATGATTTGTGTCATTTTTTATAAGGTGATACCGTCGCTCATTAACTCGATATCTTGAAAAGGCATATGTGTCGGTAATTGAGACCGCTAGGTTTAACTTCTCGAATAAAAAATGGTCTAAGCTGCATAAGCATATAGAATTGTACAATCAGTGTATAGGTAGAGCAGAAGCAGTCCAAGATTCGAGCTAATAATACTCATATAATATCCATCGCGATG…	GGGTGTGTTGTTGGTGGGTTGGGTGTTCGCCAAGTTTTTTTGGAACGATGTTTACG	TGAATAATTCTTCACCTTTAGACATTTGATAGTATGGCTGCCTGTCGTTCTGC
YIR031C	880-ML_M2_34	DAL7	TFIID-dominated	DPN	Unique	TTCTGCGACTGTGGGCGAAGTAAATATGTAAATGTTCATGTATTAGTAATTTCATAGGTTTACGATTATCGACATAAAATCTCCGCTGAAAGTTGCGGTGCGATAGAATACCGCGGATTTTGGAAAATTGCGTTTGCTTTTCTTATCACATAAATTGAATTTCATAAGTTTTGGCTTATCTTGGATAAGGTACATCGTGAAAGTATCACAAAGATTGGATAGTTTCGTCAATTGGTGAAGCAATAAGTATAAAATGGGGACATTTACGCATGTAGTCTTAATTCTTCACTTTCTGTGCAGTTGATATCACTTAGAGTATGTGTCATAGGCACGGTAAAGAGCACTGAACA	GGGTGTGTTGTTGGTGGGTTGGGTGTTCTGCGACTGTGGGCGAAGTAAATATGTAAA	TGAATAATTCTTCACCTTTAGACATTGTTCAGTGCTCTTTACCGTGCCTATGA
YIR032C	1085-ML_M4_36	DAL3	SAGA-dominated	NoInfo	Divergent	AACGAAATGTTCTGTTCGCCAAAATGACCTTCAATAAGTGCCTTTAAATGCACAATAAGGGGGGGAAGCAGGATCTAGTCTTAACGACCCCAAGAACGACTGTTGATCAAGCGCCGCTGTCCTTTTAAAAGGCTTTCGGCGGCTGTATTTTCTGGTTTAGAGCTCACCCATTTGAAAATGTTGAGTTTTTTGTCATGATCCACGATATAAAAAGAAATACGACATTTCTAGGGTAACATCAGAATGCCCTTGCTTTTATTGTTAGGGTTATTTTCAAAAGTAGAATTTTGGAAATAAGTCCTAGCCTTTTTGTAACACTAACCCTGAGACAAAGTGCCAGATAAGATAAGATGGATTGGCAAATAAATGGGGAAAGATAAGCGAGGTAAGACTGATAAG…	GGGTGTGTTGTTGGTGGGTTGGGTGAACGAAATGTTCTGTTCGCC	TGAATAATTCTTCACCTTTAGACATATCTTTGCTTCAAAGATTTTTTGCCCTAC
YIR037W	1015-ML_M3_34	HYR1	TFIID-dominated	NoInfo	Divergent	ATCCCTTCTTTGACAGATTATAAGTTGTTTCTCTTGTTGCTGTTCGCGACAGCCCTTATTTCCTGTATTCCTTCTTCTTTTTCTGCATTATCGTTTTTAGCCACTTTACGAAAAAGGTCAAAAAGTGAAAAAAAGAGGGAAAAAACCATGAGGAACAGTATGCTCCCTTAATATCGGAAAAGCAATAGTAATAAAAACAGCATCAGAGCTTTCCACGTCTCTCTCTTCCAAGCTGTCATCTCGTAAAGTATTCAAGTTTATC	GGGTGTGTTGTTGGTGGGTTGGGTGATCCCTTCTTTGACAGATTATAAGTTGTTTCTCT	TGAATAATTCTTCACCTTTAGACATGATAAACTTGAATACTTTACGAGATGACAGCTTGG
YJL002C	2304-GlobalL_GL3_31	OST1	TFIID-dominated	NoInfo	Divergent	GTTAACTTTCTGTGTGTACTTTGAAGTAGCAATTCTTATCGTAATTGTACACCGTCTCGCAACTTGTTTAAAATACTGTTAAAGATTGCATTTCAATGCTTTTCCCTTTTTTGCCACCGGATTCCGTTGCGAGTGGAAAAGTGAAAATGACAAAATTCAAAAGAAATCTATCAATATAACAAAAACGCCAAATCATCAAAAATGATCGGTGTTGAAGAGCTTGGCACCCTTAAAGGCGGCTAGTTCATAATGCTATAGGAATTGACTCAAGGAAACGGACTATGTCTTGTACTGAATACTGTCTTCAATTGCCCATAGAATGCGTTAGTGTTACTCTTCTTCGCGAGCAGGGTAAGTATGCGCGTAATGTTTTTTATTTTCTGAAAGGTTCAAAGTATG…	GGGTGTGTTGTTGGTGGGTTGGGTGGTTAACTTTCTGTGTGTACTTTGAA	TGAATAATTCTTCACCTTTAGACATTTTTTCAGCACCAATATTTTGTAGTTTGCGTCTTG
YJL030W	2225-GlobalL_GL2_31	MAD2	TFIID-dominated	NoInfo	Divergent	TGCTGACCTACTGCTTTATAGTATAAATTCAGTATACTAGGTATATGTGGCTCAAAAATGTGGTTTTTTTCTTTTTTGCCTTTAATTTTTTTCAAATGTTTACGTATGGTTTATGATTTAACATTTCAAGAATAGAAATCGCCCCGAAGAATGATTGATGTTAAATACTCGTACAAGAGTATTGAAAACCACTTCAAAGGGGCCCAATAGCACATTTA	GGGTGTGTTGTTGGTGGGTTGGGTGTGCTGACCTACTGCTTTATAGT	TGAATAATTCTTCACCTTTAGACATTAAATGTGCTATTGGGCCCCTTTGAAGT
YJL034W	2296-GlobalL_GL3_31	KAR2	TFIID-dominated	NoInfo	Divergent	AGTGTGAGTCCTCTAGTTTTTACCGCAGCCACCAGCCGCTTCTCGAGCAAAGTGTAGATCCCATTAGGACTCATCATTCATCTAATTTTGCTATGTTAGCTGCAACTTTCTATTTTAATAGAACCTTCTGGAAATTTCACCCGGCGCGGCACCCGAGGAACTGGACAGCGTGTCGAAAAAGTTGCTTTTTTATATAAAGGACACGAAAAGGGTTCTCTGGAAGATATAAATATGGCTATGTAATTCTAAAGATTAACGTGTTACTGTTTTACTTTTTTAAAGTCCCCAAGAGTAGTCTCAAGGGAAAAAGCGTATCAAACATACC	GGGTGTGTTGTTGGTGGGTTGGGTGAGTGTGAGTCCTCTAGTTTTTACCGCAGC	TGAATAATTCTTCACCTTTAGACATGGTATGTTTGATACGCTTTTTCCCTTGAGACTACT
YJL039C	2116-GlobalL_GL1_31	NUP192	TFIID-dominated	NoInfo	Unique	ATGTACCTCTGCTTTGCAGTATAAGAAATTTACATTTATTTCTGACTAATAACACCTTGGTGCCCCAACGGTAAACGACTTGTATCAGTTCTCATAAGTGCGGCCATTTTATGCAATACAGGCTGCATTATTTCACCAGCCGTGAAAATCCGAAAATTGTAGTAATTGAAAGCGTAATTAGGTTTTACTATAATAAAGTAGTAAAACCTTCAACAAATAGTAGCTCGCGTGGCGTAATGGCAACGCGTCTGACTTCTAATCAGAAGATTATGGGTTCGACCCCCATCGTGAGTGCTTTGTTTCTTCCGTGATAGTTTAATGGTCAGAATGGGCGCTTGTCGCGTGCCAGATCGGGGTTCGATTCCCCGTCGCGGAGATTTTTTTGGCTACTCCTGTAGT…	GGGTGTGTTGTTGGTGGGTTGGGTGATGTACCTCTGCTTTGCAGTATAAG	TGAATAATTCTTCACCTTTAGACATTTTTTCTTATCTGCGGAACAAATCTTTTCAACT
YJL041W	2117-GlobalL_GL1_31	NSP1	TFIID-dominated	NoInfo	Unique	TAAGGGATTTCTCTTAATTTTTTAATCTCTTTTTTGTATTGGGTTTCGAAAATATAATAAGGAGCCCTCAGACATTTACGTATCCTTTCATGTATGATTATTTTAAGTATTTTGTATTTTTTATTATTATTAATGTAAGCATAATGCTTTTGTAGAACTTGAGACAACCCGGACGGGTCCGATGAGTTTTTTTCTTCAAACTTTTATAGAAAATAATAAATGGTGTTAGCACCACTCAGATGTGATATTTGACGTGTCGATTGTGATACCTGAAGACGCTATTGGAGAGCCATTGCAACGCACAGTCCAACAGTAATAAGCTCTGATCGTTTTGAAAA	GGGTGTGTTGTTGGTGGGTTGGGTGTAAGGGATTTCTCTTAATTTTTTAATCTCTTTTTT	TGAATAATTCTTCACCTTTAGACATTTTTCAAAACGATCAGAGCTTATTACTGTTGGACT
YJL045W	881-ML_M2_35	YJL045W	TFIID-dominated	NoInfo	Unique	GATCCTATTACATTATCAATCCTTGCGTTTCAGCTTCCACTAATTTAGATGACTATTTCTCATCATTTGCGTCATCTTCTAACACCGTATATGATAATATACTAGCAACGTAAATACTAGTTAGTAGATGATAGTTGATTTTTATTCCAACATAGACGATAGTTGATTTTTATTCCAACAGTGTTGACATATAAATACTAGTCAACTAAATGGTAATTGGTTATTATTCCTCAACATTCTGCTACCAAACGCAAATGTAGTAGGAGAGTTTAGATTTTCAACGTTGGTTTGCGAGATTGGTGAAATCAAAGCATAGTTTACCTTTAATCCCAATCTTCCAACAAACAGTAGCTCGCGTGGCGTAATGGCAACGCGTCTGACTTCTAATCAGAAGATTAT…	GGGTGTGTTGTTGGTGGGTTGGGTGGATCCTATTACATTATCAATCCTTGCGTTTC	TGAATAATTCTTCACCTTTAGACATAATTTATTAGCTCACGTGTATACATG
YJL050W	2107-GlobalL_GL1_31	MTR4	TFIID-dominated	DPN	Unique	ACCAACCGACTTATTCATATGTATCAAAGATACCTATGGGAACTGCTAAAAGCAACTATTTTGATCCCGTAGAACACGATTTATTTCATTAAATTTTTTTTTTTTTTTTTTTTTTTTTCACTTTCTTGCGATGAGATGCACATAGTAAAAGAAAAGTATACCAGTGTAGTGCGTAAATTAATACCTATATAATAATTCATTTTCGGTGACTCAACATTCCCTGCCTATATTTTAAGCACCTGCAAGAAATATAGATTATATACGAAGG	GGGTGTGTTGTTGGTGGGTTGGGTGACCAACCGACTTATTCATATGTATCAAAGAT	TGAATAATTCTTCACCTTTAGACATCCTTCGTATATAATCTATATTTCTTGCAGGTGCTT
YJL056C	1576-TFL_TF2_32	ZAP1	TFIID-dominated	NoInfo	Divergent	AGCGTGACCTTCGTCGCTCCAATTCAAATTGAAACGGCCCTCTGGAACGACGTACTTCTCTATTTTATCAACAACTTCCTGCGGAGTGGAGGCAACTTGAATGATTTCACCATTCTTCACACTGATGAACCGTTCTTGAATAGAGTGTTTGAGGAACTCCAATAATTTGTCATAGAACCCATCGATATTGAACAAGATAATTGGTTTATTATGAATCCCCAGTTGCGACCACGTGATACATTCCATGATTTCTTCAAAAGTCCCGTATCCACCAGGCATAGCAACAAACGCGTCACTCAAATTTGCCATCATTCTTTTTCTCGTATGCATATCTGGTACAATCGTTGTTTCCCCATACTCTTCAGAAATAGGAGTGGCGCCCTTATGATTTTCTACAGA…	GGGTGTGTTGTTGGTGGGTTGGGTGAGCGTGACCTTCGTCGCTCCA	TGAATAATTCTTCACCTTTAGACATTAGTTCCTATCCTTCTTCTATTTAAAAAACCGTAA
YJL068C	1016-ML_M3_34	YJL068C	TFIID-dominated	NoInfo	Unique	GACATATTTTCGTTTCCTTTTTTTACTCATATCTTACACAATATGCCTTGTATATATCGCACGATTATGACCTTGCGCGTGTGGAAAACATGCGACTGCTAAGGGGAGATCCACACACACACACACAAAAGATCAATACACATTTTTGACAATATATAGCATCAATAAAATACATATAAGCGATTCACATAGTTCAAT	GGGTGTGTTGTTGGTGGGTTGGGTGGACATATTTTCGTTTCCTTTTTTTACTCATATCTT	TGAATAATTCTTCACCTTTAGACATATTGAACTATGTGAATCGCTTATATGTATTTTATT
YJL076W	2136-GlobalL_GL1_31	NET1	no call	NoInfo	Divergent	TATGTTACCCGTTCCACATGTTTTGAACTTTTTTTCTTTTTCATGGTAAGCGTCAATAATCAATTTGAATAACTAGTGAAGAGTAGCTAGCACGATGAAATAAGTGCCGGAGCTGATCGAATCCCTAGTCTCGGTTCGCCTGAAACAGAGAGAAGTCGATTACTGTACACCGTGCCTCCTTCT	GGGTGTGTTGTTGGTGGGTTGGGTGTATGTTACCCGTTCCACATGTTTTGAACTTTTTTT	TGAATAATTCTTCACCTTTAGACATAGAAGGAGGCACGGTGTACAGTAATCGAC
YJL081C	2137-GlobalL_GL1_31	ARP4	TFIID-dominated	NoInfo	Unique	ACAAGCTCTTTGAAACCAATTTTTTTCAATATAGATTTTGGCTTTTACTTACTTATATAATCCATTAATATCTACGATGTGTACGTTTTTAAAATAGTTAGATTACATTAGTTTTTCTTTGAAAAGTTCCCATTTAAAGCTATTTTGAAGTTGAAGTAACACGAACATAAGAAATGGAGAAGACGACGAAACAGCGAGAAGAAAAAAAAGAAAACAAGATGTACAGAAAACCAAGGATTTTAGGCAAAAAAAGAGTCTTCGTTATAAGGCGGTGAAAAGCATAACT	GGGTGTGTTGTTGGTGGGTTGGGTGACAAGCTCTTTGAAACCAATTTTT	TGAATAATTCTTCACCTTTAGACATAGTTATGCTTTTCACCGCCTTATAACGAAGACT
YJL089W	808-ML_M5_34	SIP4	TFIID-dominated	NoInfo	Divergent	AGTAATATTAATGCTACTGATAAAATACCTGCCATACTAGAAATAGAAGACTTATATATCACGTAAAATTTGTCTCTTCTTATTCATCATGTACATAAAACAGTACAAACATTACCAATAGTACTATATAGCTTTACCAGGCAATACGCGAATAGTCCATGCAGTTTTTCTTCTCTTATACTGATGAGGGTAAGTTTTGCATTTGATCACCGCCGTATGCGAAGCGGAAAGAGCAAATGCGTTGAAAGAAACCTGGCGACAATAGGAACCACGAGTTCAAGCTAATAATGATACCTCAATGATTATGCCCAGATTACGTTATGTGACTAAAGTAGAAAGGTGAATAAATATAAGTAACGAAACAAGGTTACATGGACTCTTCAATTAAAGAAGGAAAAG…	GGGTGTGTTGTTGGTGGGTTGGGTGAGTAATATTAATGCTACTGATAAAATACCTGCC	TGAATAATTCTTCACCTTTAGACATCGTCTATTCAGAGTAGCGAGAAGAAAAAAAGAA
YJL103C	787-ML_M1_34	GSM1	TFIID-dominated	NoInfo	Divergent	AGCCTCCCTCACTTATCTTGCCCCTTTTGTATATCTCTGACTGCCGTTTTGCCACCAGAAAGCTTGTTGATCTATTTCACATTATCTTCTTTTAACCGCCCAGCCTCCGCGCCGTCGTCGTTCTCTGTGCTGATTGGTTATCTCCCCTCTCACTAAGGGAAGGCCTCAAAAATTGTCGAAATGAGAAGAGGCTGAAACGATTTACTAATCATCATAGCCTGCTTAAACGAGTTAACACTAAGGGGAAGGGTACGACTATCATTTGTTCGGATCTCTGAACCGGATATTTTCTTTGTTACACACATCAAGTTTTTGCATGAATAGATCATATTTCGAATGATTTAACGTATTACAGCTTAGCAATAAAGGGAGTAAAGAAATAATATATTTGGATACAGC…	GGGTGTGTTGTTGGTGGGTTGGGTGAGCCTCCCTCACTTATCTTGCCCC	TGAATAATTCTTCACCTTTAGACATATGTATATATATTCTTGTATGCTGTATCCAAAT
YJL110C	788-ML_M4_34	GZF3	TFIID-dominated	DPN	Unique	AAAAAAAAGGTGAAGTATTATGTAAATTTTTGTAAAGTAAAACACTATGCTGTTGAACGAAATCTTTCATTGAAAATATTGTTATTCATTCGTGATAGCTGCCCCTTTCTGAGTTTGAACTTAATATTTCAATTACGCTACTTCAAGTTTCAATGAGATATTATTCTGTCATCTTTCTCGTCGTTCCTAGTGATTAACGTTACTAAAATTACTGATCCTAAATAGCGGGCGAACAGAGTGAAAATTTTCTTATCTTCGCTTATCTGCGCTTATCAATCCTAATCAGTGAAAAATAAGATATAGGCTTGATAATAAGGTAGTTTGAAAGAGAACATATTGCAAGCGGTTGAAGCTATAATACTAGATATACGAATATCATTTCGGGTATTTGTACTGTGC…	GGGTGTGTTGTTGGTGGGTTGGGTGAAAAAAAAGGTGAAGTATTATGTAAATTTTTG	TGAATAATTCTTCACCTTTAGACATAATATTACCAGTAGAATTGTAGAGCACAGT
YJL115W	2156-GlobalL_GL2_31	ASF1	TFIID-dominated	NoInfo	Divergent	AAAAAAATTTTTTTGCTCGATCTTCTATCCTCTTTAGGTTAATTGTCGCTGTTATTGTCTAGATTTTTTCTCGGAGATGGCGCATCTATTTGCCGTCAAAAGATCCTCTCATACCATATTAAGTAAATTGCCTCCATTTCTTTTTCCTCGGGCAGAGAAACTCGCAGGCAACTTGCTCTCGAAGTGGTCACGTGCGGGTCTAGGCCTGCATAATCGGCCCTCACAGAGGGATCCCGTTACCCATCTATGCTGAAGATTTATCATACTATTCCTCCGCTCGTTTCTTTTTTCAGTGAGGTGTGTCGTGAAAGAAAACCCACAATTAAACTTTCAACAACCGGGCGACTAGGAAGAGAGTAGTGGGCGCGGATGACGAAGGCTAAGGTCACTTTTTCGTTT…	GGGTGTGTTGTTGGTGGGTTGGGTGAAAAAAATTTTTTTGCTCGATCTTCT	TGAATAATTCTTCACCTTTAGACATCTTTTCTATATCTTATGTTTCAATTGGATGG
YJL121C	883-ML_M2_36	RPE1	TFIID-dominated	NoInfo	Divergent	CACTGTTTTTTTCGTGGTCTTTCTATATATAAACAAAGCCTCTGTAAAGTTTTTTTTTTTCGCATAACAAACGCGCTTATCTGAGACATAACAACAGCCAACGACCGATGCCTGCGTGGAATAAACAATAATACGCTGCAGAGGATAAAAAGAGAGGTATCATGTCTATTTATTCTCTGCTTTTCTAATCAAATGTGTATTGTATGCTGAACCATGCCGGTTGGTTGCTTCTTCCGGTAATTGCATTCAAGTCCTGCAACTTTAAATGTCCTCTTATAAAGCAGGACGTGGCTTCAGAAACAAAAAATGTGTCGCCAAGAGAAAACAAGAACAGCTATCCAAGTCGAGCTGGGAAAGTAATCAGATTTTTGTATATGTATAGGTACTTTCTTGATCCGT…	GGGTGTGTTGTTGGTGGGTTGGGTGCACTGTTTTTTTCGTGGTCTTTCTAT	TGAATAATTCTTCACCTTTAGACATTTTTTCTTGTGTGTTTACCTCGCTCTTGGAATTAG
YJL136C	162	RPS21B	TFIID-dominated	NoInfo	Divergent	GGCTTGTGTCCGCTGGTCTGGTAGGTTTGAAGAATTTCCTCTACGTGATGGTTGTATGTAAACAAACTTTCTTAAACTCTGCTTTTTCTTACTGCCCTTATAATGTGACGACAACTTTAGCGCAAGGTGAGGGAAAAACAAAACAGCCAAGCGTAGTTCAGTCACATGATAAAGGCAGTAGTTCAATTTGGTACTAAGAAACATTTTTTGCAACATTTTTGCCTTGTTATTCGTGAAATGAATATCTGGCGATATTTTGCACATATTTGGTTCCAACAATAGCTGGTTGAACATACATCTACTTAAGTTCTCTCTTCTTTTTTTTTCTCTTTCACTTTTCTACATATGTACTGTTGCCATAGTAACGTAAATTATGTAAAATACTTATCCGCATCAGGG…	GGGTGTGTTGTTGGTGGGTTGGGTGGGCTTGTGTCCGCTGGTCTGG	TGAATAATTCTTCACCTTTAGACATTTTGGCTTATTGATATTCTTTTATTTTTTTATC
YJL137C	884-ML_M2_34	GLG2	TFIID-dominated	NoInfo	Divergent	AAAGATAAATATTGAATAAAAAGAAGAGGGGAAGTCGTTTATTCAACGTTTCCCTATCATTTATTTTCTATTATATTATCAATATTTAATCTATATATAACTTACGTACATGCAACAACTACAATAACAAAAGAACAATAAAAAAAGAACATATATCAAGAGGCAAAGACGGAAAATAAGGCACTGATGTGCCAATCTAGGTAGATTTTTCGTTATCCTTGAAATAGCACTGTTCGAAAACAAAATCGCATTGATTCGTCACCGCGCGGTAGCCGTTAAGGGTTTTGTTTACACTTACTATGACATATAAAGATGAGGGGAGTAGATCAAGGATAGCGCATCCACCTCCAAAAGCATTTTTTTACTTATACATCGTGTCATTTTTTTGAATATCTATCA…	GGGTGTGTTGTTGGTGGGTTGGGTGAAAGATAAATATTGAATAAAAAGAAGAGGGGAAGT	TGAATAATTCTTCACCTTTAGACATAGCTCCGTAACAAACCTTACTTCTGATAGATATT
YJL138C	2277-GlobalL_GL3_31	TIF2	TFIID-dominated	NoInfo	Unique	TGCCATCCCTCTACCTCTTAGCTATCAATCATTCAACTAAACTACTACATAGTATACATTAGCTGTACAGTCGTCACATCAGACGAATACAAAAGGCCGGGTGAAAGCGTTGATTTTGCGTACCTTTTTCTTTTTTTCGAAATTTTTTTATTTTTTTTTCAGCATCATATATAAAAGAAATCTCATCTCAAGGAGAGGGAAACAGCAGATCCCAATACACATAGTAGGAAAAAAAAAGGTTCGCTAAACAAAGGACTGGTGTGTACAAGAAACTAATAAATAGTAATTGCAAT	GGGTGTGTTGTTGGTGGGTTGGGTGTGCCATCCCTCTACCTCTTAGCTATCAATCAT	TGAATAATTCTTCACCTTTAGACATATTGCAATTACTATTTATTAGTTTCTTGTACACAC
YJL140W	2073-GlobalL_GL1_31	RPB4	TFIID-dominated	NoInfo	Divergent	GATTGCTCAAATTAGCATGTGAAAAAAAGATAACGAAATTATGTTCCCTTGCACAATGGCTGTTGCTCTTCACCAAAATTCTTCTTTCGATATATTCCCAAATCTAATAGTGAGAAATTTGTGTAATACCCCCAGTAATGGCCCACCAATTGTTTCCTTATATCTGTTTAGCATTGCGACTCATTCATTGTTCAGCCCAGAAGGGGTAAATCTGAGGAGGGGGCATTGCTTGCAATGGTTCAGAAGGGGCGGTTAGGGTTAATAAAGCCATCGCGCTATTTTGATATTTTTATTAGGCCTTTTATATTTTTTTTAGTTTTTTTCTCCAAATCCTAAATCCTTTTTAGGTGTCATTTACGTGCAACGCGACAATAGTGATATTGTCATTCTTCAAACTTT…	GGGTGTGTTGTTGGTGGGTTGGGTGGATTGCTCAAATTAGCATGTGAAAAAAAGATAA	TGAATAATTCTTCACCTTTAGACATTTTTCTATATTCTTATATATATATTTTCAATAC
YJL143W	2336-GlobalL_GL3_31	TIM17	TFIID-dominated	DPN	Unique	ACTCCAGCATTATAAAGCATATCTAACAATACCATTCGGGTTATACTGAATAGCCCACGCACGGGTTCGGGGTTGTAACGATTATATGCATTTCATAACATGCCACTGTCAGTGGCGCCACGGAAGGATAGCGGGACTTTATCAAATCATTAATTTCTGTGCATAAAGTGTATAGTATATTCATATAGATATGTATATATATCATTGAATACAGAAATCTTCGGGTGTATACAACGAACATTCATCGGACGCCTTTTTTACTGCTATTGTTCAACAAAGTGGGTAACCCGGCATTCTTGCGCCAAAGTTTCCATTTTTATGCCAAATCCAGAGGATAAAAGCACTATTCTCATCAAAAGATGGAAAAGCTGTGAAAGAGTCAAGTTCAGAAGAAAGCGT…	GGGTGTGTTGTTGGTGGGTTGGGTGACTCCAGCATTATAAAGCATATCTAACAATACCAT	TGAATAATTCTTCACCTTTAGACATAACGCTCCCGTGTACTCTATTTTTCTTAACG
YJL148W	2064-GlobalL_GL1_32	RPA34	TFIID-dominated	NoInfo	Divergent	TCAGATTACTGGTCTACTTCATATTAAGGAAATACAAGATCCATTCGGATGCTAGAAAAAAATCAACCAACTATTCCAATGTTGGTAAGCTGGTTTGATAAAGTAAACACAAGATACTACAGTATACGATCACTCAGACATCCTAGGAAGGTCTCTAAAGAAGAGCGGTCACCGAGAGTACTAACGATGGGTTCGTAAGCGTACTCCTACCGTGGAAACTGCGAATGTTAAGGAACCAGTCTTCCATCACCGTGATCATAAATTATATATATTATCTGTCTCCTCAAATTACCCACATTTGATAATCTCATGAGAAAAAATAAAGGCTCAGATCTGCATGTGTTGTATAACACTGGCAAGAAAAGTTCCCGTTTGCAAACACAAATGATTAAAAAAAAA…	GGGTGTGTTGTTGGTGGGTTGGGTGTCAGATTACTGGTCTACTTCATATT	TGAATAATTCTTCACCTTTAGACATATCAATTTTTTGTTAATCCCGTTTATTGAATCCT
YJL155C	1017-ML_M3_35	FBP26	TFIID-dominated	NoInfo	Unique	TTAAATAACGTACTTGCTCTTCGTACATGCCCAAGATAAAAAAAAACTACACAAATAAAGCTAATAAAAATTTACCTAAAGAAGGATCATAGATTAAGTGGAAGGAAACTTGTACATAATTCGAGTTTATTTTCAACTAAGATATCAAGGATTGTTTACTATAAAAACACTTAATTGGGTAATTTCTATTTTTTACTTTTTTTCTGTGTTAAAAAAATGGGTCGCGCCAATGCGCTCACAAATCTATTCTTATCCCTAACTTACATCTACATGTAAAGCGCCACTAAGAGAGCTATAGCTTATCATACATTTACATCAGGTAAAGTATCATTTTGGCCAGTGGATACGAATTTAATATATAATCTTTGCTTTCCCTTCGCTCTTAAATTCACCAAGCAA…	GGGTGTGTTGTTGGTGGGTTGGGTGTTAAATAACGTACTTGCTCTTCGTACATGCCCA	TGAATAATTCTTCACCTTTAGACATGTTTCTTGTCTTACTTGATTCGGTTTTTGAGCCC
YJL166W	1087-ML_M4_34	QCR8	TFIID-dominated	NoInfo	Unique	AACTAACGCTAATCGATAAAACATTAGATTTCAAACTAGATAAGGACCATGTATAAGAACTATATACTTCCAATATAATATAGTATAAGCTTTAAGATAGTATCTCTCGATCTACCGTTCCACGTGACTAGTCCAAGGATTTTTTTTAAGCCAATGAAAATGAAGAAATGCGTGATCGGAAATTACGGGTAGTACGAGAAGGAAACTTGAGCCACCCCCCAAATTTTATTCATATAATAATAGGAAAAGCAACGACCTCATCTCTCGAACATTGTTTACTTGAGCAAGTCCGATTAAGAGTAAGTTGTCGTACGTTAAATACAAATAATCAACAAAACACTACACAAAAACTTCTACGATA	GGGTGTGTTGTTGGTGGGTTGGGTGAACTAACGCTAATCGATAAAACAT	TGAATAATTCTTCACCTTTAGACATTATCGTAGAAGTTTTTGTGTAGTG
YJL168C	2138-GlobalL_GL1_31	SET2	TFIID-dominated	NoInfo	Divergent	TTCTACGTAATATTTTTGAGTTTATTGTGCCTATGTCAGTCCAATACCTGTTGGTTGAGTTTTTAAAGTTAAAATGAAAACTGATAGAAGAACAATCTATCATAAAGTATTAGTTTCGACATGCGTTTATATATATTTCCTGCCGTTGCTTCCTCTATTTATCGGTCTTTTTCAACAAGGCGTTTCGTTTAGAACCGACGAGAAGAAGCTGACTTCGACTATTGAAAAAAGAATGCTCAATGATATTGCTTGTCACTTCATCAGTATTTAAAATATGTGTAGAGGACGGTGAATATACCGCTTAGAATACCTCACACTGTATATCGCAGTAATAAGGACAGTATCCGTACTTTTACAGATTTGTCACGTGATCAATATCACCTTTAACGTTTTTTTTTT…	GGGTGTGTTGTTGGTGGGTTGGGTGTTCTACGTAATATTTTTGAGTTTATTGTGCCTATG	TGAATAATTCTTCACCTTTAGACATGATCACGTAAAACAACAACCAGGAAAGGAGAAAG
YJL173C	2183-GlobalL_GL2_31	RFA3	TFIID-dominated	DPN	Divergent	AGATGTTCTGAGCATTGAGCATTTAGGATAACAGTGCACAAGATCACGCGGTTTAATTCGTCACGTAAAGCTACTAGAAGTGGGTGTTTCTAGTAGCCTGCAAAAAGCGTCGTTCTAAAGAAACTTTTTTCAATGACACATTTACTGAAAATAGAAAAAGACTATCTATTCGTAGCTGATTTTCAAAATCCGTATGGGAAATCAGAGGTTATGGAACTGACAACGTCGTAGGAACAAGCGATATGCAAATCCCGGTGTCGCTTTGTTTGTGTATCGCTAAAAGCTTATATGCAATACTCGCGAAGGTACTATAATCCCTTGGACTAGGTCATCCCAATTCTTTGTCTTTATCAGTAAACTCTTATCTTACCTTTGGTCTCAAACTGGTATTTTATTTGC…	GGGTGTGTTGTTGGTGGGTTGGGTGAGATGTTCTGAGCATTGAGCATTTAGGATAACAGT	TGAATAATTCTTCACCTTTAGACATTTTTACTTGTGTTACTGGTAGACGATGTTC
YJL176C	1577-TFL_TF2_31	SWI3	TFIID-dominated	NoInfo	Divergent	TATCTATAATATGTCACAGTTGCTGATTCTCTGAGAAGGAAGTAAAAAGCGAAAGAGTAGATTCCTAGTAATCAAAACAAAGTGTGAACTGCCACTTTTAGCGCTTCTTGGAACTATCAAACTGGAGCAAATCTGGCTTCAAGAATGCTTTGAGACTCCTGTTCTATTCCTGTATTATCCTTGAAGATCTTTTTCGAGGAAAAAAAAAAAGAAATGTAAATAAAACACCTAATCGTCAAAAGTGATATTATATTGAACCGCCGTGGTTACGATGGAATAATGGTCAATACGCAGTTTAGATGGCATCCAACAATTCAGGATGGCCAATGATGTTATTTTAGTTTGAATTGATTACTTTTGAGCTAGTTTAAATTCGATTTAAGAGCCATTAAGTAGGCA…	GGGTGTGTTGTTGGTGGGTTGGGTGTATCTATAATATGTCACAGTTGCTGATTCTCTGA	TGAATAATTCTTCACCTTTAGACATGCTTGCAAACCGTATCACAATTGGTCTCT
YJL177W	30	RPL17B	TFIID-dominated	NoInfo	Divergent	AGCTTTCCTTACCTTTATCTATCGCATCGATTGAAGATCTCAGATATAAATCTACAGCAGACTAATATGCCACTAACCTCTTGAAAACCCGTCGCTTACGAAAAAGAAGGAAGACGGAAAAAGGACGGCATCCTTTTCAATTTGCACCTGGACATTCTCACCCATACATGGCCTTGTTTTTTTTTTAACTGAAACTTTTTTGGCCGTTTTTGAGGATATGATATTTCTATGTCGGAGAACAAAAGTAGGCGTGGGAAGTGAAGCTCTTTCGCTCTTTCTGTGATGATCTCCTTCCAGCTAGGCTCGGTTCGACCCTGAGGTCTGCCCCTAGCTCCTTCCTATTCCAAACGGAATACCAAATGTCCAGCCCGTGACAATGCAGCAGGGTGGCTAATTTTT…	GGGTGTGTTGTTGGTGGGTTGGGTGAGCTTTCCTTACCTTTATCTATCGCA	TGAATAATTCTTCACCTTTAGACATTTTAAATTTGTTCGTTTCGTTAATTTTTTGA
YJL189W	91	RPL39	TFIID-dominated	NoInfo	Divergent	ACTAGAACTGAAAGGCCATTAAAAAACCTTACAATTTAAGAATTGAATAGTCGATTAAGATTATTTAGATTGAAATTGACTAACTGCAAACCCATATTCAAGAATTATTTCACATCTTCCAGCGAGTAAACATGCCGCTGGTAATCGCGCGTCCTCAATATTTGAGTTTTTCAAATAGTGAGGTGTGGATGTATAGAGGAATTACACACTTTTAAGTATGTGATGTATGGGCGCACAGTACCAATTTAACTTTTTTTTTTTTTCATTTTTTAGCTTGATTTTCAAAAAACTTATGGGCGTTTTAGGCTCCGGCTCAAACTACCACCACCACGCGGCAGGCCGAGGCAAACAGTACGCCTTGGCGGGGACGCCGAAGCGACTCCTTCTGTTCCAAGCTCA…	GGGTGTGTTGTTGGTGGGTTGGGTGACTAGAACTGAAAGGCCATTAAAAAACC	TGAATAATTCTTCACCTTTAGACATGTTGATCTATCTGTGTTTATTTGCTTG
YJL190C	164	RPS22A	TFIID-dominated	NoInfo	Divergent	GTTGATCTATCTGTGTTTATTTGCTTGTCTTTTTCGAATTTTCAGTATAATATGAATGTACCAAAAATTGTAGAAAGTATATTAAGTAGAAGTTTTAAAGTATCTATCAAGGCGAAGAATAATTCTCGGTTCTCGACAGCCCAAAAGCCGAATTGCGTTAGTTAGCCCACGCGCGAGCGTAAACGCAAGGACCATTGAGCTTGGAACAGAAGGAGTCGCTTCGGCGTCCCCGCCAAGGCGTACTGTTTGCCTCGGCCTGCCGCGTGGTGGTGGTAGTTTGAGCCGGAGCCTAAAACGCCCATAAGTTTTTTGAAAATCAAGCTAAAAAATGAAAAAAAAAAAAAGTTAAATTGGTACTGTGCGCCCATACATCACATACTTAAAAGTGTGTAATTCCTC…	GGGTGTGTTGTTGGTGGGTTGGGTGGTTGATCTATCTGTGTTTATTTGCTTGT	TGAATAATTCTTCACCTTTAGACATCTTGGATATGTATGTTGGTCTTGTTTT
YJL191W	143	RPS14B	TFIID-dominated	NoInfo	Divergent	CGTCACACTGCTCTTTCACTTGTTGATCAAATTTACTTTGATGATATTTAATGGCTTGACAAATTCGTTCATCTTAATTTCATACATAATTTCATCCTGAAATCCTCGATCATTTTCGAGACTGTTTTTCGAGCTTGATTTTATATGTGGTGTAAACACATCATTGTACATCCTTGCACCACACTGAAAAGAATATGGAAAAAATTTCAAACTTTTTAATGGGTGATAGACTTGAAAAACAAAACGGAATAAAAGATATAGTCGCAAGAACTTGCCTTCTACGAGTATAAAAGCGGTACTATTCCTTCTGTATGCATCTTCATCGCAAGAGAGAAAAAGACTGAAATCAACAACTCCCAATAACAATTAAGA	GGGTGTGTTGTTGGTGGGTTGGGTGCGTCACACTGCTCTTTCACTTGTTG	TGAATAATTCTTCACCTTTAGACATTCTTAATTGTTATTGGGAGTTGTTG
YJL194W	2170-GlobalL_GL2_32	CDC6	TFIID-dominated	NoInfo	Divergent	ACTTGCTTGCAAATTTAGCTCTCAAGTTCCTTAAAATTGATAAGGTATCCTACCTTAATATTCATATCAGTTAGTCTTATATACTTCTACCTCTTTTTCTGGCTTCCTTTCTTTCCCTTATGTCCTTCGGTTTACTAATCCGTAAAGCCGACGCGGGTAAGCCAAGACCCTGAGTTTAGAACTAATATTTCGTCACGTCACGTAAGTGCAAGGTAATAAAAGCAGCAGAAATATCTGTAGTTTCAACAAAATATGTCTGGCTTGCGATTTGTTGTGTTTTGAAACTAGTTGCTAGTCTGCATTCCTTTGTTTTCCCTGAATTACCCAAAGAAGAAAGCGACGCGAGGCCTCACGCGTCGGAGTTTCCAGATCAGGAAATTACCCACTTAGGAAATTGAG…	GGGTGTGTTGTTGGTGGGTTGGGTGACTTGCTTGCAAATTTAGCTCTC	TGAATAATTCTTCACCTTTAGACATGAACGTATATGGTACTATTGATGAAAATAGTGCAG
YJL200C	885-ML_M2_35	ACO2	TFIID-dominated	OPN	Unique	AACATTTAAGGGTCGCTATTGAGTGTTTTGTGAGATATAAGTGAGTTTTGAGATAATTGTTGGGATTCCGTTGTTGATAGAGGCTACAATATTATGTATACAGAATATACTAGAAGTTCCCCTCGAGGATATAAGAATTCTCAAATGGAATCTATACATACTAATAATACGACTATTCCTCATTCCGTTTTCATATGTTTCGTTCCTATTACACTATCAATCCTTGCATTTTCAGCTTCCATTACATTTGATGACTGATTCTCAATCTTTATGTTATCTTTTTACACCACATGTGATAGTATACTACTAAACAGTATGCGGTAGCTATACTCTTTAATGAATGGGCGAAGCCTCCCTAGTATTTTATCTTGACATATCTAAAGGATTGCACAATATTGC…	GGGTGTGTTGTTGGTGGGTTGGGTGAACATTTAAGGGTCGCTATTGAGTGTTTTGTGAG	TGAATAATTCTTCACCTTTAGACATCGAATCTCTTGCTTATTGCTCTTAGAGTTTTATGT
YJL212C	1018-ML_M3_36	OPT1	TFIID-dominated	OPN	Divergent	GCTGCGTTGCCTTTAGATTACGTCTTCTCAGTTATCTCGGCAATCTCTCCTCGTTATGCTTTCCCTCCGTCTTCACTCATCCCTTATAATGCGTTTCCCAGCAACCTTATCGATAGAATGGAGGGGAAATCGCATCCGTTCCACTCCTCGGATCGATACTAACTTCCGAGACGTTGCATCAAAGGCCAAGACATGGCATTAGTCACCCTTGTTGCAACGATAGACGCATACTACGGACCCCTCAAACCTCCCTACCTGCCCGTCGCTATCGCATTAATTTTCTTTTTTTCCACTATTTTTCCGGCCCGCCACACCTCCGACTACAAGACGCCACATCTACGTTTTGTCACACAAAATCCAGGACAATAGCCGTCTGCAAGGCACCAAGGTTTTCAGCAG…	GGGTGTGTTGTTGGTGGGTTGGGTGGCTGCGTTGCCTTTAGATTACGTCTT	TGAATAATTCTTCACCTTTAGACATGTGTTCTGTGACGTTATATAATTGTTGCGGTT
YJL214W	1079-ML_M4_34	HXT8	TFIID-dominated	NoInfo	Divergent	GTTTTTCTTTTCAATATTGAGCACTTTCTATATAGTCATCAAGAAACAGTAGTTTTTCGCACCAAGATATGTGAACAAGTGTCCTAATTTATAATTCGTCAGACGTTTATGAACTTACTCCTCAAAACCGTATCAATTACCGTAGCGGTAATGGAAGATACAATTCTTAAGTGTGAATTACTTTTTCCGGTGAATTAGCTTCTAGGATTGTGACTATTTCAATGGACAATGTTGCAAATAGTTTCAAATATTCCCGTGTTTCTCCGAGGATTCTCCACGGAGGAAAAATAATGCAAAGTTTATTTCCCCGTTTTCTTTTCTCCGTCTAGGCATTTACGCTTTCACGCAACTTTATTATATCACCTCCGCGGGGATTCAACAACGAGGTATGTGGAGAAG…	GGGTGTGTTGTTGGTGGGTTGGGTGGTTTTTCTTTTCAATATTGAGCACTTTC	TGAATAATTCTTCACCTTTAGACATGGTTTTTGCTGGCGTTCTGAGCTAACTA
YJL216C	886-ML_M2_34	YJL216C	no call	NoInfo	Divergent	GGTTTTTGCTGGCGTTCTGAGCTAACTAAAAGTGACTTATAAAAAATGCAATCTAAAATAAGAATGAAACAAAAATGGTCGTTTAAATATATCTAGTCAAGCTTCATCCCTTACAATGGTTAGCGATGATATTCCGTCGTCCAAAAGATTACGACCATGCCAGTTCATATTATTTTACTTAAGAGTTCATGTCTTTCATGCGAAGAAGCGTTCGGAAATTCCAAAACTTCTTAGAGTTCAGGAACAGGCCCGGTCGCGGAATTATTCTCGGGATAATTCCAGCCGCTTGGCAGGTAGGCTAAATTACACATTTCAAGAACTTTCTCCGGCCTTTTCTGTGAGATACGTTTATAAGTTGCTGCAGCAGGATGCTCTAGGCTGCTTTCTCTGGAATTTCTC…	GGGTGTGTTGTTGGTGGGTTGGGTGGGTTTTTGCTGGCGTTCTGAGCTAACTA	TGAATAATTCTTCACCTTTAGACATGTTTTTCTTTTCAATATTGAGCACTTTC
YJL219W	956-ML_M2_35	HXT9	TFIID-dominated	NoInfo	Divergent	TGTACGTTGCTTTCTTATCTCTATGAAAAAACTTTCACTTTTGTTTGTGTGTTTGGATTGGTGAATGGAACATATATTCTAGTACAGCTAATTCCTCGAGTGAAGAAGTCTTCCTTACTTATATATGTCTGTGGACGTCTTACGAATGATCGAAAATAAGAAAAGAACAAAGTAAATTTAGGATCTGGAAGGAGTGCTGTATGTAAACGAAGCTTTCAGTTTTAGGTAATGTTTGCACAACCTACATGATATAAGATGGTATGTTCTGCAACAGCGTGCCTGTCACTTGGCCCGTTATAGCAGATTATACCATCTGCAAGCAGACCCCATTATTGCATTGCCTCCGCAGCCTTGCGTATACATAGCCCTAAGACAAAATACGGAGCGTAAACAACCCTC…	GGGTGTGTTGTTGGTGGGTTGGGTGTGTACGTTGCTTTCTTATCTCTATGAAAAAACT	TGAATAATTCTTCACCTTTAGACATGATATTGGGTAAGATACGAAAGCTTTTAGTACT
YJL221C	887-ML_M2_34	FSP2	no call	NoInfo	Divergent	GATATTGGGTAAGATACGAAAGCTTTTAGTACTCAATTGTGCAATGATTATTTTTTCCAACTCATACCAAAAAAAGAAGAAGAAAAAGATAGGAACAACAGTGTTCTTTAGTTACACAGCTGTGACATTATATACCTTTATTTAGCGAAAAAGAGGAACTGAGAAAGATGAGCCTAGACCTTAAGAGCTAAGTAGTATAGGGTGTGTCGAACTGCTACTGATACTTTGAACGAAGGTGTCCGAGTGTATGCATTGCTCGTGTGGTCAGCATTTTTATTGTGGAGGAGGCGGATTCATCTACAATTTCCGACGCCTGATTTTCCACGGATATAATTTATTTTTTGACACCTGGAGTTTACATTTCACAAAATTTCTTTCTTTTTAGTTTTGCACTGATTT…	GGGTGTGTTGTTGGTGGGTTGGGTGGATATTGGGTAAGATACGAAAGCTTTTAGTACT	TGAATAATTCTTCACCTTTAGACATTGTACGTTGCTTTCTTATCTCTATGAAAAAACT
YJR006W	2184-GlobalL_GL2_31	POL31	TFIID-dominated	DPN	Divergent	AACTGCGTCATAAATTCCCATAGTTCAGCTCATGGGACATTATCTACTTATAAAGACGTGGCTTGGCAGCATTTCATATATAAGGCTACTGAATGTAAATTTTTCTTCCATTGTCTTTCCCGTGTCCCGAGAACTCAATTCAAGCACTGTTCTTGGGCGTAATAAACCTTCCGGTACTACTAAAATCAGACAAAGGCAGGAAGCCTCGATTTGACCTTTTAACGGGTAAAGCTCTAAAAGTTGCTCTCTGCTCCATATTCTCGTTTTCCGTCATTTCAGTATCTTTTTCCCCTGCCTCCCTTACCTAAAGCTTCCTCTTCGGCGGCTAGTAATTGGTCTCTTTCCTTTTTGGCTCTTAGCTTCTCTGTCTTTTTTTGTTCCATAATCAGCTTCTTCTGG…	GGGTGTGTTGTTGGTGGGTTGGGTGAACTGCGTCATAAATTCCCATAGTTCAGCTCAT	TGAATAATTCTTCACCTTTAGACATTGCCCTTCACTTCCATTTTTGCAGGA
YJR009C	888-ML_M5_34	TDH2	SAGA-dominated	NoInfo	Divergent	CTAGATCAGAGGGTGGTAAATGAAGTGTAATAGTATTCATTTTTCTTATAAATCATCCCTTCCGTGATTTATACAAAAGAAGAGGAGAATATGCTGAATACTTGGTATATTACTCTACATTATACTCTTATCTTGACGGGTATTCTGAGCATCTTACTCAGTTTCAAGATCTTTTAATGTCCAAAAACATTTGAGCCGATCTAAATACTTCTGTGTTTTCATTAATTTATAAATTGTACTCTTTTAAGACATGGAAAGTACCAACATCGGTTGAAACAGTTTTTCATTTACTTATGGTTTATTGGTTTTTCCAGTGAATGATTATTTGTCGTTACCCTTTCGTAAAAGTTCAAACACGTTTTTAAGTATTGTTTAGTTGCTCTTTCGACATATATGATT…	GGGTGTGTTGTTGGTGGGTTGGGTGCTAGATCAGAGGGTGGTAAATGAAGTGTAATAGT	TGAATAATTCTTCACCTTTAGACATTTTGTTTTGTTTGTTTGTGTGATGAATTT
YJR016C	1019-ML_M3_34	ILV3	TFIID-dominated	NoInfo	Unique	GTTGGCATTTGCTTCTCCACCTCACCTTTTTATGTTCTTATTCCCTCTTGTATCCATTCCGTCCTCGCTGAACCCATGAAAAGAAAAAAAATTAACTAGTCACATAGTTAAATGGCGCTGTTCTTCGCTGCGAGCGGAACCGGGCCTGAAAAAAAATTTTCTCTTTTCCTCTCCAGATGACTCAGTAATATAGTAGTATATTATATAATGTAACAAAAGAAGAGACTGAAGTTTTATTATGCATTGTAGCGCCTGTAATCTTTAGTAACGGATTCTTGTATTTTTTTGTAAACAGCCAAGAAAAAAGTAGAG	GGGTGTGTTGTTGGTGGGTTGGGTGGTTGGCATTTGCTTCTCCACCTCACC	TGAATAATTCTTCACCTTTAGACATCTCTACTTTTTTCTTGGCTGTTTACAAAA
YJR051W	890-ML_M2_35	OSM1	TFIID-dominated	NoInfo	Unique	CTATGGAAAATTATTCAAACATTTAGAAGAGGCACTATTTCGAATGACCATCACAAGCATTATAATCTTCAAACATGTCCGAGCTGCAGATATGAAGTAAAATAGTGATCGGGACTCATTTTTTTTTCTTCTATGATATCATATTGTCCCGTTCGTTATTAAATGTAATTCTTCCACCGTACTAGTTATCGAAGGCAAGATCTCCTTTTTACGCTTAGGTAGATTACATAGATTTCATAATGTACACCAATACAAATGTATCTTATACACTCGTCAAATCTTATATGAATCATGCAGGAGTAGCTCTCGTTTTCTTTTTACGAGCTACTTGAAAAAAAAAAACTAGCGAAAATCCTTTGCTTAGAAATCCAGATTTAAAACAAAACCGCCGAAAAGGGA…	GGGTGTGTTGTTGGTGGGTTGGGTGCTATGGAAAATTATTCAAACATTTAGAAGAGGCAC	TGAATAATTCTTCACCTTTAGACATTTTCCTAAGACTCGGGATGATATAGAATTATTAAG
YJR057W	2190-GlobalL_GL2_31	CDC8	TFIID-dominated	NoInfo	Divergent	AAGAGTATACTACATAACACATATACAATTGAAAAAGAGATTTCAAATAATTATCCGGTCCTTCCAAGATGGTTCAGAGTGAAATTTATACTAAAGCTAAGGGATGGAAGAGAATACTGACAAATTAATGAACAAATACTTGAAATGAGATAGCAACTGAGGAACAAACGTAAGTATTTTCAACGGAATTAGAAATAGCGACATCATGACCAGCTTATTCGCAAATGTGATTTTCGGTTGGGAAGTATTAAGTCAGCATCATCATATGAAAATACTTCATAACTTTTCTGGAGGATACCTTTTGAAGAGAGAAACCTGTATTTTGCACAGTGGATTAGAGCCGAAACTTCATATGCTGCTGCGTTATTTTCCATAGCTATAGTAACGTTGGAACAAGAA…	GGGTGTGTTGTTGGTGGGTTGGGTGAAGAGTATACTACATAACACATATACAATTGAAA	TGAATAATTCTTCACCTTTAGACATTCAAAATGGTGATCTTTCTGTCC
YJR060W	2168-GlobalL_GL2_32	CBF1	TFIID-dominated	NoInfo	Unique	ACGTTAGGACTTCTTTAATTCCCTCTTTTATGCTTTAGTATCGTCATATTCTTTCATACCCTTCCTTATAAGCTTTTTATATAAAATATCCCACCGGGAAAAGATAAAGAACGGAAGATAAATCAAACAATGAAATAAAGCACACACATATAAATCCACATATGTACTTATATATTTTACTTCAAACAATAAACAAACATTTTATTATTTATTTTTCCCGTACATCGATGTACGTGATCGGTTTTTCTCATTCCTCTCGGATCCTTCGGGACCACCATGTCTCACCCACCAAGGTCAAAAAAAAATAAAATCGGACGAGAAAAGTATTGGGCAAACAACAATTATCCACGTGCTTATCACGTTTTTTTATTTAATGTAGAATGTAAACCATTATACCTT…	GGGTGTGTTGTTGGTGGGTTGGGTGACGTTAGGACTTCTTTAATTCCCTCTTTTATGCTT	TGAATAATTCTTCACCTTTAGACATCGTTAATAAAAGTGTAGAAAACCGTATTATATTTT
YJR063W	2065-GlobalL_GL1_31	RPA12	TFIID-dominated	NoInfo	Divergent	TCACTGAATGTCACGATAGAGTTATCGCTGTAAACTAGCACTTTTTAGCATTGAAATGCTTAAAATGTGTGAAACTAAAGTGGTTTTATTTCCAAAGAAGGGTTATCCCTTACTAGGGCAACGAATGAATATCTATTAGGGCTATAAAACAAAAATAGTTAAGTGAGATATATACCCTCTTGAATGGTGCAGGGTAAATAATTATATATCGTTACGAACGAAAGATGAAAAATATGAAAAAAAAAAAAAATCAAATTTATGTCAAGTGAAGGGCATTGCATGGCAAGTGTAAAGAATCCAAGAAGAAAAGAAAGGCTTAAAGCAATCCAGGTTAGTACTTATAAGA	GGGTGTGTTGTTGGTGGGTTGGGTGTCACTGAATGTCACGATAGAGTTATCGCTGTAAAC	TGAATAATTCTTCACCTTTAGACATTCTTATAAGTACTAACCTGGATTGCTTTAAGCCT
YJR066W	2334-GlobalL_GL3_31	TOR1	TFIID-dominated	NoInfo	Divergent	TGAATCCTAATTTCTTGCTCAATCGTGAGGCCTTACGGTAGGGCCAATTCTTGATTAAACTACTCTCATATATTTTTGTTTGAAACTTTTGAAAAGGGGTTCTCGCCATTTTGAAGCCGCGGACAGCCGGGTGACTACTGAAAGTCCTTATCGAAGGGTCTTCTTGAGCTTACGTTAAAAAAGAGCCATAGTAGCTTCACGAGAGAGTCATTGGTAAAGTGAAACATACATCAACCGGCTAGCAGGTTTGCATTGAT	GGGTGTGTTGTTGGTGGGTTGGGTGTGAATCCTAATTTCTTGCTCAATCGT	TGAATAATTCTTCACCTTTAGACATATCAATGCAAACCTGCTAGCC
YJR082C	2139-GlobalL_GL1_31	EAF6	TFIID-dominated	NoInfo	Unique	CTAATGTCCACTATTGATGCTTTCTCAAGAGACCTTCATATGTAATATTCTCATTAAATACAAAGATTAAACGGCTTCATTTATGCATTCCTTTATTTAGGTAAATTTTTTTTGCCCGATTTTTGGTACTACTGCTTTCCTTTTTTAAATGTAATTGATATTTTTAAAAAAACCTCACATGTAGGCGATTAACCCAGGTCCTTCAACAACTTGCCGACTATGCCATTAAATTAATGATTAAAGGTGTGTAAAGCCACAACGAAAGCAAAGAATATACGTAAGATAAACATCTTTAGAGAACAGCCATTTTCCATCATCTTTCCGTTTGTTACCAACCTACGCCTAGAAGAAA	GGGTGTGTTGTTGGTGGGTTGGGTGCTAATGTCCACTATTGATGCTTTCTCAAGAGACCT	TGAATAATTCTTCACCTTTAGACATTTTCTTCTAGGCGTAGGTTGGTAACAAACGG
YJR094W-A	103	RPL43B	TFIID-dominated	OPN	Divergent	ACAAAACTACTTTAATTTCAATCACATTTTTGTTATCTGCCTGAAACGATAGCTGTACGGGTACGTTCTTGATAAATAAAACTCAGTGTTTAAAACTCTCTTTTTACATCTGTTCGCCGATGATTGCTTGCTCGGAGGTACTAGTCATCGGAATTGAGGAAATTCCTTTTCTCCTTTGTTTTCTCTTTATCCCCGCGTAAATACGCGGAATGCCAATAATCAAGTACACATTCTTTCTCCAAGTTGGCCAAAAAATAGTTCAAATTCTTTAAACTAAGCGCTATTAATTATTATTAATTATATAAGTTTGAAAATATCAATGCAGGACCCTATTTCTTCACGAGGGTGTATCCAGAAACGGTTTCTTATATAGTGTTGGCGCTCACTTTTTTCCTACCC…	GGGTGTGTTGTTGGTGGGTTGGGTGACAAAACTACTTTAATTTCAATCAC	TGAATAATTCTTCACCTTTAGACATTTTTTTGTTTGATTATCTATGCTGT
YJR095W	1020-ML_M3_34	SFC1	SAGA/TFIID	NoInfo	Unique	ACTTCTTTCATTCATTTTCTCTTGGCTTTCACTAGGTATATCTATTCCATAACGACTATGTTTTGTATTTGTTAATTTACATAAAACCATATCAGTACATCAACGAACTGTAAAAAAGAAACTTTAGCATAATTATTGCGGATATTTAAACTCACTTGCAGGTAAGAGCAAAAGGCGATTGATTTCCAGTCCGCCTCTTGTCACGTGATTTAGTAAGAAATTTTGACAGCACCCTCGGTTTAATGGAAAAGAGGGGCGTTTTTCGATGAACCCGAGGGGAGACTAGAGAATCATCTCGGTTGAATGGAGCATTATTTTTTTAGTAGCGCCCGCCCGGAGAAATGGACGTTGGCGAATGAGCCATGAATTATTAACCGCCCATGTCTACCAGATACCACA…	GGGTGTGTTGTTGGTGGGTTGGGTGACTTCTTTCATTCATTTTCTCTTGGCTTTCACT	TGAATAATTCTTCACCTTTAGACATTTTTCTTTCTTCTTCTTTGTTATGTTATCTTACGG
YJR121W	1021-ML_M3_34	ATP2	TFIID-dominated	NoInfo	Unique	ACCCCCCTCATAAACGAAGACAAAAGTGCTCCTCCTCAAGTCAAATTTGTCTTTCTTTTCTTTCATTTTTTAGTCTGTTGTTATCCAATTTATACTGAATCTTTGAGAGAAAACAAAAATAAAAAAAAGA	GGGTGTGTTGTTGGTGGGTTGGGTGACCCCCCTCATAAACGAAGACAAAAGTG	TGAATAATTCTTCACCTTTAGACATTCTTTTTTTTATTTTTGTTTTCTCTCAAAGATTCA
YJR123W	192	RPS5	TFIID-dominated	NoInfo	Unique	TCACGAAAACACCTTGTAAATACTACTTGTGAATATGCAAATAGGAAATAGATATATGCATACAAATAAGAAACAATGAACAGCCTTGAGTTCTCAAATTTGCATATCATTTGTTACGTAATTCCTTATCAAGACCTTTTATACAACAACACCCATATACCCATAATTATTCTTAACCCATACATATTTGTCTCAAGTTTATTTTTCAGATGAGAATGGCCCTGCATCAGTTTTTTTCCAGAAACTAATTCATGGTAACAAACATTTCGCGCCCTGCTACGGGGAAGGAGAATTCTTTTTCTCCCGCCCAGAACGTAAAGCCTTGTTTCTTTCTACCGTACTGGGCCCGTCTAATTCTGCCCCTTTGCTGGGAAATCTCCTTTGCAAGCTCCCCTACCT…	GGGTGTGTTGTTGGTGGGTTGGGTGTCACGAAAACACCTTGTAAATACTAC	TGAATAATTCTTCACCTTTAGACATCTTTGGAATGGTCGGTTATTTCTAGTC
YJR127C	809-ML_M1_35	RSF2	SAGA/TFIID	NoInfo	Divergent	GCCCTGCAATTCAAACCTTTGATTGCACCCATACGGATCTACAAGATCACGAAACAATAAGATACATGTGCAAGTACAAGTTCAAAAATAAAACATAACTAAAAAAAAAAGAAAAAAAATATAGTCATCTTCTGACACTCGAGTCTCATTCAGCTAATCAAAACAACTAGCAATCCACTCGAGTTCTTATAAATGACCCGGAAATTGATCTCTCCACATTACGCTTATCACGAATAAGACCGAGTGTTCAAATAAATAGCTCGATCTTCGTACTGTCTAATGCGGTGGATTAGTACTTTAGGACAAAGTTACTTTTTTTCGGAAGGAAACTTCAAAAATAGAATTAACAAATAAGAAGGAAAAGCGAAAAACAAATCTCATTGCCTGTGCTTTCTTTTA…	GGGTGTGTTGTTGGTGGGTTGGGTGGCCCTGCAATTCAAACCTTT	TGAATAATTCTTCACCTTTAGACATCCGAAACAGGCCATTTCCCA
YJR145C	190	RPS4A	TFIID-dominated	NoInfo	Divergent	ACACACTTGGCGACTGCCCTGACTGGCAATATATACAGTCCGCAAATGTCGCGGACTGATGCGTCCACTTACTCTTCCTATATACCACCTGGGTGAAGAGGAGAAGTGAGCCCGTTCTGGAGATATATGTCCAAATATTTGCAGATCCAGTTTTGTCATTATAATGAGATGCCTTTTGGGCGACAAAGTTCGGGTAAAAGAAGGACGGGTCCAGGAAGGCCGTGGCCACAGAACAATGCGCAGAGAAGATTTCCGGTTTCTTTTTGGCTTTTCCGACTTTCATCTTTTAGAACTAAAGATTTCCTGCATCGGTAAACCTTAGCAATGTTTCTCTAGAGGGTTTTTGCACACCAGACACGTCGCACGTGCTCTTGCAGAGACTGCTGCGCTTTCGTTTAC…	GGGTGTGTTGTTGGTGGGTTGGGTGACACACTTGGCGACTGCCCTG	TGAATAATTCTTCACCTTTAGACATCTTTGCGTATTGATTCTTTGGTTTGTTTTG
YJR148W	1022-ML_M3_35	BAT2	TFIID-dominated	OPN	Unique	AAACCTGCCTCTGAGGGTCATTCACGACCTAGCATACCACTATATACGTGTACGATTTTTTTTTTCTGTGACCGCACTACACCAAAGTTTAATGTTCCATTGGCCCCGGAACCATTCTTGCAAACGGCGTTCTTTTTCCGCTTTCGGGTGACACTTAATTTAGCTTCTTTTCCCTCTCTGACACCTCTTGTTATCTAATCTGTAGATCCGACTCTTTTTCTTTTTGGTGTCGTTCTTCTATGTCCGTTTTTCTGTCAACAAAAACGGAAATAATAGGTAGAAATTAAGAGCCGTACGTGAGTGAGAGGAGATCCGAAATGAGCTGACAGTATAACTAATATAAGCTTACAAGATATTCGACTATTTCCTGGGAAAAAATTCATTCCTTTGAGAAATCCT…	GGGTGTGTTGTTGGTGGGTTGGGTGAAACCTGCCTCTGAGGGTCATTCACG	TGAATAATTCTTCACCTTTAGACATATCGTTCTTAAAACTCGTGGAGATGCTTTCCC
YJR153W	1023-ML_M3_34	PGU1	SAGA/TFIID	NoInfo	Unique	AATACTGAATAGAATCACGCTACTACGACAAGACTCGGTTACTGTGCCTAAAATAATCCTGTGATAAACGAGTTATGTTAAACGCAGTACAGGGGTTAAAGGGCATTGAGTTTTTGTGAGTGGAAATGCCCCCGTTATAGCTTCCAGTTTAATTACAAATTATCAATTTAAGCAAATATAACTGGAGGATTGGGGAGGCGACTAAAAATGGCTACCACGCTATTAGACATACAACATTGAGTATTTTATGTAATTTTGTTACTGCTAGCACGGCCATGCAATTGGCAACTGAAAGCTATCTGACAACTTAAATGATTCTTAAAACAATGACGACTATAATCTTCTCTAAGAAGTTTCATATCCATCTTCCTCATTATTCAGTTTCTTTTTCCTCTTGAA…	GGGTGTGTTGTTGGTGGGTTGGGTGAATACTGAATAGAATCACGCTACTACGACAAGACT	TGAATAATTCTTCACCTTTAGACATTGCGTTTGTCCATCAATGTGGGTAGATAGT
YJR158W	1077-ML_M5_36	HXT16	SAGA/TFIID	NoInfo	Divergent	CCATTTTTTCAGAATCCTCGATAACATAATCGATCAAAACAGTAATAAACATTCTCTTGCACAAAATGGACTTTGGCAGCAAATCCTGAAATATTGTGGAGTATTGCCAGAGGTAAAAGCAACGTTGAACAAATTATGACACTAGACCTCTTAGGCATAAAGATGACATCATCTAGGTACTCGTAAAGATCCTAACCACAGATTCCACCTTAAAAGACGACAATAGTAACTTTGTCCTTGATCTGGGTTACTAAATCAGCGATATGATCATTAAAGTGAATATCCCCTTCTTAAAATGTACCAAATATCTTATACGTTTGCAGTTTTTCTTTTTCTTTTTCTTTATTTCTTTGGTAAGGACTAGGTAATTATTTCCGTATTTGGCTCCTTTGGCGCTTA…	GGGTGTGTTGTTGGTGGGTTGGGTGCCATTTTTTCAGAATCCTCGATAAC	TGAATAATTCTTCACCTTTAGACATTTTTTTCCTTTAGTTTCCTTTCCTCCT
YJR159W	891-DP_Met_Trans1_36	SOR1	SAGA/TFIID	NoInfo	Unique	GAAAGGTCTGCATTTTTTTCCTACCACATGGCATAGATATTTATAGAGTAATGAGCAAGATAAATGAGTTCGCAAAAGAACATTCAAATAATTAGTAATAAATGAGTAGAAATTCACGCATCTTTATAGAGTTTATAATGCAAATCTCCGCGCGGGGTAATTTGAAGTCCAATTTTTCCGAGCGGCGGGCCAGTTCCACTAAATTATATAAAGCGGATAGGAATTGTAATTACCTCCCAAAGTTAATATTCGACTAATGTATATTTCATATGTTATAGCGCTTGTAGGAACTGTTTTCCATTAAAACTAATATTCTTTATTTCTCAATTTTATCTATTTATTTATATTTTTCCTTTGCAAATATATTTGACGCAGGTTCGGATCAGACATTTGGTATAT…	GGGTGTGTTGTTGGTGGGTTGGGTGGGTCTTACGACAAAGTTCAAAGCTTGATGAATTG	TGAATAATTCTTCACCTTTAGACATATTTTTCAATTTTTTTTTTTAGTATTTTTTCTTGT
YJR160C	1024-ML_M3_34	MPH3	TFIID-dominated	NoInfo	Unique	AACCGCCCAATTCCAAGATCTTTAATATACTATAACTTGAAAGTCATACCTGTTATATCACTCCAGAGGTTATTGTGGGAGCATATTTAATGCTTTGTGGGTAAGCTTGATAAACTGTAGTTCTACCACTTTTCCCAGGATACTGATTATGGTAAAAGTTCTTATTTGTCTTACGACTTAGATTTAGCACTCACATTTGTCATCATATGTTGAAAAATCAAGCTGGAATTTATTGGTGGATCTTTCATCTCCATTTATACTTTTTACTTGTTTTTCTCCAAGCAAAAAGATTTCACGTTGTTCGGGAGGTAAATATGAAGTAGGAGAGCAGTCAGGTAGAGTGGTTATCCCATCAGCCAGAACCTGTCCGTAAACAGGTTGTGGACTACAGTATGTGTG…	GGGTGTGTTGTTGGTGGGTTGGGTGAACCGCCCAATTCCAAGATCTTTAATATAC	TGAATAATTCTTCACCTTTAGACATAGCTAGGTAATGGCTTTACAAGACCTGTATCTCT
YKL002W	2319-GlobalL_GL3_31	DID4	TFIID-dominated	NoInfo	Divergent	CTTAGTGAAAAGGGTGGTTTTGCGTTATTCTTTCCTCTGTTGAAGCTTTTCTATTTTGTTTAAGCTGAACTAGTGGGAGTTTCCATTAAAAGGCTAAAGTCTTGTTGAAACTTTTCCGGGTTAGATGATAACTGCGAAAAGATAGATAAAATCAGCATTAAAGGGACTTCGTCTCCTCCTAATCAGAAATCATCCTTTCGAATTATGCGTATTCAGTTGAAGCGTATTTGTGACCAGTGTACTTCAAGGCTGATTGTTTCACCCTTGGACACAGAACGTTAAACA	GGGTGTGTTGTTGGTGGGTTGGGTGCTTAGTGAAAAGGGTGGTTTTGCGTTATTCTTTCC	TGAATAATTCTTCACCTTTAGACATTGTTTAACGTTCTGTGTCCAAGGGTGAAA
YKL006W	19	RPL14A	TFIID-dominated	NoInfo	Divergent	TCTGCATGTAGCAATGCGCGGCTTCTTGCAATAACAAGAAAACTAGAGTAGCTAATTTACTGCATGAACCGTACATTCAGCAACAAGAAACATAAGATACTTACCGCACAATATTCATTGGTCAGTTACCGTACACACGAAGATCCTTTCTGAGTAGCGTAGTTTAAGGGAGCACACATTTTTAAATTCTAAACATTGCCTCAAGATGTTCTCCCATATACAAGGAAGGAATATTGAGCAACATGGTTAATCTGCCAGTTGCAACAACGCAAGTGTTATTAGAAATATTGTTCAAGGAAAATATCAGATAAAAAATTTTTCGCACTTCGCTAATCACCCATATAGAACATGGCGGTGTTCCAAGTGATTAGCCCTAGATCGCAAATTATATCATCATTC…	GGGTGTGTTGTTGGTGGGTTGGGTGTCTGCATGTAGCAATGCGCGG	TGAATAATTCTTCACCTTTAGACATTGTTTATTTTATTTTTCACGACTCTCTTTGTTC
YKL007W	2251-GlobalL_GL3_31	CAP1	TFIID-dominated	NoInfo	Divergent	AGCTCTTGTTTATTGATACTGTGTCTATCTAAATGTTTACCGGAGGTATGAATAATAAAAACAATAGCGATCAACCGACAAAAATATCTGTATGGAACAGAAAAACGGTAACGAACAAGAAACTGTAGTTTTAACTTAAATCAGGTCCGGATTATAAAGCCGATGTAGCAGAAAAACGGGTTCACGGAATACAATAGCCAAATAACAATAAATAAATAAATAAATAAATAAGAAAAAAAAAAGCAAGTAAATAAAACAAAACGGGATGCAACAAGCCAAGGAGGGAAACAATAGAAAAATAACTTAAAAATCTTTGTCTAGATTCCAATACTTTCTCCCTCCTCCCACGTTATTTGTCTAGCATGATCAGGTACAATGCCCACCGATATGAGAAAAAAG…	GGGTGTGTTGTTGGTGGGTTGGGTGAGCTCTTGTTTATTGATACTGTGTCTATCT	TGAATAATTCTTCACCTTTAGACATTTTCTGTCGCTCTTATGATCCGTTGGATTAAC
YKL015W	1387-TFL_TF1_33	PUT3	TFIID-dominated	NoInfo	Divergent	AGTCGAACAAAAATATAATTAGGTGATTCTGCAATTAAGTGCACGAAAAATTTCTTTTAAATCCTAAGATTGTTCTTTTGCGTTACGTGTCAATATGAATATATAAACTTATATAGAAAAGTATTGTACTAGTAGAAATATGTTTTACACCTACGCTAAGCAGCAAGTGGTAATTGGTGTATCTTTTACTTTTTTGGGGGCATCAAGACAAATATCCAATCAAATCGAAGAGAAAATAATTCTTGTAACCCGCTCATTAGTCACGTGGTCATCACGTGAGCATAATATATCACGTGATATACACCCATACCTCGTTTATGGGATTGAGTCATCGGATATGTCATTATAAACGATATTTCTCCGCGGCAATGAGGTGGCGAATATTGGAGTAAAAATGAA…	GGGTGTGTTGTTGGTGGGTTGGGTGAGTCGAACAAAAATATAATTAGGTGATTCTGCAAT	TGAATAATTCTTCACCTTTAGACATTAAACTCGTTAAGATCACTGCAA
YKL016C	1025-ML_M3_34	ATP7	TFIID-dominated	NoInfo	Divergent	TAAACTCGTTAAGATCACTGCAATTATCCTATCAATGAGTTAGTTGGACCAGTGTCGTATTTATCGTTATTGTAATGGTTACTTACTAATTGCTGCTTAGAAAGCTTTAAATTGCCGCCGAAGTCAAGTATATCATCAAGCACCTGGTGGATGTTTTCATTTTTACTCCAATATTCGCCACCTCATTGCCGCGGAGAAATATCGTTTATAATGACATATCCGATGACTCAATCCCATAAACGAGGTATGGGTGTATATCACGTGATATATTATGCTCACGTGATGACCACGTGACTAATGAGCGGGTTACAAGAATTATTTTCTCTTCGATTTGATTGGATATTTGTCTTGATGCCCCCAAAAAAGTAAAAGATACACCAATTACCACTTGCTGCTTAG…	GGGTGTGTTGTTGGTGGGTTGGGTGTAAACTCGTTAAGATCACTGCAA	TGAATAATTCTTCACCTTTAGACATAGTCGAACAAAAATATAATTAGGTGATTCTGCAAT
YKL020C	1388-TFL_TF1_32	SPT23	TFIID-dominated	DPN	Divergent	TTTCGATGGTGTACGTTGTATCAGCACTTGATATATAATATACCATAATTAACAGTCTTGCAGTAGGTCTGCACCAACAGTTAAGGACCAATTTAACAGAATGTCAAAAGCGAAACTTTGCTGATGTGTTTTATCACGAGGCCCAATCGAAAACCGGCGCGAGCACTGCTGCAACCTTCAAAAATGAGAGAGCGCTTCCCAGCAGGTCTCTAGTTGCATATGGATAGCGTCATGATGAATATAGGTCAGCATAGGGCTCTGGAAGGCCTGGCATTATCGGTTATTGTCGCTATTGCTGCCCTTTTCTCTGCTCGTGTAAGGTGACATTGTTGTATTCCCGCTTTTTTCGTTTCAATTTTAACGGCAAGGAGCAACCATGAAAGTAAGATGATCGCATGA…	GGGTGTGTTGTTGGTGGGTTGGGTGTTTCGATGGTGTACGTTGTATCAGCACTTG	TGAATAATTCTTCACCTTTAGACATTTTCAGTGGTGTACTACTGTTGTGATTAGTCGTTT
YKL026C	1105-ML_M4_35	GPX1	TFIID-dominated	NoInfo	Unique	AACAACACCAAATAATGTAGATACACACATATATATTAATTATACATTAGTATCCCCTTGACATACCCCACTACCGTCTTCATGTGGAAAATTTTCCGTATTTGCTTTCCCCTTCTGTTCCCTAATTCTATAGGGTAAGCGATTCATCCCTTGTTCGCCACATCTAAGAGAACTTAAAGCCGGGGCTCACCTCTACTACAGAGATTGCTTATGGTGAACAATATTAAGTGATTATATAACACAGTAATGTACAAATATATTTTAGTCATGTAGGTGATATTGTGCACGGCGAGGTTCTCTGATTGTGAACCCGTATAAGGAATATAAGCGGAGAAACACAATATTTATAAGTAACG	GGGTGTGTTGTTGGTGGGTTGGGTGAACAACACCAAATAATGTAGATACACACA	TGAATAATTCTTCACCTTTAGACATCGTTACTTATAAATATTGTGTTTCTCCGCTT
YKL028W	1618-TFL_TF3_33	YKL028W	TFIID-dominated	NoInfo	Divergent	TGTGCACTAAACTCGTTAAAAGTTGTAGGTTTCAAAAGCACAAATATCCGAAGCTGGACACAATATACGAGTAAGTATAAAGATACGCATATATATATATATATAATATGTCAATCATGCCGGTAACGGGTACGACTTCGAAACTCTATAGCGCTAAAGCTGTAGACCAAAGGAAGTCAAATGGAGCATACGCGGTACAGTAATAGGAAATTGCGAAAATTTTTCACCATAGAAAGGCGATGATGAGTCGAAGCCAAGGGGACTCAGTCACTCAGTCAGCTGATGCGATGCGATGTTAGCGCAAACAATAACGCGTACGATAATAAAACTTCAAATGCGCCAATTCTTTTTTTTTTTTTTTTTTTTTTTTGATTTCTTTTCATATATCCGATTTAAACC…	GGGTGTGTTGTTGGTGGGTTGGGTGTGTGCACTAAACTCGTTAAAAGTTGTAGGTTTC	TGAATAATTCTTCACCTTTAGACATACTCTACTCACTGCAGCAGCT
YKL029C	892-ML_M5_36	MAE1	SAGA-dominated	OPN	Divergent	TTTTCTATCTTTGGCTCGATTAGGACGAGCAATCATGCTGCCAAGTTTACACTTAATTAGCTTTTTTCCTAATCTTGCAAGAACCGCTTAGATAATCACTACACACGGTAACGCTTAGTAAAAAACCAAAAAAAAAAACCAAGTATTATTACGTATTAACTCACCAGACTACAATAGTAACCTGAAATTCGCCCATGGTACAATTTACACTTCCAAATTTTTTTGTTTTTTTATCATTTGGACATCCTTTGCCCTTCACCCAGTGTCAATCATTACAACAATTATAGCGATTCATCACAGTGCAAGGATCACTCTTAACGAAGGAAGAAAAGTTAGAAAAATTTCTCATATGTTTCGCGTTTATTTTCGATACCAATTCGTTTCGATGTGTGCAAATTG…	GGGTGTGTTGTTGGTGGGTTGGGTGTTTTCTATCTTTGGCTCGATTAGGACGAGCA	TGAATAATTCTTCACCTTTAGACATAACCGTATTTCTACCTTTTGTCTTGGTATTTATGT
YKL035W	893-ML_M2_34	UGP1	SAGA-dominated	NoInfo	Unique	ATCTAAACAAACAACAAAGTTCTTCCAGCAGGTACCATGAGATTGAAGTTACGGTTTTAGGAGTTGGAGATTCAATTTCTGGTTCTTTCCACATCAGCAACGTTAAAAGGCCTAGTCCTCTTCCGATTATATAATATAACTTCCACAGCAAGTGTACCATAACATAATA	GGGTGTGTTGTTGGTGGGTTGGGTGATCTAAACAAACAACAAAGTTCTTCCAGC	TGAATAATTCTTCACCTTTAGACATTATTATGTTATGGTACACTTGCTGTGGAAGTTAT
YKL038W	789-ML_M1_34	RGT1	TFIID-dominated	NoInfo	Unique	CTTGTTTATGAGAAGAGACGCAGGAAGACCAGAAGTGAGGAATTCCCTTTGTTCAAGGATGAACAACGAAGCCAGATAACGTAAGGTTGCGCGCTGCATCAGTGCTAACCTTATTAGCTTTCTCTGGCTTTTTCGGTCTTTCCTATGTAACATAACATGTATATTCTATTTGTTTATGATGAGACCACGTCCTTAGTGACAATGCTATAAACCCAGCTCTTCGATTCGTTTTTAATGAAAGGGAGAAGATTTTTTTGTCAAACGCTCTGAGTAATAGAATATACATGCGACAACATTTGTAGTTACTTGTCTTACGCTTCCTAGGGAACGGATCATCCGAGTAGAATATCATTTTACGGGATCACTTTATTCGGTGTGATTGCTCGTTAAGCCGCACGA…	GGGTGTGTTGTTGGTGGGTTGGGTGCTTGTTTATGAGAAGAGACGCAGGAAGACCA	TGAATAATTCTTCACCTTTAGACATAATTTGAAATATATTGGAGTTTGAGAGAAGAGT
YKL043W	1422-TFL_TF1_32	PHD1	SAGA-dominated	NoInfo	Unique	GCTCCCTGATTAGACTTCGTGCGATATTATTGATGGATATCGTCTTTATCTTTCCGTGGACCTAAAACGGCACCCCTTCGTCTAGGATAAACGCGGTCGGCTCTTTCGAAGACTAAAAAAGCAGCCACAATAACGTTACATGCAAAATCAGCCCACTCGAAGTTAGATACTGCGTAGACGGATTTGCACGATGCGATGATAAATATTAGGGACAGTGCGTGCCCACCCATAAGTTGCTGTAGAGCTTACAAATTGTAAAGACTAATTCCAATCGCACGCCCACCCCTCACGGGAATAAGTTAGAATGTTGCGGAATGAACGATAACTTCATATTAGGTAAAAGGGAAGAATGCAACGCTGCGGTCTACGGGCTTTTTTCTGCGAGACCAATTTTCTTCT…	GGGTGTGTTGTTGGTGGGTTGGGTGGCTCCCTGATTAGACTTCGTGCGATA	TGAATAATTCTTCACCTTTAGACATATTTTCTGCTTAATGAATTATGAATTCCAG
YKL049C	2169-GlobalL_GL2_31	CSE4	TFIID-dominated	DPN	Unique	ATGAAACTACAGGATGATATCTGTCGGATTGGGTTAGCTGATAATCGTATAGCCGATGTGAAATATGATTATTAATTGATTTACTTGGTTATGGTAAATACATAAATATATATATAGAAACGGCAAATTACCCACATTTGCATTTGTATTAATAACACTAAAGATAATATTCATAATATACCATCATTGATAATTGAAATCGACATCAACATTTATCAATTGAGAGTTTAGTGGTCTTCTATTGCGAGAATATCGAACGATATGATTTATCTTGATCCCACTGTGTCGCGAAATCGCGGAAGTAAATTGAAAACAAAAGAAAAACAAAACTTCATCGATAAATATTGAGAAAACATCTCTTAAAAACAGTAGTAGATAATCTTGAGAATTTACTTTATA…	GGGTGTGTTGTTGGTGGGTTGGGTGATGAAACTACAGGATGATATCTGTCGGATTGGG	TGAATAATTCTTCACCTTTAGACATGATTATGTTATATTAGTATTCTTTCTATATTCAGT
YKL057C	2119-GlobalL_GL1_31	NUP120	TFIID-dominated	NoInfo	Unique	GTCTAGCGAAATTAGAAAAATTTTCGTATTTTGTATTTGAATTTGAGAGTAGGACTCCCCTTTCTCATTTTTAATGTATATGTAACCTCTCTCTCTTTTTTCTCTGCATCAACTTTTTAGCTTCTATTCTTTGATTCTATAGGTATCTAAACTTCCTAATTACTTCTTAACACGCATTAGGACGTTTTTAATTATTCTATGATTTTATTAAGACACGTTTATCAATTGCCGTAGATATGTATAGTTCATCAATATTTTCTTTTCCATTACCCTACAGAACTTTCATGTTTTTTGTTTTCCTGTCTTTTTCTCCAATTACGTGAAAAAAAAATTGAATTGAAATAGCATGAGAAGCTGAGAAACAAGTAGAAATTGACGAAATCCAACGTTCATAAGCAT…	GGGTGTGTTGTTGGTGGGTTGGGTGGTCTAGCGAAATTAGAAAAATTTTCG	TGAATAATTCTTCACCTTTAGACATAATAGGTCAGTTGTGTACGAG
YKL060C	894-ML_M2_36	FBA1	SAGA-dominated	NoInfo	Unique	ATAACAATACTGACAGTACTAAATAATTGCCTACTTGGCTTCACATACGTTGCATACGTCGATATAGATAATAATGATAATGACAGCAGGATTATCGTAATACGTAATAGTTGAAAATCTCAAAAATGTGTGGGTCATTACGTAAATAATGATAGGAATGGGATTCTTCTATTTTTCCTTTTTCCATTCTAGCAGCCGTCGGGAAAACGTGGCATCCTCTCTTTCGGGCTCAATTGGAGTCACGCTGCCGTGAGCATCCTCTCTTTCCATATCTAACAACTGAGCACGTAACCAATGGAAAAGCATGAGCTTAGCGTTGCTCCAAAAAAGTATTGGATGGTTAATACCATTTGTCTGTTCTCTTCTGACTTTGACTCCTCAAAAAAAAAAAATCTACAA…	GGGTGTGTTGTTGGTGGGTTGGGTGATAACAATACTGACAGTACTAAATAATTGCCT	TGAATAATTCTTCACCTTTAGACATTTTGAATATGTATTACTTGGTTATGGT
YKL062W	1413-TFL_TF1_31	MSN4	SAGA/TFIID	NoInfo	Divergent	CACCCAGGACCTCTGAAGGCAAAGAAGTTGTGAAATTTGAAAAATAATCGCTCAAAAAGGAATAATTGTCAAGCGTAACGATTTTTTTGATTTTCCGAAATCAGGGGAGGGGAAAAGAAAAGGGGAAGGGGTCTCCTCACAGGTATTGTGAGCTCCAAGCAATCATTTTGCCAGCACTAGGAAATAATAAAATGAAAGAAAAAAACATACATAGAAAGTGCCGCTCCGGGGCATTTTGAGCGCGGCAAAAAAAGCCCGAAGATCCGTTCCTCGAAGGAACGGCAACCGCACACCAAGAAAAAGGGAAAAAGGTGGGGTTGGCTGTAAAGTACGAGCGCGGGGACGGATCCGTAACAATTTCTATGTGGGGCCAGCAGCCGGCTGCTGGTGGGTACTGTT…	GGGTGTGTTGTTGGTGGGTTGGGTGCACCCAGGACCTCTGAAGGCAAAGA	TGAATAATTCTTCACCTTTAGACATTATATTGTTTTTAATAAGAAGAAAAGAAAAAAAAG
YKL067W	1026-ML_M3_34	YNK1	TFIID-dominated	NoInfo	Divergent	CAGCTTCCATTAGATCGGATGACTGTTTCTCAATCTTTATGTCATCTTCTCACACCGCATGTGATAATATAATATTAAATAGATGATATTAGAGTTCAATTCCAACAAAAGGGGAGTAGTTACATAAGCTTTCCGTAATGGTGAATTTATAGCAGTTTCCTTCTCGATGAAAGGAAGGGAAAGAATTAAATATACTCGAATGCTTGTACCACTCCATTTCCCCATTTATCACATTTAAAGTTACGAGTAAAAAAGTGACCGATATAGAATGTCTGATGAAAGAGCAAATGAAAGAAACATCAAGAAAGCATATTGAAATTAGCAAGTGAAAGCAAAAAAAGTAGATGAGTAAGCATTATAATGCGTCCAGTCTGACTTTTTTGTTGGAATAAAAATCAA…	GGGTGTGTTGTTGGTGGGTTGGGTGCAGCTTCCATTAGATCGGATGACTGTTTCTCA	TGAATAATTCTTCACCTTTAGACATTTTTCCAGGGATGATTTATGAGATGTTTTTCCG
YKL080W	1099-ML_M5_35	VMA5	TFIID-dominated	NoInfo	Unique	TCTCAATAACTCTTCTTCCATATTTTCTTCCCAATATACATAAGAGTCAAACAAAACGAATTTTCAAAAGAAAAAAGAAAAAAACCCTGAAGTCTACTTCATGATTACCCCATACTTACGCGTGGTTTAATTCTATGTAACGATTAACGTCCATGTAATCATTATATATATATATATTGTAATAATCTCTCTAATTGAGTATCACAATCTGCTGCGGTTACTCTAACAATATTTTGCATAAACTTGATTCTTCTCTTCTTATTTCATGTTTCAGTGGGGCATTTTCCATTGTACTTTTGCAACAATAGCGAAAAAAACAATTTTCCGTAAAGAGAAGCGTCAGTCATAAACGGTGTATGTTACCCGAACTGGAATGAATTTTATCTTAAGACTGGAAAA…	GGGTGTGTTGTTGGTGGGTTGGGTGTCTCAATAACTCTTCTTCCATATTTTCTTCCC	TGAATAATTCTTCACCTTTAGACATTTTTTTTTTTCAGAAAAAAGAATTGATCT
YKL081W	2273-GlobalL_GL3_31	TEF4	TFIID-dominated	NoInfo	Divergent	CTCAGTCTCCTATATCTTTCAATTCCCGGACTTTCTTTATCACTTGCAACAACGTCTCAGTCCTCACTTGTTATTCATCTCTTGGTCATCTCATCTCTTTTATTGTACTTTCCTCTTTTCTTTACCGGAGATGAGAATAAAAAGAATTCATTTTAAAAAATTTTCAATTTGGTGTCTGGGTGAAACTTTTTAATCGTGTAATCCCAATTAAACCACTCTACTTTACTTTAATTGGTACACGAACTCATTACACACCTTTGCCTCTATTGCTTGTGTCAATCGTGTTGAGAGAGGAAGCCCAAAACAAGGGAAATTAACCTCTGTAGGCAAGCCATCACATTTGGCAATAGCAGCCCTCATTTAATTTAATTCGGCATGTGGCCGGCAGGGTAATGCGCT…	GGGTGTGTTGTTGGTGGGTTGGGTGCTCAGTCTCCTATATCTTTCAATTCCCGGACTTTC	TGAATAATTCTTCACCTTTAGACATCTTGAATCTATCGAGGGCCAAAATCAAAGAA
YKL085W	895-ML_M2_35	MDH1	SAGA-dominated	NoInfo	Unique	TGATTACGCTAATAACACTACATAAGAAACATAGATAAATTATAATTCACTAATACAAAATCCCTCAATTTAATTAATCAATTTCTTATTCAACAACTAGAGTAGGCACTAGCAGTTTGTGCGACCCTCGGCGCCGGAGAGGTACAAGGGACCTGGCGGTTGGGCCTTCCTGCCAGCTTCTCCCCCCCTTCTCGGCATTCACTCAGCGTTCATTGGCTCAATCACGCGCCAAGCGGATTCCCAGAAAAATACAAAAAAAAGTTGCCATAATACAATGGCGGATATTACAATATATATAGCTTGCGCTTTAAAAAGAAGTGTTAGCACGCATTGGGTGTTTGTACTGTATTCCTCCACTTAAGATAACGAATACACATATAGATATACAATATATTATAC…	GGGTGTGTTGTTGGTGGGTTGGGTGTGATTACGCTAATAACACTACATAAGAAACATA	TGAATAATTCTTCACCTTTAGACATTGTATATGGTATCCTTCCTTTTCCTTTTG
YKL096W-A	2244-GlobalL_GL2_31	CWP2	NotReported	OPN	Divergent	CTAATAGACAAGGTGCTATGAGTGAATTGCTAGCCTCCCCTTTTTATTTTGTGCGGTCACCGCAAGGGACAAAGCTTTTCTTAGAAAACCGTCTGAGAAGCATAACGTACGCCATCCCCTAGACATATTAATAATGCTACAGATACTATGCTGCTCGTCTTTTTTTGACGACCCTTTTATTGCAATGTGCAACTAATGGCAAACAACCACATAGTATCACAGTATTACATTGCCTCCACCGATGCGGATGTTAGGGCGCCAAGTCTGTCATGAAGCATGTTCCTGTCATAATCTTGTATGCAAAATACCGCGTTCTGCGCCACTGATATGCTAGGCAGCAGCAACCTATGCAGAAGATTGCTTTTCCCACGCCTGTTTTACGTCTCCAGGGCACTTGAA…	GGGTGTGTTGTTGGTGGGTTGGGTGCTAATAGACAAGGTGCTATGAGTGAATTGCT	TGAATAATTCTTCACCTTTAGACATTTTTTTTCTTGTTAGTGTGTAGCGAATGTGATGAA
YKL106W	1027-ML_M3_35	AAT1	TFIID-dominated	NoInfo	Divergent	TGTGGCGAAGCGATTAGGAATTAGTAGGACAAAAAAAGACGATTTGCCAAAAGTTTTCATAGCAGGGTTTCCAGGAAATGGTCAGGTGGGAGACCCAGATGACTTGAATTCTGATGAAAAGAAGTATAGTGCCTACGCTACACATATGAACACTGTGGCAGCCAATGAAAGTCTGGTCATAGACGCTAAAGACAGATACACGAATATAGATACTTTCGGTTTGAACCCTGGGCTGATCAAAACGAACATTCGTAATAATCTTCTTGGCAGTGACACCTACCTCAGCCGCATTACAGAATGGATAATCAGCTGGACCTGTCAAAGCGCAGAGACGTATGCGAAAACAATATGCACCCTGATTGCGAGCCCCGCTATCGAATCACGCAGTGGTACAATGTT…	GGGTGTGTTGTTGGTGGGTTGGGTGTGTGGCGAAGCGATTAGGAATTAGTAGGAC	TGAATAATTCTTCACCTTTAGACATCAAGTCTTTCGGCAGTGAAAAACGGATAGTAATTT
YKL109W	803-ML_M1_34	HAP4	SAGA-dominated	NoInfo	Divergent	CCCCGGAGGTTGATCGCACGGCAAATACATAAGAACCTTCTCCGCAATACGGGCTTTCCTCAATTTTCTTGGCCAAAAAGCGAGTCGGCCCCGAGCTACAAATCGGGAACAACGGAGGAATAGAGCGACAAGTTGATTCGGTCGTGCAGCCCGGAAAAAAAAGGCTGTCCTGCGGGCTTTATTCACTCCAATGCCGCTGAGAGGAACACGCGTTTCGTGGGCTTTGGACCACTACCCCGGCGTTCAGAGAAACCCCCCGGGGCAGGGGTCCGAAGTCTAAAAGTTTAATCCGGAAGTAGCGACGGGGGGGAAGCCCGCCGCGCACAGATGGCCAGCACAACGGAGCGGGGCCGAGGCGGCAAACGAGGTTAAGCCCGCTGAACCTGAAAAAAAAAACGA…	GGGTGTGTTGTTGGTGGGTTGGGTGCCCCGGAGGTTGATCGCACGGCA	TGAATAATTCTTCACCTTTAGACATGATTCTTTTTTTGTTTTTTTTTTGTACTAGA
YKL112W	1	ABF1	TFIID-dominated	NoInfo	Divergent	TTTTCTTCCGGTGTCCGTTTCCTATTTCTTTCCAATGTATGCTGTCAACGCTTTTCATCGATGTATATAAGGAAGAATACCTCATTATAATACATCAAAACCTTCATTTGCGCGATGTTACGCGTCGCGTTTCCTATAAAAAATACATAAGCTAGTGAATAAAAGCTTTAAACGCGTTAGGGGGATCTGCAATTAAAGTAAATAAATGAAATAAATGAAATAGATGAAAAACTGGTTACACTAATTATAACGTTAATAAAACTAGTTGATAATCAAAATATTGCCATAGCTAAGCCAATAGTACAGCGTTGGCTTTCTATCATAACTTACCAGCCGGGTGCCCAATCGGGTATCTGTCACCGAAAGTCACTGTTAACGAGGTGTGATTCAGCCGGGTAC…	GGGTGTGTTGTTGGTGGGTTGGGTGTTTTCTTCCGGTGTCCGTTTCC	TGAATAATTCTTCACCTTTAGACATCCTTGTGAAATTGCAAATATGGTGA
YKL113C	2178-GlobalL_GL2_31	RAD27	TFIID-dominated	NoInfo	Divergent	CCTTGTGAAATTGCAAATATGGTGATTTGAAACGTTTCCTAGTGCAGCAGGATCACAGATAACGTGTAAAGGGCTTAGCAGTTGATAATCCTCTCTAGTTGAGATCTAAACAAAATGCTGTCACTAACCGTAGTATTAAATGACACACTTTGGTGACTTTCGTTAATGGGGATGTGGTAGTGGCCATTGCCAATAAACAAAAAGAACAGGGAAAGAAGTAGAAAGTGATATAAGTTTGCTTGCCACTTTTCGTTTTTCACGAAAAAAACAGGCGAAAAAAAATGCTAGACTAGTACCCGGCTGAATCACACCTCGTTAACAGTGACTTTCGGTGACAGATACCCGATTGGGCACCCGGCTGGTAAGTTATGATAGAAAGCCAACGCTGTACTATTGGCT…	GGGTGTGTTGTTGGTGGGTTGGGTGCCTTGTGAAATTGCAAATATGGTGATT	TGAATAATTCTTCACCTTTAGACATATTTTTTCTTCCGGTGTCCGTTTCCTATTTCTTTC
YKL120W	1028-ML_M3_36	OAC1	TFIID-dominated	NoInfo	Unique	AGAATCAGAAAGTAAGAGGAAAAACTATCTGTTCCACCGTCTTTAGATCATAAGCATGTCTGCAAATAACATAGTATTATTATTTATATCTGTAGCGATCTTTATTATTTTTCATTACTGACACATTTTCTCACAGAACCATCTACAACCCGAAAGATGCCGGAAACGGTCTTAGGCCGATGGGGTCTATTAGGGCCTACAGAGACGTCAATTGGGCTATAAGAAAAATGAAATCGAGGAAAGATTTTCCACTCTCAAATTAAGTAGGGCAAAAATATGCTTTTGTTCGCATGTGGTGTTATTCCAGTTGCGAGTCAGGGTCTGCCGATATGCTAAAGGAGGTCACGAAAACGAATCTGGCATTTAATACCTCATTAAGTTACAGCGGAATCGGCCTTC…	GGGTGTGTTGTTGGTGGGTTGGGTGAGAATCAGAAAGTAAGAGGAAAAACTATCTGTT	TGAATAATTCTTCACCTTTAGACATATTTGCTTACGATATAATTCGATGAGATGTGCTTG
YKL127W	1353-DP_Met_Trans2_36	PGM1	SAGA/TFIID	NoInfo	Unique	TGGGTTGGGTGACAGGATGCTAAAGCCGACACCGTTCAAACACAAGTGGCAGCTTTTCTCGAGAACAGCAATGCCCACAGTTTTATTTACAATTTTACACTATTGACGTGGAGATTTTTTTATCCCGCATATGACCTAGTAGAGGATCTCTGTCTTCCCCTGATAAATGTCAAATGTATGACGTTACCACAATTGTATCACGGTGGTTTCAGTCTGTCATGAGGAATAAGGGCATTCAGTACCGACAATGCTATACTTGTAAATAGAAAAATGATGTTCTAAAATCGGCATTCTCGCTATTTGAGATTTTGTCTTTTTTTACCTGGTATTTCGCGTTTATATTACGGATGCAAGAAAAGGAGAAGGGCGCATCACATCGATTTTGGTCTACCTATAAAC…	GGGTGTGTTGTTGGTGGGTTGGGTGTGCCGTACATGATATGGAGAAA	TGAATAATTCTTCACCTTTAGACATTTACTATTCAATTGAGTTGTTAGTTACCTATTTTT
YKL141W	897-ML_M2_34	SDH3	TFIID-dominated	DPN	Unique	ACAGAAAATGAAAAAAAATGAAAAATCAATGAATAAGAGGGCTTGAGTTCCAGGTTCTAGAAATTTCCCTCACTTATATATATATATATATCTATATACATATAGTTTTGAGTATATCATAACAGGATTCTCTTTCAATGAAACCTATGTTTTCCGCGGCATTGCAGTTAAAGGATGTTCTAGTGGTGAAAAAGAGAAGAAAAGAATTCAAAGTTTTCCTCCCATAAGTATACCTATACTTTTTATCTGTGATTGAAAGCTGTATACCAACAGCCTTCTATATATTACCTTGTATACCATTCAGTAGTCTTAAGCATCATCTAACTTTTGACCAGGTCCATTCTGATTGGCTGCGGTAGCCCGCTCCGTTTTCCGCTCTAAGCGTTTGGTACTTGTATA…	GGGTGTGTTGTTGGTGGGTTGGGTGACAGAAAATGAAAAAAAATGAAAAATCAATGAATA	TGAATAATTCTTCACCTTTAGACATCGTTTATTATTCTTAGAGCTTGTGATTGGCAATTT
YKL145W	2290-GlobalL_GL3_31	RPT1	TFIID-dominated	NoInfo	Unique	TCCGCCATTTTTGACCGAGTACATCATGTACAGACACATATATATATATTTATATATGACTCGTTATCTATATGCATCTGGAACACACATACCTTGTTTTAATTATGATTAGCATAAATGTACTATCCTTGTCAATTTGGTATGGCTGAGTTTACCCGGACGAGAGGAAAAGGTATAGTGAATAGGATTACCGAATTTTGCCACCCGAAAACTAAACTAGCATGCAGCTTACTATACAAAGAACTGGGTATATACAGTATTTTCCAAGGAGATGAGAATTCAAAGCAATATTCAATTGAGATATTTTTTTGAACCATCGTAATAAATCAAGGAAGTTAGGAACTATACGGA	GGGTGTGTTGTTGGTGGGTTGGGTGTCCGCCATTTTTGACCGAGTACATCAT	TGAATAATTCTTCACCTTTAGACATTCCGTATAGTTCCTAACTTCCTTGATTTATTACGA
YKL148C	898-ML_M2_34	SDH1	TFIID-dominated	OPN	Divergent	ATCCGCGATGCAATCCCTTATACGCTTCTTAATAAACTTTGCTTCCCACTCTTTCACTACTGACCATCGATCCTTCTTATTTCATAGCCTCACGAGCACAAATGATAATACGAGAAAAAGGCCCGACCGGGTAACCAACCCTTTTACTATCTCTCGCTCTACCTTTAGTAATAATGTCGTCTATATAAGGATTTACTCATACAGTAGTCCAAAATATACCTTTCCGTGCTAAAAGTAGCTCCCAAAAGTAGCGGAGGTGAGGATCATCCTCTATTGCCAGGTACCAAGCTCGCTGGAAAGTCGTTATGGAGTCACGGCTTTGAGGGCGGGGGTGGACCAATCACAGCGCAGAACGCGGCGCCGAGCAAGCGCTGGACCAAGGGATCCGGGCCTCTTCTA…	GGGTGTGTTGTTGGTGGGTTGGGTGATCCGCGATGCAATCCCTTATACGCT	TGAATAATTCTTCACCTTTAGACATCTTTATTCTCGTTCTTCTTCGTACTATGAAATTGG
YKL156W	177	RPS27A	TFIID-dominated	NoInfo	Unique	CAGAGACCGTGATGTCGTCAACAAGTATTTGAAGGAAAATGGTTACTATTAAGAAAAAATCTCTTTTCTAGCCATTTTGCCTTTTTATATAGTCAAGTATCTATATGTGACAAATACTTCTTCTAAGCTTGGCCTTCTGATAGGCTTAGCTTGCAGTGGTTGCAAACATACATAAATCAACAAAAAAGTACGGCTTAAAATTTTGGTATTCATTTATTTCAACCCGTGCACACTGGAAATAAATCTGTACATAACAGCATATTTTGTTTTTGAAAAAATTTCTGTGTTCCTCCGATGTGGGAAGAATTTTAGGATCGGCTAAATTTCGTAAAGTATCAGTAACTTGGTATCTCTGTATAAGCGGAGTCTAATTTCGATAACAAGCAACTTCATCGTAAC…	GGGTGTGTTGTTGGTGGGTTGGGTGCAGAGACCGTGATGTCGTCA	TGAATAATTCTTCACCTTTAGACATTTTGGGATATCTATCTTTGCTTTGTTGG
YKL160W	2078-GlobalL_GL1_31	ELF1	TFIID-dominated	NoInfo	Divergent	TGCTCTGGTGGGCATTTTAGGGACAAGAATAAATTCTTCTCTCCACTATCTGAACTTCCGTTATTCTTCTGCACGTAATTGCCGTTTTTAGGATTTTTTGGAGTTGTCACGGTATAGATATGTCTTATTGCGTGATTTCACGGTGTCTTGCACACAACATTTCCAGGTCACAATATTTGGTTCGAGGTTCCCAGCAAGAATTCATTATCCTTTTCAATGTGTCGCATTAAATCATTATCCAAAAACAAAAGAACTTAAGAAGTACAAAAGACACTTGAAGTATGCTAGCGTAAGAAATACGGTAACCAATATTTATATGTAACATGCTTATTCTGTCATGATTTCACAGTTCAAACTACATTCCTATTCAAAATCATCGCGTTAGTGAGACAAAATCGG…	GGGTGTGTTGTTGGTGGGTTGGGTGTGCTCTGGTGGGCATTTTAGGGACA	TGAATAATTCTTCACCTTTAGACATGGCTCGTTAATTGTTTTCAGTGTTTTTTATGACA
YKL165C	1638-TFL_TF3_33	YKL165C	TFIID-dominated	OPN	Unique	CATTTTTTTCTTCTTAATTCGTCTCTTCATTTCATAAAGCTTTCTTTTGAAACCTATGAAATGAGCTTTACAGTTCTTCACTCTTTTTTTTAAAGTTTGTTTATTTTTTTATACTATATACATTATTATTTCTAAAAAATCATTATAAATTACGTTAAAAGCGCACCTTATACTTTGATAGAGTTTTCCCAGAAAAAAAACCAACGAATTTGATAGTACCAAGACTTCACGGGATTGAAATCGGATGCAACTTCAACTATTCCTGGGACAGAATATTTCTCAGACATTACTTTGTGTACCGTGGAGCCCTTTCTCATTTGAGAAGGAAACAAATTGTTGTCATCTTATAATGCCATATATTCGTCACTATCTCAGTCAAAATTTAAGAAAATTGACATG…	GGGTGTGTTGTTGGTGGGTTGGGTGTTTCATTTTTTTCTTCTTAATTC	TGAATAATTCTTCACCTTTAGACATTTTTTACAGATTTCAGTTGT
YKL180W	28	RPL17A	TFIID-dominated	NoInfo	Unique	AGAGAGTGTGCGCAATATTTTAGTTCTTAAATATGACATAGATTATCAAAAAACTTTGTATGTTTGCCAGATTTCAGTGAATCTGCAAGAGTATAAATTATAGGAATTTGGGTGAATTAAACCATTTATTATGTTTTATGTATCATGGAAAAAACAGAACCTTTATCAAATCATCTATGAAATTTTGACAGGTTAGCCATTTTCCTCATTTTATTGCTCTGCAATAGTAAATTATATAGATTTATGCAATGCTCTAGGTTCCGGCGGCTTTTCATTTAATGTGAACTCAAGACTATTATCATCCAAACACATTACAACATCCGTACATTTAGTTGGCTCCATTTTTTGAAAAAATACTTCCGAGTAAGATGCTGAAAGTAATCAAATTCCGTGAAAAAG…	GGGTGTGTTGTTGGTGGGTTGGGTGAGAGAGTGTGCGCAATATTTTAGTTC	TGAATAATTCTTCACCTTTAGACATTTTAATCTATTAGTAGTTCTTGAGGACTCTTTG
YKL181W	1122-ML_M4_35	PRS1	TFIID-dominated	NoInfo	Unique	TTTCTTAAGTGATTATATAACCGTAAGAAATATTTAACTTTGAAACTCCTGTATACTAATGTTTAATATAGCTGGCTTATGATTTTAGTTCTCTTCTCCTATTATAAATAGATACATTGATTAGGTATTTTTATAATATACTTGGGATTAACAGATGCTATATGAATTTTTTTTTCCGCCGCAAGCCCTCGCTAGGGCGGGGCAGATGCTGAAGAAAAAATTTTCTGTTCCATTGGGTTATGTTTAAAAATCAACGATATTCGAACATAATCGATGACCTTGATGATTAGCGAAGTTCTGCTCTAAAGAAATTAGCTTTAAAAACAGCTCCATTATTAGTGTAAACTGCTACTTCAACTCTTTACTCGAAAAGTTGAAACAAGTGTCTATTCCGCACAT…	GGGTGTGTTGTTGGTGGGTTGGGTGTTTCTTAAGTGATTATATAACCGTAAGAAATATT	TGAATAATTCTTCACCTTTAGACATTTTTATTTCTCTTCAAATTAAGACTATTAAACGG
YKL182W	1029-ML_M5_34	FAS1	SAGA/TFIID	NoInfo	Unique	TACTATGCGGTCTCGTCCTCTACGAATATGGCTATTTGCCTTCGTATATACCTTTCTATACCAAGTAATGAATGTCTTGAGGGCCCGTATGGCCGCGCGAAGGCTTAGTTAAGATGTTTCAGCAAACGGCAGCATGTGAAAAAACCCGTAGAAGGTCCGCATCAGCCTTCCATGCCCGTGCACCCACGGCTCCTCGGAGGCCGGGTTATAGCAGCGTCTGCTCCGCATCACGATACACGAGGTGCAGGCACGGTTCACTACTCCCCTGGCCTCCAACAAACGACGGCCAAAAACTTCACATGCCGCCCAGCCAAGCATAATTACGCAACAGCGATCTTTCCGTCGCACAAGTTAAAAGAAATTGTTGAAAAATACAAATAATCGCGAACAATACGTTGT…	GGGTGTGTTGTTGGTGGGTTGGGTGTACTATGCGGTCTCGTCCTCTACGAATATGG	TGAATAATTCTTCACCTTTAGACATAATGAGCGAATAATAGAGCAGTTAGGTGTGGC
YKL192C	1030-ML_M3_34	ACP1	TFIID-dominated	NoInfo	Divergent	TTTTCAACCTTTGCACGATCTTTCAACGCTGCCACTTAGAAATCCATCACTAATCATCTTAACTCTTTTACCTTTGAACTAGTCTTTTTTCTTCTTGTTGCGATGAGCTTCTCACTGAAAAAAAAAAAAGTAAAGAAAAAAGAAGCACCAAGTACATATAAAAGGACAGATTTAACCAAATGGCATACTTAAAAAGACATTCTGAAGTCTACCATAGCATTAAAACTATCAGACTGATCCTGTAGATGTCTTATATGTATTATTCTTTTCACACATACACTCCGAAGAGACTCCATGGAGTTTTATCAGAGTCACGTGACATATATCACTGTTGACGGAATACAGATTATTTGTCAATTGCTTCTTTCTTCGCCCCTTCGAACGGGTTCTGAGTAAAAG…	GGGTGTGTTGTTGGTGGGTTGGGTGTTTTCAACCTTTGCACGATCTTT	TGAATAATTCTTCACCTTTAGACATGGCAAGGAAGGTGCTGTATTGAGTTAGTTG
YKL203C	2333-GlobalL_GL3_31	TOR2	TFIID-dominated	NoInfo	Unique	AAGTCGGAGAACCTGACTGAAAATTCATGAATCTCTTCATTTCTATAGCCTTTCCTCTATGCATTTGTATTATATATTTATTACCGTCATTTTTTACATACTGCTGCATTTTGGCGCCAGTGATAAGTGGCAAACAATTCGACGGAATCGTGGTAATTATACCACGTTACTCTATAACATCATGATATTGCAATTAATCAAACATACATTTAATCTTAATGCTATTAGCTTACTACAACTCTTTTCTTTAAGTTATATCGTATATTTCTTGGGCGATGTCAGAATATTTACCCGGATATTCCTTTTTAAGCACTGAATATGTTTGAATAGAGACTGACATATATGGCAGCAATTAAAATTGGAAGAAATGTAATGACAGTAGGAAAGACCAATTTTTAT…	GGGTGTGTTGTTGGTGGGTTGGGTGAAGTCGGAGAACCTGACTGAAAAT	TGAATAATTCTTCACCTTTAGACATTTTTCATATGGGGAAAGTAAAGATCAGAAATC
YKL205W	2122-GlobalL_GL1_31	LOS1	TFIID-dominated	NoInfo	Divergent	CGTATGTTCCTTTGGGTTTTGTGCTATTCTTTCCTGAAGTTTTAATTTAATTTCCTTATTTTAGTGTAGGTGGCTTTTTTTTTAGCAGGTTACTCATTGTGGGATCATTTTCAGGCTCAAAGCGAAAAATTGAAAAATTAGCTAACAAAAAAAAACTAAAATTTTTTCAAATTCCATCAGTTAGTTTGAGAAGTTGTCGGTAAGCAACCTATAGAACAAGTGTTTCCAGTCAAATCGAGGA	GGGTGTGTTGTTGGTGGGTTGGGTGCGTATGTTCCTTTGGGTTTTGTGCTATTCTTTCC	TGAATAATTCTTCACCTTTAGACATTCCTCGATTTGACTGGAAACACTTGTTCTATAGGT
YKL210W	2239-GlobalL_GL2_31	UBA1	TFIID-dominated	NoInfo	Unique	ACTTTTATGGCGTTCTATGTAGAACCAAACAGATTTGGTAATGTGTTAATACTGACCAGCTCCTTGTCGAACTTTTTGCGTACCTTAATATCTGCTATAGATTAGAATGAGTCAACGAGCCATTGATGATCATTCAATGATTACTACAAGAGGCATTTTCCGTCGTCAGTGATATGAATAGCACGGTGAGGTCCAGAAGAGATAGTAGGAAGTTTAATACTGGCTCAAAGGCATACTTATATCGACAAGCTAAGCGCAAATACTACTTTGTGGTACATCATCAGCATTGCTTTCGAGAAAACAGCATTTAAAATCAGCCATTTGCTGCGCTTTCTTTAAGCCCTAACAGAAAATAGTTCAAAAAGGCCTATAAGAAGCAAAAAAAGTGAAAAATACGAA…	GGGTGTGTTGTTGGTGGGTTGGGTGACTTTTATGGCGTTCTATGTAGA	TGAATAATTCTTCACCTTTAGACATAGCTATAGTTATATGTTCTTTGCTTTGCT
YKL212W	2308-GlobalL_GL3_31	SAC1	TFIID-dominated	NoInfo	Divergent	ACTCCAAATCTGCTGCTCTACACCTTACTATCACACATGAATATATATATATAAAATAAGCCAAGACAGTGGCCTTCCCTTATTATCAGCGTACTAAAATCTCATATGATTTATTTTTCGTGGTCCTGAACGAGTGTGAAAAATTTTGAAAAACTCGCAAAGGAAATGCCAAGGTCAGCAACTTTCTCGACGTCCAAGCCTCGCTCCTATTGTTTTAGTAACCTGTAGACCTTCAATATTCAAGAGCTTGCACACGCACGCATTGCTGCACTACTGCTTACCCACACTACAAATTTAATTCCAGCTTATTGAAGTTGAAAAGGCAAGGGAAAAATACCACAGGTTTAGATAAGGAAATAGGAGAAAGGATTAGAAACCATATCCCTATAACAGTAACGA…	GGGTGTGTTGTTGGTGGGTTGGGTGACTCCAAATCTGCTGCTCTACACCTTAC	TGAATAATTCTTCACCTTTAGACATATCTAGACGAGAAAATATACGTGTATATAAAT
YKL216W	1031-ML_M5_34	URA1	TFIID-dominated	NoInfo	Unique	TTGTATTAATTTTCTCGAAGGGATTAGAATGTAAGTACATTTAAATAGCGCCGCAAGAAACATAACAGCCGTTAACACTAGCAAGATGGTAGATTACTGTGTCTAAGAATTTAAATTGTTTTGCTTGCTTTTGCCACTATAAGACAATAATAGTAATAGAAAAGAAATGTTAGTCGAACAGCAAATTGGTAAAAGTGGAAAAAATTATTTCGTTATTCATTTTAGGCCGTTCAGAAATATAGCATTTTGGTTCTTGCACTGAATGGGCCCTGAGGACAGTGTGCGGCTGGATAGCCATATACTTCGACATTACTTTTCACCTTTGAAGGGGGATGTATGCTTATACACAATCAAAGCTCGGCCTGTGCAGGTTTCACTACATAAGCTTTTTTACCATAG…	GGGTGTGTTGTTGGTGGGTTGGGTGTTGTATTAATTTTCTCGAAGGGATTAGAATGTAAG	TGAATAATTCTTCACCTTTAGACATGTTTGGTACGGAAGTTCAATTTTTTTTTGAGTAAT
YKL217W	1032-ML_M5_34	JEN1	TFIID-dominated	NoInfo	Divergent	AATGTGTTTATAAATTATTTTTTTTGCTGGTAGCAAAATCAACTCATTGTCTTCCATTCAGAGTCTAATCGAACGTTATCGCAATGCTTGCACACTTTTAAACAATACGATTTAGTTTAAGTGGATGGACCCCCACGCTTAGTGTTCCACAGGTTTGTCCCCACTGTTTTTACATTCCACTGTACATTTTTGCAATAGAAGGTCATTGTATGCTACCTTGGGCGGCTAAGAATACCTGTAAAAATTTGGAGAAATTAGATTCGTAAAGAATGACTCGCAACGACTCCAATGATTTCTTCTTTTCACCCTTTGAACGGCCGATATCCGCGCGGGATCCTGACCCCGCAATTTACTCCACTAGACCGGCGTGTTTCTCTTTTTCCTTTTCCTGGGGTTAGA…	GGGTGTGTTGTTGGTGGGTTGGGTGAATGTGTTTATAAATTATTTTTTTTGCTGGTAGC	TGAATAATTCTTCACCTTTAGACATATTTTCAGTAGCAGTATTTAATCTCTTTGAGGAAA
YKL218C	1033-ML_M3_34	SRY1	SAGA-dominated	OPN	Divergent	AGGTGACCGTTTTTGCAGATATTGTAGTGAGATGCTCTACAAAAGGGGTTTCCTAATCTAATCTTTTACCATATCAAAAATGCCCTAATATTATTATTAAAGAGCTATCAAAGCCTGATTCCTTAGGTATATGACTAGTTCCCGAATTAATGGCATTGATTCATTACTTATTTTATTAGGGGGATGATAAAAATAATGATATCTTTTTCTGCAGCGTCATTTAAGTACTGATTGAGACTGACAGTTGTGATAGAGATATTAAGTAGTAGAAACGGTCCATGAATTGTTCTTTGTTAATATTCTTGCTGAGGGAGGCTTTTCTTTTGGGCTGCTATGCTTTCATTCTACTTAAGCAACGAGATAGGAAGCTTCAAAAGGTGAATGGTGAAATGCTGAAGA…	GGGTGTGTTGTTGGTGGGTTGGGTGAGGTGACCGTTTTTGCAGAT	TGAATAATTCTTCACCTTTAGACATTTTTCCAACTCAATGAAAACTAAATATCTCGAACT
YKL222C	1579-TFL_TF2_31	YKL222C	TFIID-dominated	NoInfo	Divergent	CGCCAAACGGTTAATAGTGCACGAATTAGTATATTCTAGTATCAGTTATATAGTTCTATATCAATAGCAGGATACTGAATTGAATATCCGATGGCATTTTTATATATGTGTGTTTAGCCTGTAAAAATCTGAAGAATGGAAATAATAAGAAAACGGAATATATTTTATTATCTCATACCCATAGTGAGTACTCTTAAAAATATCTTGATCTCAAAAGCACCTTAAAATAATTATTGTCTTCCATGCATCGCCTCTATGTTAAAAGCGGGAATAGCCATAAAACGGAGAATCATAAAAAACCTTGAAAAGATGAGTGTGCACTTCAAGTTTGAAGTCAAAAAATATTCGAAACGTCAAAAGAAGAGAGCAACTTGATCTAGATGTATAGCAACTGATTAC…	GGGTGTGTTGTTGGTGGGTTGGGTGCGCCAAACGGTTAATAGTGCACGAATTAGTAT	TGAATAATTCTTCACCTTTAGACATTTTCTATTGATTATGGAAAGTATATTGCTACAGA
YKR001C	2320-GlobalL_GL3_31	VPS1	TFIID-dominated	NoInfo	Divergent	TATTTGTCTAAAAAAAGTTTATGCGTTAAATATTTTGCTAATTCTAGGCCTCTTTTGATTCAAAAAAGACCGTTTAAAGACTTGCTCACAGTGAAATTATTTAGCTAGTTTAGTGTCTTTAAACTTTTGCTAAAACGTTTCACTTGAAAAATCGTTCTAATATCGTCCAGAGGATAGTATGATAGCTTCAGAGAATTCGATAGATACTTGAATCCTCTAATAGTCGAAAAATGCTCGAGGGTAAACCACTTGTGCGCTTGGACTGGCCTAGTTTCCAAAACCAATGTTCTAATGGATTGATTTCTTCCCCAAACATTATTAAGTGGCCGGGTCACCCAAAGACTTGGGCGCCGTTGATTCGCGTCGCTTTGCCATCAAGAGAACAACATATCTTCTAAG…	GGGTGTGTTGTTGGTGGGTTGGGTGTATTTGTCTAAAAAAAGTTTATGCGTT	TGAATAATTCTTCACCTTTAGACATGATATCTGATAATATAAAATGTGCAGTTTTCG
YKR002W	2091-GlobalL_GL1_31	PAP1	TFIID-dominated	NoInfo	Divergent	GATATCTGATAATATAAAATGTGCAGTTTTCGTACGGTCCTTATTTTGGTGCTATAAAAGGCCTCTCTAATTCTTTTTTAGGAGTAAATAGATGAATTATCTCGGTCTGTCTTGGAAGATATGTTGTTCTCTTGATGGCAAAGCGACGCGAATCAACGGCGCCCAAGTCTTTGGGTGACCCGGCCACTTAATAATGTTTGGGGAAGAAATCAATCCATTAGAACATTGGTTTTGGAAACTAGGCCAGTCCAAGCGCACAAGTGGTTTACCCTCGAGCATTTTTCGACTATTAGAGGATTCAAGTATCTATCGAATTCTCTGAAGCTATCATACTATCCTCTGGACGATATTAGAACGATTTTTCAAGTGAAACGTTTTAGCAAAAGTTTAAAGACACTA…	GGGTGTGTTGTTGGTGGGTTGGGTGGATATCTGATAATATAAAATGTGCAGTTTTCG	TGAATAATTCTTCACCTTTAGACATTATTTGTCTAAAAAAAGTTTATGCGTT
YKR026C	2278-GlobalL_GL3_31	GCN3	TFIID-dominated	NoInfo	Divergent	ATGTTATTGTCTCGTTTTTTTACTTTATATGCTTATTCTTTATCTTGTTACGTTATCAATGCTTGCATTTCAGCTTCTATTATATTTAATAACCGTTTCTCATTCTTAATGTCATCTTCTTACACTGTGTATGAGAACATACTGCTAATTTGTGTGCTAGTGCATAGATGGTAGTTAATTCTTATTCAGACAAAAAGTTTTAGTATCTGATCTGTTGTTAAACATGTTAGATAAGTATTTTTTGGAATAAAGATCCACTATCGTATATTGGCTAGCGGTCGTGACACTAATATGTTATTACATACTGCATAAATAGAATACACAAATCGTGAGGTACAGTCATCCAATGTTGTGGAAGTCGATACTCAAGACCTAAAGAAAAATAAAATTTCTGAATGA…	GGGTGTGTTGTTGGTGGGTTGGGTGATGTTATTGTCTCGTTTTTTTACTTTATATGCTT	TGAATAATTCTTCACCTTTAGACATCCTTCCTCTCGATTTCTGGTATACGTAGGACTT
YKR029C	2140-GlobalL_GL1_31	SET3	TFIID-dominated	NoInfo	Divergent	TGATAAATCCGTTGACTAAGTAGTGGCAATCGAAAAATTATAGTGCAAATCTGTTTCTTTCTGGCTTTTTGCAGTTATTTCAACAAAATTTAAACCTGTTAAGTTTAATATTCTAGTAAGGTCTATTGGTAATTATTTAACCGTTGGAAGTGATCGTTGTATGAAATTATCATTCTAGATTACAGGTAGTCGATACCTTTTATTATAATACTTTTATAGCATGGTATATTATTCGTAAAAAAACATTAAAGACATGAAACTAGTCCTTTGTTTCCCTGGAAATTGTTCAACCAACTCATTCATCTTACTATGTCATGATAGATGCATATCATTATCAACGACATGCTATATACAGAAAGTAGTAATAAAGGACCTTTCTAGTAAACATGATTTAAAGCG…	GGGTGTGTTGTTGGTGGGTTGGGTGTGATAAATCCGTTGACTAAGTAGTGGCAATCGAA	TGAATAATTCTTCACCTTTAGACATGATTCAGTTCTCGTATTTTGTGAAGTACGATCT
YKR034W	814-ML_M1_34	DAL80	no call	NoInfo	Divergent	CACCCTTGTTTATCTATCCTACCTTTTCTTCTTGCGTACGTGCCTCTCAATGCGTCGTGTGAATTATCAGTGACCGGTCGTGCCTATAATGTCCTGCTAATTTCCCACTAAATCTTTCCCCATGGCGTATTCATCGTTATGTTTGTGTCTTTTGTTCAACCCAAAGGGCTGTAGCAATCTTCACCCGTTTGTCGTTGATAACGAGTTTCCACCTTATCACTTATCACTAGTGCTAATCAAACAGCAAAGAATGCTTGATAGAAACCGATCCTGGGCTTATCTCGCTGCATTGTGGCGGCATCCCTGGACTGTAATCAGCAAGTGTTGCTTAGTATATATATACATCCAGCGTCAGCTTGAATTTGGATACAGTTACTGTTTTTTCGATTTTCTCTTGGT…	GGGTGTGTTGTTGGTGGGTTGGGTGCACCCTTGTTTATCTATCCTACCTTTTCTTCTT	TGAATAATTCTTCACCTTTAGACATTCTCTTATATATAATATGATATAATATAATGTA
YKR057W	161	RPS21A	TFIID-dominated	NoInfo	Unique	TTGCACATATAAAATATCTATCACTATGTATATCTTTCTAGAGTAAATGTCTTCCTGTACTTTTAAATCCGTACATTTTGAAAATTGAAAATGTATCTCAGATTCATTTTTCAATTCGAAATGAACGAAAATTACACTAAAAAGGTAACGTGTAGAGTGATATTATGCACAACGATTTTTTGAAAATTTCATATACGTTATTCTAATGTTTAGTAGAGAGTTTAGCGGAAGATATAAGGTGATCAGGCGTAAATTAACCACATACAAACCATAGAAACATCATACCAAA	GGGTGTGTTGTTGGTGGGTTGGGTGTTGCACATATAAAATATCTATCACTATGTATATC	TGAATAATTCTTCACCTTTAGACATTTTGGTATGATGTTTCTATGGTTTGT
YKR058W	900-ML_M2_34	GLG1	SAGA-dominated	NoInfo	Unique	GAGAAAAGAAAAAGAGGATTCGATTTAAGCTTCATATCGTTCAGACTAATAGGTAACTGACGATTTTTCTCTTCATTACCAACTTTTCACCATATGTTCTAATTCGTCGGATTTTCGATGAAGCGTTTTAGGTACTCTATAGGTATTTAGGTTATAATAATATATTGTATTTTTAGACAACCGGAACCTGTTTAATTTGAAGAGTCATTGTATTCTTGGCTATTCTGTTTAAAGTTTTGCAGTGTGGAGTCCCTGAGAAACCCCCGAGCAAAAAAAAGACCCCAAAACCCCGTAAATATTACTACTCTACTTGTGTGTTATACATTTTCAGGAGTCAAAACGTACTAACAACCTTAAGCTTGCTTAAAGAGGTGCTATATATGTCGATAAGAAGCAGAG…	GGGTGTGTTGTTGGTGGGTTGGGTGGAGAAAAGAAAAAGAGGATTCGATTTAAGC	TGAATAATTCTTCACCTTTAGACATTCCCATCACACTAGTACGCGAAAA
YKR066C	1035-ML_M3_34	CCP1	TFIID-dominated	NoInfo	Divergent	AAAGGAAAGGGAGCAATAACTGATCGATTAATCGGCTTTATTAGATGTGAAAGTAGAATTTTGCTCTAGCGACGAAGCACGAAAAGACACTATCTTATACTCAAGCTGCCACTTCTTCAGGGTCTCTCCTCTTTTCTCTCCCCTCTTTATTACTCCTCTCAACCTTACAATCAAAGTGAGCCATTTACTTCGAAAATGCGGAGCAACGGCGGGTTACTGGTGTTCCAGCAAGAGCTGTAATAATTCAATATAACTAGTAAGAATAGCCAAGAAAGCCAAAAGACGAGCTTGGATCGATGCGAAAATGTGGTCGCTCCACACCAATTACTAGTTATCATTTAGCGCTGCCGTGTGGCGACTACACTTCAGCGACCTATGTAGCTTACATAATGTCGGGAT…	GGGTGTGTTGTTGGTGGGTTGGGTGAAAGGAAAGGGAGCAATAACTGATCG	TGAATAATTCTTCACCTTTAGACATAATTGTAGATATACGTGTGTGTTTGCGTCTGC
YKR067W	790-ML_M1_34	GPT2	SAGA-dominated	NoInfo	Divergent	AATTGTAGATATACGTGTGTGTTTGCGTCTGCATGAATGCGAAATTCATGTTCTTGAGTTAGCGAGCGTGTACAATAGTCTCTGCTTAAGTACTTTTCGCTCCAGGGTCCTTTCCTAAATTGGTAACAGCCGGCTTGGGCCGGCCCCTGGATGCCAAGAGAGTCATATTACTCAGTACTCAGGACCAAATAACTCATCGCTGTCGTTGGTAAAGAAAACTACAAATCTGGGCCTGACCATGGTTTACGAAATTCCTGACAAAGCAGGATATTCTTTGGCTTTGGAATTTCCATTGGCGAGATCTAGCTGCGGGAGAAATCATCCCGACATTATGTAAGCTACATAGGTCGCTGAAGTGTAGTCGCCACACGGCAGCGCTAAATGATAACTAGTAATTGG…	GGGTGTGTTGTTGGTGGGTTGGGTGAATTGTAGATATACGTGTGTGTTTGCGTCTGC	TGAATAATTCTTCACCTTTAGACATAAAGGAAAGGGAGCAATAACTGATCG
YKR094C	95	RPL40B	TFIID-dominated	NoInfo	Divergent	TCCTAAAACGTGGCGTTACTGACTATTTGTGTAGCTTCGGCGAGTATCAGTTAAGTCCTAGTCAGCACAAGAGATGGAAAAATAGACAGGCAGCAATATATCTATCAGTAAATATTGTAAATGGAGCGTATCTCTCCGGCGCCGTAAGACTCAATGGACCACTTTTATTGATATCTCTGTCTGTATTCAATTTGCCTTCCAGTTTTCTTTTCCCATATACTCTTGTTGTCATGTCAAGAGGAATGAAAGGAAACAAAGATGGGAAGAGCGCGTTACCCCGCGCGTCGATCATCATATTATAAAGAAGACTTAAGTTATTATTTTTGTCAGTAATATTCACCCTGATATAATGTTAGTAAGAAGTAAATTTTATTATTCCATATAGAATCTATGGAAGGT…	GGGTGTGTTGTTGGTGGGTTGGGTGTCCTAAAACGTGGCGTTACTGAC	TGAATAATTCTTCACCTTTAGACATTTTGAACCTTTGGTGGCTTTACC
YKR095W-A	1390-TFL_TF1_31	PCC1	NotReported	NoInfo	Unique	AGGAGATAGTAAAAACAAGGGATCAATACAAACTAAACCTTTTTCAATGTGGAGGAGCTTCATTCTGCCCTATGTCAAGACCATTTGTAATATACGTACAACAGCATTCTTGTTTCATAAAGTTTATATATGTATAAGCTAAGATGAAGTCACGTAAATAGCTCAAATGCCGATTTTTTAATACTCCAAACACAGAATCCTCTATATATGGAAATGGAATCATGAATCTTACGGTTTGTGTTTTGAATGTTCCAAACAGATTTTCTTAGTGTTCCGATCTCTGTTCCACCCACCAAACGAGAAAAAAGTAGGTCTTCGCGAAAACTCCAGCGACACCGCTGGTCCTTTAAGTTAAAATAATATGAATGGTGGAAGAACCCAGATCAACTTGACTGAAAC…	GGGTGTGTTGTTGGTGGGTTGGGTGAGGAGATAGTAAAAACAAGGGATCAATACAAACT	TGAATAATTCTTCACCTTTAGACATCAATTTTCTTAGCTGTCTATGTTGGCAGACTTGTT
YKR097W	901-ML_M5_34	PCK1	TFIID-dominated	NoInfo	Unique	TCGTTCGTTGTACGTACATTTACAACAACACCAATTCTACTCACCGCCATAAATAACACTTTAATTTTAATATATACTTTTATATGCATATAACCAACTGACTTCCATACAATTCTGACCAGAGCACTTGGGCAGAGCCCCCACCCAGGGCCTTGTCGGAAAAAATCGGAATATCCCACACGATCCACCGGAGAATATCGGGACGCTGACGGGTGAATGGAGATCTGGATTTCCTAATTTGGATACATCTCTTTTCTTTTTTTGACTCACAATAGGAAAAAACCGAGCTTCCTTTCATCCGGCGCGGCTGTGTTCTACATATCACTGAAGCTCCGGGTATTTTAAGTTATACAAGGGAAAGATGCCGGCTAGACTAGCAAGTTTTAGGCTGCTTAACAT…	GGGTGTGTTGTTGGTGGGTTGGGTGTCGTTCGTTGTACGTACATTTACA	TGAATAATTCTTCACCTTTAGACATGTTGTTATTTTATTATGGAATAATTAGTTGCG
YLL026W	2312-GlobalL_GL3_31	HSP104	no call	OPN	Unique	AAACCTTCTGCACCATTTTTAGAAAAAAAGAATTTACCTATTCACTTATTTATTCATTTACTTATTTATTTACATATTTATCATACATATTAACATTGAACCCTCCATCGTGGTAGTGTTTGCTGTTCCTAACTTTTCTTTCGTTGTTCTTGTAGATATATATTTTTCCAGAATTTTCTAGAAGGGTTATTAATTACAATCTTAAACGTTCCATAAGGGGCCGCGATTTTTTTGTTCAATTTTCAACAGGGGGCCCATCTCAAAGAACTGCAAATTATATCACAGTAAAAGGCAAAGGGGCGCAAACTTATGCAACCTGCCAGATTATTATATAAGGCATTGTAATCTTGCCTCAATTCCTTCATAATTCGTTCCTTTGTCACTTGTTCCTTTTTACCC…	GGGTGTGTTGTTGGTGGGTTGGGTGAAACCTTCTGCACCATTTTTAGAAAAAAAGAA	TGAATAATTCTTCACCTTTAGACATATATTCTGTATATTTTATGGTACGTGTAGTTGATT
YLL039C	2237-GlobalL_GL2_31	UBI4	no call	OPN	Unique	TTTTAGAGTCTTCCTTGACCAATCATCTTATTCGCGCAGGGCAACCCATGATAGGAAATGTCCCTTTAAACGAACTGTGGGAAATCCTGCAAAAGTGATGAAAGTGACGTTTTATGAAAAGAAAGTGAAAAAGTTCTTGTTTGACAATATTCTATTCCGAAAAGTCTTTGTGGTCAGTATTGTTTCTAGAACGTTCTAGAATAATCCTGGATAAACCAATTTCGGTACCAAAAAAAAATAGCCGCCCAGTGGAGCATCACACAGCCGTACATCCGGCCACACACGGTGGTTACCCCACTTCGTTTCTTTTTTCAGGGGCGATGCCACTTATCAGTTGTTTTTAGAATTCAGTGTCATTTGAGGGCGGTTCCTCCTTTTGGGGGTATATATAGAGAGGCT…	GGGTGTGTTGTTGGTGGGTTGGGTGTTTTAGAGTCTTCCTTGACCAATCATCTTATTCGC	TGAATAATTCTTCACCTTTAGACATAATCTATTAGTTAAAGTAAAGTGGGAGGGAGAGTT
YLL041C	902-ML_M2_34	SDH2	TFIID-dominated	DPN	Unique	TCACATATGAAAGTATATACCCGCTTTTGTACACTATGTAGCTATAATTCAATCGTATTATTGTAGCTCCGCACGACCATGCCTTAGAAATATCCGCAGCGCGCAAAAGGCGGCCTCGCATTGGCCCAATTAGCTCCGGTGTAAAAAGGGCAAACTTATATAAGGGGATTAATGACTTTCTATGAGAATGCCAAAAAATGTTAGGCTAAAGGAAGGGATTGAAAGGAATATAGTTGAGCTATACTTTCTTGAAATACTGGAGTATACATATTTATAGGG	GGGTGTGTTGTTGGTGGGTTGGGTGTCACATATGAAAGTATATACCCGCT	TGAATAATTCTTCACCTTTAGACATCCCTATAAATATGTATACTCCAGTATTTCAAGAA
YLL045C	120	RPL8B	TFIID-dominated	NoInfo	Divergent	TCCACTTCCTGTTTTTCTTGGTGGAAAAAGTGCAATATATCTTGTTTTATCTTTTCCGCAAAAAGGGCCGGGCAATCTTGCCGTCTCCGGATTCACACTGTTCCCCGCTTTTAACTACTGAATTGCGCCTTCTCACTATGAGATCTGATCGAAAATAGAGGAAGCTACAGAAGATACCTTTGTTGGACGGCACATTAAAGAAACATCTCTGAAGCATTTTAACATATATGGATCCGTCTTTCTTTCTTCTGCTAAGGGACGGTATTACACGACATATATTGTCAAGCGCAACAGAACTAATTGACTTTAGGACGAGAATAATATAACTTTATGACACTCTGCTCTCCTACTACTTCTTATGCCGTAACTCTCTCCGTCCCTCAGTCCGTTGCTGCCTTT…	GGGTGTGTTGTTGGTGGGTTGGGTGTCCACTTCCTGTTTTTCTTGGTGG	TGAATAATTCTTCACCTTTAGACATCTTTTCTTTCAGTTATCGTGTTCACTGTATTG
YLL054C	792-ML_M5_34	YLL054C	TFIID-dominated	NoInfo	Unique	GAGTAGTCTGCTCAGAATTTTATCTTTTTTGGCATAACGCTCCCATCGTAGTTTAATTTAATTTAATTTAATTTAATATAATAATATCTTATTTTTCATATTTACTGTCCTTTATTTTTTTTTGTTTTTATCTCTTCTGGTCAGAGTTCTGTTTTTACGTAAGCGGCAGAAGTATGCATTCTTCACATTTTTTCCTCCTAAAGGCAACATTGAGGCCAAACTTTGGAAACAAAGATGATGTGAAGTAATTATTTACCCATCAGAAATCTATGACAAGATAAGTGTACTGCACTGGAT	GGGTGTGTTGTTGGTGGGTTGGGTGGAGTAGTCTGCTCAGAATTTTATCTTTTTTGGCAT	TGAATAATTCTTCACCTTTAGACATATCCAGTGCAGTACACTTATCTTGTCATAGATTTC
YLR005W	1580-TFL_TF3_32	YLR005W	TFIID-dominated	NoInfo	Divergent	TGTATTGATTTGCTGACACTCTCACTACTTCTCAGCAACAACAAAGTAAACTTTAATCTATCATACTTTGAACTATCTTATATACGTGTATATATGCACCCGCTGAGATGCTCATCGAGATTGCTCATCACCTCTGAAAAGGCTGTCTGTCACCACCATGTTTTCCGCCGGACCAAATGACAGTTCCTTAAGGGAAACTCAAAGAGACTATATTAACTAAGGAGGATCAACCAGATATGCAAAAAAAACAAATAGTTATGACGGCACTCGAACCAACCAAACACCACCCTATAATTAATGTTGATAATGATAGCGACTCGAAATTTGCCAATAAAACCTGTCTATTACGCGTCATCTACTTGAGAGTAATATACTGGAAGTTCGAGATACTCCGCACAG…	GGGTGTGTTGTTGGTGGGTTGGGTGTGTATTGATTTGCTGACACTCTCACTACTTCTCAG	TGAATAATTCTTCACCTTTAGACATTCTACTGCACAATCCTTCCGCACACA
YLR013W	1581-TFL_TF2_31	GAT3	no call	NoInfo	Divergent	TGCCGTCTTCATAGAATGTTGTTCTATTATCCACCTCGAACATGGCCTTTTTATACGTTTTTACATTAAACATCCCCTTCATATTAGTTTGTTCTCGACTTAATTCTACTCATGCTTCTGACATTTTTTCATGCCAAGACCGGCCCTGAAAAAGGGTCCGGATATACGGATAGCGCCACACATTCAATTAGGGGAAGTATTATTTGATACATTGTCAGCACACAGCGATTTAACCCATTATTTGGCATGACAAGCAAGCTATTCGACAGTGAAAAATGCACAGAACATTCAAAATTATACTTATAATATGACTCTTTTCTTTTATTGCAGTTGGTATTATATACATATATATATATATATGTGTATATGTTCCCCGAGACAATGGTTTTATTTCCAAAA…	GGGTGTGTTGTTGGTGGGTTGGGTGTGCCGTCTTCATAGAATGTTGTTCTATTATCCACC	TGAATAATTCTTCACCTTTAGACATAGCAAATTCTTCCTTCTGGCTTTATATTTGCTTCT
YLR027C	1036-ML_M3_34	AAT2	SAGA-dominated	NoInfo	Divergent	AACAGCACCCGATGCAACGACTAAGAGAAACTGCTCGTAGTCTGACGACTCAAAACTCTGATCACGAAGATCAGAGGAGAAGTCAGGAGCTGCATCTCTTATGTGATGCCGTTGTCCGAAGCGCCATCTAGATGAATACGTGAGGCCCATTGGAGGCTCCTTGAGACTCTGCCTCTCGAGCGTTGAAAAACGCTAGCCCAGTGTTTTAGAGAAGCTAAGCAGCAATAGCAAGAAATGCACACACACGTATGCGAGTGACTTCCCTTCCCTGTATAGTACCGAACTAGCACGAGACTATGGTTACTTTTTTTTTACAAATAAGCAAAGAGAAACTTGAATGGGAAAAGAAGTTTACCATAGAAGTTAAATGCACGACGATGAGAGTTTCAAAGTGTTTAT…	GGGTGTGTTGTTGGTGGGTTGGGTGAACAGCACCCGATGCAACGACTAA	TGAATAATTCTTCACCTTTAGACATTATCGCTCTTGTGTTCTTGTATTCCTGTGTTCT
YLR029C	23	RPL15A	TFIID-dominated	NoInfo	Divergent	AGGCCACACACAGACACAAGCTGAAACGAAAATATCTATAAATATACACTTCTTAATTTGTATTCAAGATATTCTTATCAAAGCACTTATTTTTTCATTATATTTCTATATTGATTTAAGGACGGTACGCTATTTTCTTTGTACCTTTTACTATGCATAAAAAAAGGGGAAGTGTTTAACAATCGACACTTACTTAATATGTTTTGCCGCCCTTCATAAGAGGGTGTTTCTAAAATTTATTGGGCAAGAATGAGATGGACTCGCACCCTACATGACGTTTAAATATTTAGTGTTAAGGTTCAGAACATGCACCAGGTGCGACATGTGTTGCGATTATCATGACAATGTCTCTATCCGAGATGCATTTGTAGTATCAATTGATGCGTATTATGACATGAT…	GGGTGTGTTGTTGGTGGGTTGGGTGAGGCCACACACAGACACAAGCTG	TGAATAATTCTTCACCTTTAGACATTGCTGATTTATTTGTTTGATCGTGG
YLR038C	1037-ML_M3_34	COX12	TFIID-dominated	NoInfo	Unique	ATCTATATGACACCATGTATTCTTTACCATATAGCTTCATAACATTGACCAATCAATTTTCAGAAATGCGTCGCGCGTAGTTTTGCCCGATATCCCCATCCCTTCAGGATCTTTAAAAGGTGATGAAAGATGCACCAGATAGAAAAGTTGCATTAAAATGATTAGCAGAGATATACAAATATTTTAGTAAGAATACATAAAGTATCTTTGCTTTCACAAATAGGAACAAGCACATAAATACAGTATAATAGAC	GGGTGTGTTGTTGGTGGGTTGGGTGATCTATATGACACCATGTATTCTTTACCAT	TGAATAATTCTTCACCTTTAGACATGTCTATTATACTGTATTTATGTGCTTGTTCCTATT
YLR044C	903-ML_M2_35	PDC1	SAGA-dominated	OPN	Unique	AGGGTAGCCTCCCCATAACATAAACTCAATAAAATATATAGTCTTCAACTTGAAAAAGGAACAAGCTCATGCAAAGAGGTGGTACCCGCACGCCGAAATGCATGCAAGTAACCTATTCAAAGTAATATCTCATACATGTTTCATGAGGGTAACAACATGCGACTGGGTGAGCATATGTTCCGCTGATGTGATGTGCAAGATAAACAAGCAAGGCAGAAACTAACTTCTTCTTCATGTAATAAACACACCCCGCGTTTATTTACCTATCTCTAAACTTCAACACCTTATATCATAACTAATATTTCTTGAGATAAGCACACTGCACCCATACCTTCCTTAAAAACGTAGCTTCCAGTTTTTGGTGGTTCCGGCTTCCTTCCCGATTCCGCCCGCTAAACG…	GGGTGTGTTGTTGGTGGGTTGGGTGAGGGTAGCCTCCCCATAACATAAACTCAATA	TGAATAATTCTTCACCTTTAGACATTTTGATTGATTTGACTGTGTTATTTTGCGTGA
YLR048W	132	RPS0B	TFIID-dominated	NoInfo	Divergent	AAAATACAGTAAACTTTTTTAGCGGAACTTCTATTGTAATTTAACGATTTAATCTGAAGAGATGTAGATGTAATAAAACTGTTAAAGTGGCAACGTGATAATTAAAAGCTTGGCAAAAATAAGAGATCAACACTAGCTTTTTCTTTTTCCACCTAAATTTGAAGGGAAATAAAAAAGAAATTGAGGCTGTACAGAGTGTTAATCTTCCATAACGGATACCACCAAACGTTTTTACCCTAAACTTAAATTTTATTACTTATTTTACATGCATAATGGCTGCCATGCGTAGTTCATACATGTTATTTGCACCCTTTTTCTTTTTCAATAACAAAAAAGAGCTTGGGCATTACGTTTTCAACACTTTTAATATTTCCCTTTTTACATCCGTACATATAAAAT…	GGGTGTGTTGTTGGTGGGTTGGGTGAAAATACAGTAAACTTTTTTAGCGGAAC	TGAATAATTCTTCACCTTTAGACATTATCCTATCAGTATCTTATCTTATCTCTTCTTG
YLR059C	2101-GlobalL_GL1_31	REX2	TFIID-dominated	OPN	Divergent	GCTGGCTCGGTGTTATTGATGTGTGTTATGCTATTCTGCCCTATTTTTTGAACATTTGATCAACTCCAGGCTTTCGAGAAATACATTGAAAATTTTTCATTTCCTTCAATTTTCTTTCTTTTTTGGTACCGATTCTGAATAATCGGTCACCTCGTGTGTCGTGATAAATAATCAAGAAGATGTACTTTTATACAAGGGTTGTAGTCATCTGGGACACTCTCAGAGCACTGGCTCTGACGACAACCATCAAACGCATGCTCATACGTATAATTCAAGCCTTACATACACTGGTATTCCCTTTGGGGTGTTTCTTTTTCCTGTCAAGTTGGGCACTTAAAAGAACTAATAAAAAATCAGTGTGAACTTTTCGATTTGCAAAGAAAATGAAAAAAAAGAAAA…	GGGTGTGTTGTTGGTGGGTTGGGTGGCTGGCTCGGTGTTATTGATGTGTGTT	TGAATAATTCTTCACCTTTAGACATCTTGATCTCTTCTGTTTATTTGTGAAAGCTCCTT
YLR061W	47	RPL22A	TFIID-dominated	NoInfo	Unique	TGTAATGTTCTAACAAAAATTTTTACTGATTTATAAAACTTATATAGATAGATAGACACATATATATATCTATATATAGAAACACAACTAAAGTTTACCATGTTTTATATAATATTACTACCGCTACTGAGTAAATGTTTAGCTTGTACTTAACTTTCAAAGACAGTTTTTTTGATAAACATCAGTACATTTAATAATACATCCATACATTTATGTTAATTTGTTTTTCCTTTCCACCTCAGTGCGCTTCTCTTTTGAAAAAATCCTCAACAGGCCACGCGAACAAATCTTACCGAGAATTTCCTAAAATGTTTCAAACTATCATTTAGCTGCATACAATATGTACATTATTAATTGAGATTAACAACTTTACCTGTACTTTACCGTTATCAAATTATA…	GGGTGTGTTGTTGGTGGGTTGGGTGTGTAATGTTCTAACAAAAATTTTTACTGATTTA	TGAATAATTCTTCACCTTTAGACATTGTTTCTTAATCTGTTGTTTTGGTGGTTTATAA
YLR075W	10	RPL10	TFIID-dominated	NoInfo	Divergent	TCACTTGTCTGTGTGTTTAACTGCCTTTCAATTCACCTCATCTCATCTCCCGCTACTTTCCATATATAAAAGCAAAATTAATTTGCTTTTTCCCCTGTCAGTATAAAAAAATTTTCCGCAGGATATAGAAAAAAAAGAAATGAAATTATAGTAGCGGTTATTTCCGTGGGGTGCTTTTTTACACCTGTACATCTTTTCCCTCCGTACATTTTTTTTATTTTTTTTTTTGGTTTTTTTTTTTCGATATTTTTCCCTCCGAAACTAGTTAGCACAATAATGCTGACTAAGGAAACTTTTCATCTCAGAATTGATGGTCAGTTTGGTTTCTCTAGAGAATAGTTTATAAAAAGATGTTGATGTGGAGCAACCATTTATACATCCTTTCCGCAAGTGCTTTTG…	GGGTGTGTTGTTGGTGGGTTGGGTGTCACTTGTCTGTGTGTTTAACTGCC	TGAATAATTCTTCACCTTTAGACATCTTGAATTAGTTATTTGATATACTGTACTT
YLR078C	2315-GlobalL_GL3_31	BOS1	TFIID-dominated	NoInfo	Divergent	TTTCGTGTAATAGTCCCTGCTTCAAGGGTCAAAATTCCGTAGAGGTTTGGTTGATTGATTTACAAAGACAATACCTTATCCTTTGGATATGCCTTCTCTCTTTTTATAAATATCAAAAGTTGCGACGCGAACAACAAGCCAGCCATTGAAATTTTCAGTGTGCTGGCTATAATAGACAGGATCGACGCTGTCGATGGAGAAGGAAACACGGCAATAGTGCAGATATTATCGTGACTTAATCATATTGATTTGAGGGGGGA	GGGTGTGTTGTTGGTGGGTTGGGTGTTTCGTGTAATAGTCCCTGCTTCAAGGGTC	TGAATAATTCTTCACCTTTAGACATTCCCCCCTCAAATCAATATGATTAAGTCACGA
YLR081W	1358-DP_Met_Trans2_34	GAL2	TFIID-dominated	NoInfo	Unique	CAGAAGGCACATCTATTACATTTACTGAGCATAACGGGCTGTACTAATCCAAGGAGGTTTACGGACCAGGGGAACTTTCCAGATTCAGATCACAGCAATATAGGACTAGAAAATATCAGGTAGCCGCACTCAACTTGTAACTGGCAACTACTTTGCATCAAACTCCAATTAAATGCGGTAGAATCTTTTCACAAAAGGTACTCAACGTCAATTCGGAAAGCTTCCTTCCGGAATGGCTTAAGTAGGTTGCAATTTCTTTTTCTATTAGTAGCTAAAAATGGGTCACGTGATCTATATTCGAAAGGGGCGGTTGCCTCAGGAAGGCACCGGCGGTCTTTCGTCCGTGCGGAGATATCTGCGCCGTTCAGGGGTCCATGTGCCTTGGACGATATTAAGGCA…	GGGTGTGTTGTTGGTGGGTTGGGTGGCTCTTGTGTCTTTGTTATATGGGTACAAGATA	TGAATAATTCTTCACCTTTAGACATTATGAAAGAATTATTTTTTTTATTATGTTAATC
YLR085C	2141-GlobalL_GL1_31	ARP6	TFIID-dominated	NoInfo	Divergent	CAAATATATTCTGTTGGTTGCACGTGGTTAGTGTTTAAGGTGATGCGGCTTCTTATAGGGCCTCTTTTATGGTATGAAATCGATTCCAGTGTGTAGATAATGTAAACCTATATGTATTTTCGTGATTATTGTAAACAGTTTACTTTCCGTCCATAATTACAAATGCATTTCAAAATGGGCCAAGAAGAACAAGAGAATTAATGCAAGACCAAAGGAGAAGAAGCGCAGAATCGTGGACAAGATAATTTAAACT	GGGTGTGTTGTTGGTGGGTTGGGTGCAAATATATTCTGTTGGTTGCACGTGGTTAGTGTT	TGAATAATTCTTCACCTTTAGACATAGTTTAAATTATCTTGTCCACGATTCTGCGCTTC
YLR089C	1038-ML_M3_34	ALT1	TFIID-dominated	NoInfo	Divergent	TCAAAACTACACCTGCGTACTTACTTTTCCCTTTCTTTTGGGTCCAAGCGGCATATCTCTTAAGATAAGATAAGCCTGACTCTTTCTTTGCCTCTCTGCCTTTCTTTCTTCTTCCCTTCTGCAGAGGATGGCTCGTCGCTACTCAAATCCCGACCCAAGAAACAAAGAAACAAGGATTGCACAGCAGAGCGCTGCCCCACACACATATATGCATATGTTTATTTACCGCATATTCGTGGCTATATAATCCATATATAATACACAGCACATTCATGATATAATCTTACATAGTAGCACTTCCCATTAGACGTTTTCTGCTTTTACAGTACTGGTTTTTTTTTCACTCTTGCGTCTTTTTTTTTTTTCATTCTGAAGGGGTCCAAGCCTAACGATTTTCGA…	GGGTGTGTTGTTGGTGGGTTGGGTGTCAAAACTACACCTGCGTACTTACTTTTCCCTT	TGAATAATTCTTCACCTTTAGACATCGTGGAGAGAGCAAAATAAAGACTGGGGA
YLR093C	2316-GlobalL_GL3_31	NYV1	TFIID-dominated	DPN	Unique	TAGACCCCCCACCTTTTCATCGCCTTCACCCCACCCATTTGCATTATCTAAAAATAGTAAACTATATATTCTACCACCACATTCATTATATATAATATTTAAAACAACGCATTACCACCAAGCGCCCGGGTAATATTCGCCTCAAACGATCGAAGAAAGAAAAAATGAGGTCACAATAATGATGAAAAAAAGCCCCTCTATGAATTTTCTAGCACTTGACTAAGTTGGAGCAACAGCTATTAAATTTGAAGAACAGAGTGAAAAGCGACAATTTATTAAGCTGTTAGAGCATTGAACTTTTATATTTTTACCAA	GGGTGTGTTGTTGGTGGGTTGGGTGTAGACCCCCCACCTTTTCATCGCC	TGAATAATTCTTCACCTTTAGACATTTGGTAAAAATATAAAAGTCCAATGCTCTAACAG
YLR095C	1582-TFL_TF2_31	IOC2	no call	NoInfo	Divergent	AGTGAAATACTTAACAATTGAGCCGCGATATTAATGGCACAATAAAACTTTTAGAAATTTCTTTTGAAAAGCGTTTCTCGGTACCTAATGCTGTTCGCGCTCAGAGTTCCGCTGAATTTCGTGTAATGCAGTATATTTTGTAATAAAGTTCTCGTGGCCCGTCCTTGACTGTGAATTTGTGTCAACGGCGTGCTCTATTCCTTGCTTAAACGGTGGCAAAGCAGGACTTCTAGGTCCACTTGAGCTCTTCTTTTCCTTTTCCAACCTTTTTAAATTTTCGTTGCTAGACCAAGTTACCGCTATCACCGCACACGGAATGCGAGAGCGTCAAAAGTGACATAATTCTTCCTTTCCAGCAACATTAACATTTATTTATTCAATAGTGACACGACTAAGAAA…	GGGTGTGTTGTTGGTGGGTTGGGTGAGTGAAATACTTAACAATTGAGCCGCGATATT	TGAATAATTCTTCACCTTTAGACATCGATCGCTGATTCACCGCTTTGTATCTAT
YLR098C	793-ML_M4_35	CHA4	TFIID-dominated	NoInfo	Unique	TGCCTACATAGAGTAGAGAAGAAAAATACAATATGGAAAACCACGCATATATATATATATATATAAATACATACATATACATAATACATCACTTTACTTAACCGTATACAAGATAGAGCAACATATACATCAAGAGTGTAAACCTCTCATATGTGAGCGGATGTTCCGATCCATCCCGAACGAAACAAAGCAAAATCAACAAGTTGACATCGCCGTAAGTTTTCAAAAATAGCCCTTTTAAAACTCGAAGCTCTACACAATCGCAGCA	GGGTGTGTTGTTGGTGGGTTGGGTGTGCCTATATAGAGTAGAGAAGAAAAATACAATATG	TGAATAATTCTTCACCTTTAGACATTGCTGCGATTGTGTAGAGCTTCGAGT
YLR110C	2245-GlobalL_GL2_31	CCW12	SAGA-dominated	NoInfo	Divergent	AACCAGGGCAAAGCAAAATAAAAGAAACTTAATACGTTATGCCGTAATGAAGGGCTACCAAAAACGATAATCTCAACTGTAAACAGGTACAATGCGGACCCTTTTGCCACAAAACATACATCATTCATTGCCGGAAAAAGAAAGAAGTGAAGACAGCAGTGCAGCCAGCCATGTTGCGCCAATCTAATTATAGATGCTGGTGCCCTGAGGATGTATCTGGAGCCAGCCATGGCATCATGCGCTACCGCCGGATGTAAAATCCGACACGCAAAAGAAAACCTTCGAGGTTGCGCACTTCGCCCACCCATGAACCACACGGTTAGTCCAAAAGGGGCAGTTCAGATTCCAGATGCGGGAATTAGCTTGCTGCCACCCTCACCTCACTAACGCTGCGGTGTG…	GGGTGTGTTGTTGGTGGGTTGGGTGAACCAGGGCAAAGCAAAATAAAAGAAACTTAATAC	TGAATAATTCTTCACCTTTAGACATTATTGATATAGTGTTTAAGCGAATGACAGAAGATT
YLR131C	1583-TFL_TF2_31	ACE2	TFIID-dominated	NoInfo	Unique	TAGTGTTATAGGAATAGCCGCCCAAAAATACCGGGGCACTGAGAGCGGCTCGTCAGATAGGTGAAGGTTGTCATAATATACGATATATATCTCAAAACGGCAAAATGTAAACATTGGCACTTTGGGAAAATTTCAGGACACTTTTGGTTTACAGGTAAAGGATAAGGATGCTTGTAGCTAGTAAATCAACTCCAGAAAGCATTTAGCCATTAACGGGCAAATATTAAGGAGGGAGTACTGTTTGTTTACTCGCAATATTTCTGTCCCTTTTCTTTCATTAAGGGTTTTATAGTACACATAAACTTATAACAACCTCTCTCGGCATTGTACCTAGCAAACAAAAGCTACGTTGCAGGGAGACTCAAGCAACAGTTAAAGTGCTAGAAGAAAAAAATACAA…	GGGTGTGTTGTTGGTGGGTTGGGTGTAGTGTTATAGGAATAGCCGCCCAAAAATACCG	TGAATAATTCTTCACCTTTAGACATGATTGTATTAACACCGTTTTTGGTCCTATAGATTT
YLR134W	904-ML_M2_35	PDC5	SAGA-dominated	NoInfo	Unique	TACGTATACGAATTCCTTCAACAAAGGCCAAGGAAATAAAGCAAATAACAATAACACCATTATTTTAATTTTTTTTCTATTACTGTCGCTAACACCTGTATGGTTGCAACCAGGTGAGAATCCTTCTGATGCATACTTTATGCGTTTATGCGTTTTGCGCCCCTTGGAAAAAAATTGATTCTCATCGTAAATGCATACTACATGCGTTTATGGGAAAAGCCTCCATATCCAAAGGTCGCGTTTCTTTTAGAAAAACTAATACGTAAACCTGCATTAAGGTAAGATTATATCAGAAAATGTGTTGCAAGAAATGCATTATGCAATTTTTTGATTATGACAATCTCTCGAAAGAAATTTCATATGATGAGACTTGAATAATGCAGCGGCGCTTGCTAAAAG…	GGGTGTGTTGTTGGTGGGTTGGGTGTACGTATACGAATTCCTTCAACAAAGGCCAAGG	TGAATAATTCTTCACCTTTAGACATTTTGTTCTTCTTGTTATTGTATTGTGTTGTTCTCT
YLR153C	905-ML_M2_35	ACS2	SAGA-dominated	NoInfo	Unique	ATATAAACATTAAATACATTACACGTAGCCACCCGCTGTATAGCATAAAACTAACTTAAAATTATTCATATGCGTTTCCCGGGGCCGAAGCGTTATTGCCGATATTCGGTAGCCGATTCCGCTGGCTTTTTTTTTTGAACGAGGCAAAAAAGTTTCGTGACTGAACTTCTTCGTCACTGGTTTTGTTGATAATTTTTATCGTTTTTTACTTCGAGATTGAAAACAGTGTTCTGAATTTTAGCAACGATATCGCACCGCACGTTTAGCCTGATCAAACCTTATATATACCTCTACCTTAAAATATATATATATATAGTATTCGAATTCCGAATTGTGTGTCTCCGCGGTTAGTGATTGTTATACACAAACAGAATACAGGAAAGTAAATCAATACAATAA…	GGGTGTGTTGTTGGTGGGTTGGGTGATATAAACATTAAATACATTACACGTAGCCACCCG	TGAATAATTCTTCACCTTTAGACATATTTTATTATTGTATTGATTTACTTTCCTGTATTC
YLR164W	906-ML_M2_34	YLR164W	TFIID-dominated	NoInfo	Divergent	TGTATGATCACCTATCACTTTGCGCACTAGTTTGATGCCTGAGAGCAAGATATCATGATTTATCCATAGCGTTCAAATTCACTTCTTATTACTAAAGAGATGAGTCCAGCTCGATTACGAATATCACTAAATACGTGAAAATAATATTGGTCATCTAATCTGTGCACTGAACAGTAGTATCACCCATTGTTGGCTGAGAAATTAAGCTCAGCATTTTAGCTTTCCTCACTACGTGTTGAGGAATTTAATACGTAAATATAGTCTTAGTAAAGCCGTGCATTTTACTTCTTAACTCCTTTGGACGGGATCAAGTTTAAGGAGAATAAAACCCTGATTCGCACCTTCAACGCGGCTCTAACATGGTACTATCAGACTCTCACATCCAGATTGGAGTACCCT…	GGGTGTGTTGTTGGTGGGTTGGGTGTGTATGATCACCTATCACTTTGCGCACTAGTTT	TGAATAATTCTTCACCTTTAGACATTCCTACTTTCCTAAGAATTGGGGCAACCTTTTT
YLR174W	1081-ML_M4_34	IDP2	SAGA-dominated	NoInfo	Unique	AATAGTCTTACACCAATGAGCCAAATAGTGAATGCGGTCCTGAACCAGAACGAGACTGTTACGTTCGCAGCAAGAGGCCATGTCCTTGAAGATGGTATAGATAATAACTCATTGATTCCAGCAGACATGCTGGAGGATATTTTCCAAGAAGCATCGTTTATTCCCATTACTACCAATGCTACGTTTAACTCCAGTGAATTGATTCAAGAGTTTCAGATCAACGATCTTCAGCTACGGTGGGCAGCGCGCAAAAAGCTCAGTCTTGTGGGGACATTTTTAGGATTCTTTGATCTATCCTTCTACGAGACGCACCAGCAAGACCGAGTTCGCATCGATACCATTCGGGGACAGATCGATCTGTACCATAACGACATCAATTTCTTAAACTTACCCATGAAG…	GGGTGTGTTGTTGGTGGGTTGGGTGAATAGTCTTACACCAATGAGCCAAA	TGAATAATTCTTCACCTTTAGACATTACGATTTTATATATATACGTACGTTACCTTCT
YLR176C	1584-TFL_TF3_33	YLR176C	SAGA-dominated	NoInfo	Divergent	AAGTCAACTCTGGAGCGGGGATGCGCAGCAGCGCTGTTGTCGTTAAAATCTGCCATTTTTCCTGGCAAATCCGCTAGCGACTTGCCACTATTGTTCTTGAACAGCAACTTGTCATAGTAATTCCTTAACTCCTGGTTGTCGGATATACTTGTGGTGCTATTTATTGAAGGCAGCTCCATGGTACCCTATTTCTATCTTTATTCCTGTGTCTATACGTCTATGCACTCTAGTGAGCTGATATTGAATGGCGCCTCCTCTCTCCATTGTTCTTTTATTGTTTATATACTGTGCCAGCGATCCCCGCGTGTCCTGCCCCTGAAACACCGGCGCAGGAACCCCTTGAGCGTGGGGAAGGGGAAGGTTCAATTTACGGGCAGCTCGAGCTGCCCGTAAATTGAA…	GGGTGTGTTGTTGGTGGGTTGGGTGAAGTCAACTCTGGAGCGGGGATGC	TGAATAATTCTTCACCTTTAGACATTTACTGCTATTTTTTTTTTCAACTTTTTCCCAAAT
YLR185W	88	RPL37A	TFIID-dominated	NoInfo	Divergent	TCTTTGATGTGTCGTGGCAGATGTATATGGACTTTTGTACGTAAAGTAGATTGCTATAATTCAATTCTAAATGAATGAAAGTAGAGAAAGAGTTTCCATTGATGAATTTTAGTTTACGTCGACTGCCGCTGTTCATTCTCATCAAAACACGAAAGCAAACCATAGAGATGAACTTAAGAAAAAAGGGCCACGGGATTTTTTTTTCGCGTTTTGGCGTTTTCATATCAAAAAAAAAAAACCATATTAACATCTGTACATTATTATTAACTAAACATCCGTACACAAAAGGTTTTCCAAGACAAAACGTTGTCGAGACTATTCTCTTTCGAAGAAATTCTAAAACACACTTCGGCAGGCCGGCAACAAGAAGGCGGCCCCTTGGGGAAAGGGAAGTCAATC…	GGGTGTGTTGTTGGTGGGTTGGGTGTCTTTGATGTGTCGTGGCAGATG	TGAATAATTCTTCACCTTTAGACATTTTTGTCTATATTATTTGTATGAGGCTTTAG
YLR189C	1039-ML_M3_34	ATG26	TFIID-dominated	NoInfo	Divergent	TTTTTTAGTTGTTTAGTTTATTAGTTGTGTTTTTTTTTTTTGATTTTGCAATGAGTACTGGCTTGTAACAAGTTAAAAGAAAAGAAGATTAGTTAAGAACAACGGAATTGAAACGAAAGTAAAATAGTTGGAACCGAGGATAACTATGTTGATTTAAAAGACTTCACACGCGATTCTTTTTCCTTACTGCTATTTAGGAAGATGTGCCCCTCCAAACCTTTCCTTTATTCCCAAGGCAATCAAAATAACAGAAAATACAGCAGTAATAAAGCTTAATTCTCTAGGCTCACTTAAACTGAGCAACAATTTGTTGATCGTACGTGTTATTTAATACTATCAGGAAAAAATAATCTAAATGTGAGAAAAACTTCTATCTGTAACCACTTTGTCTTGAATGAA…	GGGTGTGTTGTTGGTGGGTTGGGTGTTTTTTAGTTGTTTAGTTTATTAGTTGTGTTTTTT	TGAATAATTCTTCACCTTTAGACATTCTTTTAAGTTATACGGATTTTCACCAAAGCATAA
YLR209C	1040-ML_M3_34	PNP1	TFIID-dominated	NoInfo	Divergent	CTGTCAATTTCCTTGTTTGATCAGGGCAGCCTAGTATCCGGTATAGTAAGCAGTTTCCCAAATACGACGTTAATTATCAAAGAATTAAAACTTTATGCGGCCACAATAAATAAATATCTTTCTGATGTTTCCATTGTTTTTGTTTTTGTTTCAGTGTTTACAAAGCGCAAAGAAAAGGAAAATCTCGAAGCAGAGGGCAGATAGGGCAGGCATAACTTTAGGATAATCTTGCTAATCTTCTAGAACACATGAGAAACTCCGAATAAACTTAAAAG	GGGTGTGTTGTTGGTGGGTTGGGTGCTGTCAATTTCCTTGTTTGATCAGGGCAGC	TGAATAATTCTTCACCTTTAGACATCTTTTAAGTTTATTCGGAGTTTCTCATGTGTTCT
YLR212C	2263-GlobalL_GL3_31	TUB4	TFIID-dominated	NoInfo	Unique	TCACAGCAATAATGTCTTACGAAGTTCTCTCTTCCGTAACGGATCCTCTAATTCCCTGCATGAAGGCACGCTCTAATATATATGTATACATTCTTTAGTTCAAACCTTTCAAGAAACACAAAATGCACCTATTTTCCGCATTGCAATTATTACTAATTTCCTAAAGCAAATATTTACTATTCTCCCATTATAACGTTCTCTCTTTGTTACCCTGACATTCAGAAAATATCACCGGGTAACAGAACGCGTTAATATTATCTTTTGGGAAATTTCATTAAATGTAATAAATAATAATCGTAACAGTAGCTGCGAAATGAACAAATGCGTAATATCGGTTAGTCACATGTATAAGAATTCAACATATAACTATCT	GGGTGTGTTGTTGGTGGGTTGGGTGTCACAGCAATAATGTCTTACGAAGTTCTCTCTTCC	TGAATAATTCTTCACCTTTAGACATAGATAGTTATATGTTGAATTCTTATACATGTG
YLR223C	5	IFH1	TFIID-dominated	NoInfo	Divergent	GCACACTCTGTCTTCTTTGCGCCAATAGGCATAGTACAAACAAAAAAACGAGCCAAGCAAACAGCGGAAACTCTATTAAAGGTTATGCTACCTTCCGATAGTGATAATATTATGAGAAACTCCAATGTAGATCTACTTGTCTGAGATGGCCTTTGATAAAAAAATCAATCGAGTACGCAATAGAGGGGCAGAGACTTTGAAGAGCAAAAAAAAGAAAAAGGAAATTTTCAGTTATTGTTCCGATTTTTCCGTGTGGGGTTCGGGATGCCTAGTTGTTCCGTAATGCGATTGAAAGATACACTTAACTAGGAGGCTGCTAGTACGCGACCCCTACCTACGTATTGCAAAGATGTTTGAAGTATCAACGGGTGTAGAACTTTGCAATCAAGCAAAAGCTAG…	GGGTGTGTTGTTGGTGGGTTGGGTGGCACACTCTGTCTTCTTTGCGCC	TGAATAATTCTTCACCTTTAGACATTTCGTTCTGTTTCCAGTTTGCCGGTT
YLR229C	2248-GlobalL_GL3_31	CDC42	TFIID-dominated	NoInfo	Unique	TCCTAGAGTGACCGCATCGCCTTCATCTTCTTTTGGATATTATATATGACGTAGTTTGAAATTCGTATACTTACTGATAGCGAACCTATAAATTTATACTTTCTTTCCAAGAATTAAAATAAATATCTGGGCCCGTGTATTACTTACCAGTTGCCGTGCATAGTCGTGAATCTTCTTTCATTTATCAACCTTCTTCCAATAATGAAGCTAACTTATCAGTGGTAGTACTGTTGAACGAAACAAGCCGGAACTCAAAAGGGTAATTTCGTGAAAAACAATCATCTACGGTATAAATAACAATTTAATTTACGTCTCTTTCGAAAATGCTCGTGTAGCTCAGTGGTTAGAGCTTCGTGCTTATAGCAACATTCGGTTTCCGAAGTTTCTGTGCCAAAGACC…	GGGTGTGTTGTTGGTGGGTTGGGTGTCCTAGAGTGACCGCATCGCCTT	TGAATAATTCTTCACCTTTAGACATTTTGTGGAAGAGCTAATACGTT
YLR256W	1392-TFL_TF1_32	HAP1	TFIID-dominated	NoInfo	Divergent	GCTTCTGTCACTTAGTAAGCAAATGTACGAAACCCAGAGCATTGTATGTACACCAGCAGTCGTTTTTTGTAGCTCTTTTCCATGGATGGACGATGATGGCAAGACGCGATCGTGGCGGAGCCTCACTAAGAAAAACAATTGTGGAGAATCTATACACACAGAAATCGTACTTCAAGAAATATTGATTAGCGAGCCTTTAAGCACAGAACAATCTCTATAGCCAACATCTTGTGGAAGCTACAACTGTTTTTCTTGTTCCCGCTTGAGTAGGGCCTTACAAGGCAAGACCGTATAAAATAAAGATAACTCCTCCGCCGTATCCTGAATTTCGTGTGCCCTTTCTCTCTCTCTCTCTTCCTCTTTCTTCCTTTCCCTTTCCCTCTTCTTCTTATCTCAACA…	GGGTGTGTTGTTGGTGGGTTGGGTGGCTTCTGTCACTTAGTAAGCAAATGTACGAAACCC	TGAATAATTCTTCACCTTTAGACATCTAACCTATTGTTCCCTTTTTTTTTTTTTCTTTTT
YLR258W	907-ML_M2_34	GSY2	SAGA-dominated	NoInfo	Unique	TTTGATGGAAGACGAGGGTAATGAAGAATACACCAAAGATTTGGAAGAAGCAGCTAACAAAGCTCAACCACAGTAGAATGGAATATTGAAACTGGAGTGACTTCTGATGAAGTTTCCAATTATTTATATGTATACATTATTTATTTGTCTATCATTAAAATTTCTGTCAAGTAATGGCTTTTTATGTTTATTTCATGGATTACGAAATTTGCTGGCTTTTTAGAGTGACCGATGAGTTGCATGTACATATGTGCGAAATAAAACAATACGGTAGTAAAACATGAATACTTCGAGAAGTAAATTCAAGATTGCAGGCGTAGCACAAGAATGTCCTTCCGCCTGCTAGTGTGTTGAGCAAAGCACGCCATCACTAATGGAACCCTTACAAAATCTCGCATG…	GGGTGTGTTGTTGGTGGGTTGGGTGTTTGATGGAAGACGAGGGTAATGAAGAATACACC	TGAATAATTCTTCACCTTTAGACATTCAAAATTTTTCTCTGAGGTAGTCAAAACTTCAAT
YLR264W	181	RPS28B	TFIID-dominated	NoInfo	Unique	ACGCAATTCTTTTTAGATTTAAGATGGCTAATAAAAGTAATATAGGCAAGCTTATTCATGTTCGAATCTTTTTTTTCTCGCAGAGCTAGTACTCTGGCAATCGACACTTATTTCGTACAAAATGATCACGCAACTTTTGACAATTTTTTTTTTTTCATCTGTTTTCCAGGAAACTTGGATCTTTTTTGCTCCATAGCACTTTTGGTCTTCCTCAATTAAATATTTCTAGATCCCGGTAGTTCTTCTTCTTTGATCATTAATAAAAAATAAGCAAAGCATAAAAGAGCAGCAAAA	GGGTGTGTTGTTGGTGGGTTGGGTGACGCAATTCTTTTTAGATTTAAGATGGC	TGAATAATTCTTCACCTTTAGACATTTTTGCTGCTCTTTTATGCTTTG
YLR268W	2317-GlobalL_GL3_31	SEC22	TFIID-dominated	NoInfo	Unique	GGTCTAATTTTCAACCAAACGTGTTGTACTAGCATATATAATTAAATAAATTTCTCTAGTTATCACTTGATTTATCTAATAAGAGACGTCATAAACGAATTTTTTTTTAGCAATAAATCCTCAACGCTTTTTGTTTTCATTTTTCGGTCTTTTTCTACCATAGAAGATAAACAAGTAGAGCCCATGTAATATAATATATCTACAACCTATTATTACCCAAAACCAACAAAAACCCTGACAGTGACACCCCGTTACACACTCACAATTAAGTAGGG	GGGTGTGTTGTTGGTGGGTTGGGTGGGTCTAATTTTCAACCAAACGTGTTGTACTAGCAT	TGAATAATTCTTCACCTTTAGACATCCCTACTTAATTGTGAGTGTGTAACGGGGT
YLR274W	2171-GlobalL_GL2_31	MCM5	TFIID-dominated	NoInfo	Divergent	TTGTAAAAACAAAGAGTAAAATTATTGACCTTATAACAAGCGTCAAAGAAACGAGCATAGAAGTATTATACGGCCTTTATTTGTCAGATTATACTCCAGACTTAGTAAAAAATTCAATTAAATTCCAAACTGCTTACCCCAGATTTAGTGAATAAGAGCCCTTTATTCTACACGCTTATCTCTGGATGTAAAACAAATAAACGCGTAATAGAGCAGTCAAACTAACAGCAGTAAACTGTCAATATCAAAAACGTAACAATTGATTCAAATCAGTTTATTCTAAGCCGCCTATGCCAGCCTTTAATTTTCTTCTCCTCCTCTTCACTCCCAGGTTAAGCCATTTAGTTTGTTGCTATGCGGTGTGTGGCGTGTTTCCCTTTTAGGAAAAGTGATTACTTG…	GGGTGTGTTGTTGGTGGGTTGGGTGTTGTAAAAACAAAGAGTAAAATTATTGACC	TGAATAATTCTTCACCTTTAGACATTATCTGGCTTCTAATTCACCAAGGAGATACTCTTA
YLR278C	1628-TFL_TF3_33	YLR278C	TFIID-dominated	NoInfo	Unique	TGCTACCAACCTACAAGCTATGCGACCCTGGAAAAAGCGCAGAAGAATCCGAGACTAGTAAACTATGATGAGGGGAGCGAGTAAGAGGTCAATCAGCAGTGCCGCAGTGCTGCTGATTAAAAAGAACAAGCTACCACCGCGACCAAAGTTCACGCCAGAGATGGAAGCACAATGCACTGAGAAATTCCTTCATGGCGGCAGAGGGCCCGGTGGCCAAAAGATTAATAAGTGTAATTCTAAGGTACAACTACGGCATGAACCCACTGGGATCGTTGTCGAGTGCCAAGAAACGCGGTCACGTGAGCAAAATCGAAAGCTTGCCCGGCTTAAGCTCGCGCGCGAACTTGCGGCGTCGTACGACACGATGCCGTCCAGAGAGGAGGCGCTTCTACAGTGGCA…	GGGTGTGTTGTTGGTGGGTTGGGTGTGCTACCAACCTACAAGCTATGCGACCCTGGAA	TGAATAATTCTTCACCTTTAGACATTATTATTTACGTGTATTGTTGGTAGTTAGCCCG
YLR284C	1041-ML_M3_34	ECI1	TFIID-dominated	NoInfo	Divergent	ACGTTTACACGCCTTATTTATTGCGATAATGCTCGAAGTATTTCGTCATCTGCAACTGTTCTTTTTCCTGATTTTAGATTTTAACTTCTCGTCATTTTGAAAAATAAAATAAATGCGGCACGAAGGAAAGAATCTGAAATTGGCGACGGGCATAAGAAATATTATTCCGAAAGGCTGTAGCAGTGACCGTTTCTCTTTTACCCCAAGAGCGGTTAATAAAAGTGAAGCACTATATATAAGAACTGAAAGATGAACATATGGATAGATAATTGGAGTGTATGGCACAAATTGCTCGCACAGTAAAGGAAGGAAGAACAAT	GGGTGTGTTGTTGGTGGGTTGGGTGACGTTTACACGCCTTATTTATTGCGATAATGCT	TGAATAATTCTTCACCTTTAGACATATTGTTCTTCCTTCCTTTACTGTGCGAGC
YLR287C-A	186	RPS30A	TFIID-dominated	NoInfo	Unique	ACCCTACAGCGGTACATTTCTTTGCTACGTTGCTAAGGAAACTCTTTAAATCTGACATGGCTGAGAACTGCAGAGTTGCAGAGTTGCAGACTATCACATCCGTACATATGTATAAAAAAATCCGTGCTTTACATACTAACTGCTTTTCTTTTTTCCGTTCGAAAAAAAAAAATGTCGTGAGGTTGTCGGAAACCTCAGAAAAAATAGATAGAACAAAACAGCCTTACGAACGGTATGTTGCATTTTAAAGGCTACATGAACTGCACATTAAATTTGCCACTGTAATAATCTTCCATATCCCCATACAAAAACTACGCAAAT	GGGTGTGTTGTTGGTGGGTTGGGTGACCCTACAGCGGTACATTTCTTTGC	TGAATAATTCTTCACCTTTAGACATATTTGCGTAGTTTTTGTATGGGGATATGG
YLR293C	2104-GlobalL_GL1_31	GSP1	TFIID-dominated	NoInfo	Unique	ACTTTTCATAGCATCCTCCTTGTCGAAGAAAAAACAAACAGAACCACAAGCTGAACAAGATCATTATTTTTGGCTTTCTTCCTCTCATCTTTTTATATTCGAATCCAGTACTATAAAGAAAAAGCAAAATACACTACGCACTCTTTGTAATCAGCCACACAAAATGCAGAATTTATTTTTTAAACAAAAAATACAATTGTACATAGACACGTCTTTATCTTTCCTATTACTACTATTCTTTTATTTCAATAACTATTACTTTCTAAGTATGACCTACGCTTCTTTGGTAAATAAATAATGATCCGTTTATGAAGGACATGCGTGGTTCGTCACCTTAGGATAATATCGCTCTGGACGAAAGCTCATCCCACCGAGATAGAAAAAAAATTTTCGTTTCTT…	GGGTGTGTTGTTGGTGGGTTGGGTGACTTTTCATAGCATCCTCCTTGT	TGAATAATTCTTCACCTTTAGACATTTATAATATAAATGAGTTTATTTGATTTTCCTTT
YLR295C	1111-DP_Met_Trans2_34	ATP14	TFIID-dominated	NoInfo	Divergent	TTTGTCGCCCTTGAGTAAAAGAAAGCGACAAGGTGTGCAATTGTTATGAGTAGGATTCAGTTATAATTATCACTTAGCATTTGTTCTAAACATGAACACACAACGAATGCCTGTAAACACGCTTGCCGCGCTAGACATGCAAACGATCCTCAAAAAAAAAAAAACGCTCGTATGAAGACCTAATTTACGTATTTTTTTTTTTTTGTTTTTCGTTTACGCGTTAATTGATCGATTATGAGCTTTTGGGGAAAAGTAATTGCCGCAGCGGCTGTCGTACCGGAAGAGTGTTGTTTTTCATTACCAAAAAGGGATAATAGTGGTTCCTTTATGTGACATTGGTAAGCTGATTGGGCATAATTACTTGCCTGATGACGAATAACGCGAGAACTGCCCATATAG…	GGGTGTGTTGTTGGTGGGTTGGGTGTTTGTCGCCCTTGAGTAAAAGAAAGCGAC	TGAATAATTCTTCACCTTTAGACATTTTGATTAGGACTGGTACGCAGACGGTT
YLR314C	2265-GlobalL_GL3_31	CDC3	TFIID-dominated	NoInfo	Divergent	TTATAATGGTAATTTCAAAGCAAGATTGGGAGCACAATTGTCAAATCTATGATTATTTTGTTGCGTTATACCCAGCTTTTGGGCTTTTTCGAGAACGATCTTCGTTGTTTTTCGCTGTTTCTCCGCGAAGCGGGCAGCGGCGACGGTAATATTGGCTGTTAATCTATTGTTATCTTGTAGTTGTACAAGATCATTCCTTTAATTCTATATATTAACTGTTCGTGGCGTAACAAGAAATCGATTCTGACATCAAATGGAAGACATCAGCAGTTACACTAGTGGTGCAGGAAAGGCACCGCAAGGGAGTGCAAGAAGCTGTGAGAAACAACTTTATATAACTTGCTGCTTGATAATTGTGACAGAATATTCTCGCACCTTGCAAACATATATAGCAGCACC…	GGGTGTGTTGTTGGTGGGTTGGGTGTTATAATGGTAATTTCAAAGCAAGATTGGGAGCAC	TGAATAATTCTTCACCTTTAGACATGGCAACGTATTATAGGCCGATGTAATCGTTCA
YLR325C	90	RPL38	TFIID-dominated	NoInfo	Divergent	TGGTTTCCCCCTTATTTTACTTGATGATATTGCTCCCAGCAGATCCAAGATTTATTTTCAAGTGCTCTTGTCTCACGTATACTACGACTTCTATGAAACAAATATATGAGTAGGGAACTGAACAAAAAAGCAAATTCTTCCAATGCTCTCTAGCTCGCAGTCATGTTATGATCTCATAATCACGTCCCATTCCCGGCTTCTACGCATTTTTCCACGTATTAGCGCGATTTAAAAAAAGAAAATAGAAACAAATAGCAATAAACAAAAAGAAAAGTAACGCTATTACATCCACATGTCACAACTACTTTGTGAAGTTGCAATGCGTGATTAGTATTATAAAACATCATAGCCTTGCCAAATAAACTCGCTTCCCAGAAAAGACGCCAAATTAACTGCCGC…	GGGTGTGTTGTTGGTGGGTTGGGTGTGGTTTCCCCCTTATTTTACTTGA	TGAATAATTCTTCACCTTTAGACATTTTTCCTTGATATTTTGTCGTACTAT
YLR333C	174	RPS25B	TFIID-dominated	NoInfo	Divergent	TGAGCATTTTGAATTTTAAGGAAATTAATTTGTCTTCTATCTTTTGCATCCGTGCCTCCTGGATAATAACTTCAATCCTTGCACCACCATTGAACTTGTAACAGAGCTTTTTTTTTAACTTCTTGTCCTGGTACTGCATAATGAATAGCGCCAGAAGTTTCACGGATGTGCTACTGTTGGGAAGAGCCGCGAGTATGGAACTTCCTAAGCATCGCAAGTCAGGGGCCAGATGGGTAACCGGCAAAGACTAATTAGTATTGATGAAGTTACTTACCAATATATGTCATGAGAAGTGGCTTGTAAAATTTATTATTACAGTCACTCAGAC	GGGTGTGTTGTTGGTGGGTTGGGTGTGAGCATTTTGAATTTTAAGGAA	TGAATAATTCTTCACCTTTAGACATGTCTGAGTGACTGTAATAATAAAT
YLR340W	124	RPP0	TFIID-dominated	NoInfo	Divergent	TTCAACAATTCGTTATATATATGGTAGGCTTCTTCAACAAACGGTTGTGCGCTTTTTAGTCGTATGCTTTGTCTCATATCAAAAACTTTCTTCATAAGTTTATAATTTTAGATTTTGTTCAAGTATTTACTGACTGTGCGGATTATTCTTAAGGCCCCTATTTGAGGACGGCGGCCGCACCCGTAAGCAGTGACTAGGTTATGAACATTTCATTCTTTCTAAAGACGCTTTTAGCAAGCTTCATACAGGATAGTAGGATTTGAAGGCTAACATTGTGATTCCATCCTCTGTCAATGTTTCGTAACTTGAATATTTGCGACTTTTTCCATCTTTTGTGAGCTAAAATTTTTATCTTGCCCTTGTAATTTGAACTTAAAAGAGAATACAGCAATGTAGCGG…	GGGTGTGTTGTTGGTGGGTTGGGTGTTCAACAATTCGTTATATATATGGTAGGCT	TGAATAATTCTTCACCTTTAGACATTTCAAACTTATTATACGTATTTATTAGACTGTT
YLR342W	909-ML_M2_34	FKS1	TFIID-dominated	NoInfo	Unique	GCAAAAAGAGAAAACCAAGGGACCAGAACAAAGCAAAATTACGATAAACTTCGAATTCCTTCGTGCTTGACTAAGACAAAGGGATGGACGTAGCGATTTTTAGCGGGCCAAGAACTGGTTCCGAAAAAGCACAGGTACACCGAACCCTCAGCTAAGGAGGGACAGCACCGATGCGGAAGGACAAACTTTCTTTTTGCCTATCACAGTATCTTATCGAGCTAACTATTTTCGACACACATGAAAAAGCAGAAATATTAACGAAAAAGAAAAGAAAGACCATGTCATGTACGGGCAATCAGAATCTGTAACAAGCGCCATTTTTTTTTCTGTATCGGGCCCTCCTTACTGCTCTCCTTCCGTGTAACGCGTTATGAAACTCTAATCCTACTATCGGCGACT…	GGGTGTGTTGTTGGTGGGTTGGGTGGCAAAAAGAGAAAACCAAGGGACCAGAACA	TGAATAATTCTTCACCTTTAGACATGGTCTGACCGTTGTATGAAAGACTTGATTTCAG
YLR343W	910-ML_M2_34	GAS2	TFIID-dominated	NoInfo	Unique	TACAATCAATACTTGCTTGAACGCTTGATTTTACTGATATTCTATCCAAAAGCAAGTAGACCAGAAACTCTCAAGATGTTGCAAATACCGTTCGATGTTTTTGGTTTAGATTGTTTTAATGTTGATGCTTTTTTACTTATTTTTGGAAGCGTCTTTTTAATTTAGTTTTATATTATAGGTATATGAATGTGTTTATGCCAATAAGGGTTTTTTTGTACAGTTATGTGATTATAAACAGTCTTTTGTCTAGTTTTTTTCACCAGTATCGGCCTCTATTTATAAAAAACGGAGCAGCTTTCGGTGTCAGTAATTCTGAAAAAATTTGTGTCACTCTGATTGTAAATGAATTAATTTAGCTAGATAGTTGCGAGCCCCAACGAGAAGATTGTCAGACAAAGA…	GGGTGTGTTGTTGGTGGGTTGGGTGTACAATCAATACTTGCTTGAACGCTTGATTTTACT	TGAATAATTCTTCACCTTTAGACATACTTAACTGAAAAGTTTCAAGTACCTCG
YLR344W	58	RPL26A	TFIID-dominated	OPN	Unique	ACGGAGGCTACGATGCCAGCACAGTGTCTATAAAGTCAAGAAATACATTCAAACTCTTCGCGTAAGGGCTGTCAATTTTTCATTTCCCTCAAAGTTAATGCGCAAGAGTTAGGATGATCTTGATTATTAGTTATTTGTTTGTTCCATCAATTATGCCGACGTCCATGAATGCTATTGAAGTATCGATTACTTATGCTATTCTATTGTATTTGAGCCGGCGGCTAGTAAACAAGACAGCATACCTTTCCAACATCCGTACATATTGATTATTGTATCTATGATTTTCATGTAATGTATGGGTTAACTAATCCTTTCTCTTCTTTTTTTTTTTTCTGAAAATCAGTAGCTAGAGGAACCTGTTCGTGAAAGATATGGAATATTCCGTCTAGGGAAGAGCCG…	GGGTGTGTTGTTGGTGGGTTGGGTGACGGAGGCTACGATGCCAGC	TGAATAATTCTTCACCTTTAGACATTCTGATACTTTTTTGTTGGTTACGTC
YLR348C	1074-ML_M5_34	DIC1	TFIID-dominated	NoInfo	Divergent	GATGAAACTGTTTCTTATGCGTTTTTATAATGGTATAGTCTTGCGTTAATTCTCTAATTCTACGTGCGGAAGAGAGAAGCTGACCTAATGATACGAAGATATATTTGAGTATACGTATGTATATATATGTTTACGTCTGTGTATGTGTGTCCTTACAAGGAGTGCCTCTCGGTTTTGTTTCATGCCATCGCAATCCTTTACTCGGAATCCATTCTCGGTTTCGCCCGCTCTTTCGCTCACCCTCTGTCTCTGCCAAAGCCACGATTACGGGACAGGCTATCTTTCTCAAAAGGGCGCCAGAAAAAAACGGCGTGGAGACAAAGAAGGCATTAACCTCGTTGAGTGAAAAGAGTTGTGCTTTTCACAGCATGAGTATTCCCCCCCACTATATATGAGCAA…	GGGTGTGTTGTTGGTGGGTTGGGTGGATGAAACTGTTTCTTATGCGTTTTT	TGAATAATTCTTCACCTTTAGACATGCCGTCCAGCTGTTGCGTTATCTT
YLR354C	911-ML_M2_34	TAL1	TFIID-dominated	OPN	Unique	AGAGGAAAATAATATCAAGTGCTGGAAACTTTTTCTCTTGGAATTTTTGCAACATCAAGTCATAGTCAATTGAATTGACCCAATTTCACATTTAAGATTTTTTTTTTTTCATCCGACATACATCTGTACACTAGGAAGCCCTGTTTTTCTGAAGCAGCTTCAAATATATATATTTTTTACATATTTATTATGATTCAATGAACAATCTAATTAAATCGAAAACAAGAACCGAAACGCGAATAAATAATTTATTTAGATGGTGACAAGTGTATAAGTCCTCATCGGGACAGCTACGATTTCTCTTTCGGTTTTGGCTGAGCTACTGGTTGCTGTGACGCAGCGGCATTAGCGCGGCGTTATGAGCTACCCTCGTGGCCTGAAAGATGGCGGGAATAAAGC…	GGGTGTGTTGTTGGTGGGTTGGGTGAGAGGAAAATAATATCAAGTGCTGGAAAC	TGAATAATTCTTCACCTTTAGACATTATGTACACGTATATGTGACGAGTTCGAGAAGTA
YLR359W	1043-ML_M3_34	ADE13	SAGA-dominated	NoInfo	Unique	TCACCTTTATTGTAAAAGCAATGGCAGCATAATATCTTCCCATTGCGCATTACCCTCCGCGAGCAGAGTCAAACTTCAAACAAAGCAGGAAAATGAAATAAAACAGAAGTTATTATATAGAAGAAAGTCATCTATAGATATATTATCGTTGTATTAATAGTAGCCATATAAAACAATTATACTTCATCACCAACCTCTCAAAATTTCTTCCCCAAGGACCAAAGCTTTTCCAGTAAGTTGCTACAACTAAAGTGAAATAAACTATCCGAATTATATAAAAG	GGGTGTGTTGTTGGTGGGTTGGGTGTCACCTTTATTGTAAAAGCAATGGCAGCATAAT	TGAATAATTCTTCACCTTTAGACATCTTTTATATAATTCGGATAGTTTATTTCACTTTAG
YLR367W	166	RPS22B	TFIID-dominated	NoInfo	Unique	TTGGAATGGTTAAATAATGACTATCTATGATAGTTTAAAAATACCAATATCATAGAAGATGAAAGTCAAATATATGACTAAAAATTTAGGTGAAAAATGTAATTTAATGTATACCTTTCATTTACAAAATGTCAAAGACTTTACACAGTCTCCGCGTCAAATTATCACATGAATGTACAATCACTTTTCTGACTGCTCTAAGCTATGTCATTGCGATGCAGAATTTCACTGCCGCATAGACAATTTTGTGTTTCTTTTGACGGTGAATTCATACTCATCTGTTCCGTTTATGCACATTTACCTCCCACTTCGCTCTTAGCGATTTTATGTCACACAACAACTTTATTCGTTTATGCCGGACTTTCCTACTTATACATAATGGAAAACTTAAAATAATTT…	GGGTGTGTTGTTGGTGGGTTGGGTGTTGGAATGGTTAAATAATGACTATCTATG	TGAATAATTCTTCACCTTTAGACATACCTTAAATGTGTGGAAATTGACTTTG
YLR375W	1585-TFL_TF2_32	STP3	TFIID-dominated	OPN	Divergent	ATGTGCTCTCGTGCTTGTTTATCCTGTGGATGCTGCCAGCAAACTCTCTCTTTCCCATCTCTTGATGGTTCATGTTATGTGTTGTTTATTGTTTGCTGATCCCATTCGCGCTTTCCCGGCCGTGGTAAATGACTACACGGTGAATAATTGCGCCATTTTTTCGCCGTTGCGGTGTTTTTTTTGTAGCCGTTGGAAGCATGGCAGTACCATCTGGAACAAAGCAACGGTATAAAGAAGACAGACTGTTGGTAAGCGCTGCATGTTGGTGACAAAAAGTTGGTTTCGAGAAATCAGGGTGGGTGTTTTTTGTGTGGCATGTGCAGCGAGCG	GGGTGTGTTGTTGGTGGGTTGGGTGATGTGCTCTCGTGCTTGTTTATCCTGT	TGAATAATTCTTCACCTTTAGACATCGCTCGCTGCACATGCCACA
YLR377C	912-ML_M2_34	FBP1	TFIID-dominated	NoInfo	Divergent	ATATAAAATGAAAATAATATCCAAAGAAAAAAAAAATCGCATTTAGCCACACCCCTCCCTCTATTTTTTTATTTTGTTACCATAGTTTTATCAACGCCTTCTTACACCTGTATAGAGCTAAATAACTATATATATGTATGCGCAAATAATTCCTAGAAAATCGTCGATTTTTATAAATTCTAACCGCCGATTAACAATATCATACGCGATCTAAATTTATAATAGGCGTGAAGCAAAGGAAGTTGATAAAAAAAAAGTAAAGAACTCCTCATAGGGGGCTCGAACCCCTGACATTTCGGTATCCTTGCTTAAGCAAATGCGCTTAAAAGCCGAACGCTCTACCAACTGAGCTAACAAGGATGAGTTCTTCGAATTTTCCAGTCTAAGATAGACAACCCA…	GGGTGTGTTGTTGGTGGGTTGGGTGATATAAAATGAAAATAATATCCAAAGAAAAAAAAA	TGAATAATTCTTCACCTTTAGACATATGTGTGGTAGTATGAGGGATGTTTCTTATATGT
YLR378C	2297-GlobalL_GL3_31	SEC61	TFIID-dominated	NoInfo	Divergent	AGTGACCAAGTGCCAAGATTTAAAGAGCGTACCAAACGCTATTGTTTTCACCATGTGAACAAAGCTGTAACGATTTTATGTACGTACGCAAGAGGACGATGCCGATTGAAGGCAGGAGCTCAACAAACACGAAACAAAACAACGAAGAAAGAAAAGAAATATATCAGAGAACAGAGACCGCCTCGTTTAGGGCCGCACGTATACCGCGCACTCTTGGGACGCAGGGATGCGATGGCCTTGCCATGTGCAAGATAAACAAGCTGTCAACGGCACAAGTAGCGTTTATTTGAGACCTGCTTGCTTTAGCTTGCATCATCTCTTGTTCTTCTTACAGTGGTCGCCTTAGACCATCCCATTAGCCAGTTCATGGCCAACTCTCCGTGTGACATGACGAGTGGT…	GGGTGTGTTGTTGGTGGGTTGGGTGAGTGACCAAGTGCCAAGATTTAAAGAGCG	TGAATAATTCTTCACCTTTAGACATTTTCAAAGTAAAGCGTGAACCAGTGTCAGTT
YLR383W	2222-GlobalL_GL2_32	SMC6	TFIID-dominated	DPN	Divergent	TTTTCCACCGTACACACACGTCGATTTATTCACGTACAGACTCTACAATATAGAGTACTAGCGCCTTGTTTAACACTCTGCTGTGCTCCTTCCTCCAAGTTCTTGATTCTCCACCGGAGCAACAAAACGACTTTCTTCGGTTTCTTTGATTCTTCGCGGAGATAAGAAATGAGATTCTTGGATCAAAAAGTGTGTCAGAGGTAGGGAAATGTCAAGCAAGTTCATGAACAGACCAGGAGTAGTATGGCATGGTATTAAAGATTTTTCTGTGGTATTTGATAGTTAGGCAAAAGGAACATTTTCATCCAAGTTTTATCAAAATTTCTGTTTTATAGTGAAAATTCTAAGTTAAACTTGCCAAAAACGCGTCGCGTATACTAAATTTCAATGTTTGGATCT…	GGGTGTGTTGTTGGTGGGTTGGGTGTTTTCCACCGTACACACACGTCGATTTATTC	TGAATAATTCTTCACCTTTAGACATACCATTTAGCAATCTAACAAGAATATG
YLR388W	183	RPS29A	TFIID-dominated	NoInfo	Divergent	TGCTGTTTTTAAGCTGCTATAACCCAATAATGATAAGGTGATTGTAAGATGAATTGTACAACTGTGTTGCCACCGTCTTGTGACTATTGCATATGACTAAGTCGTTTTATTCTCTTTCGTGAGTGGCAATTTTGAAGAAACGACCCAAAAAAAAAGGACAGAATTCTACAACACCTGTACCTCCAAAAAACCCATTTCTTTTCTGTTTTTACTGAATTGTAATTCGCGCTTGTCTATTCGTCATTCTGAAAAATTTCACGCAAAACAACTGATGACAGATCTTGACCATAGCATAGCATGAAGGTGCAGGAACATGAGGCAGGAGCACCCTACGGGGCACCGCGAAAATAGCTGTGTGAAAGTGCTATGCGATACACATATAATTAATGGTTATTAGAT…	GGGTGTGTTGTTGGTGGGTTGGGTGTGCTGTTTTTAAGCTGCTATAACCC	TGAATAATTCTTCACCTTTAGACATATTTCAGCTATTACTTGAGTTAGGGAAAATG
YLR395C	1125-ML_M4_34	COX8	TFIID-dominated	NoInfo	Unique	TTATTATATGATAGATTTGTTAATTTTTTGTATATGCAAATGTGCTTTTTTTCACCAAACGGTTTGCACCAATCATACGAGAGAAGTGTTCGGTGTTTACGGAAAAGCTAGGGGACTAAGAAAAATTGAAAATAAAGGCTGACAGCAGTAGAAACCATTGTGCTGGCTTAGTGATTTATAAGAATGGTTAATTAGTTTTGTATCCTTTAATTTTCTAGATAGAGCCACAGAGCAAACTAAACAGAAAAGTTATCCATTTCCATTACGCA	GGGTGTGTTGTTGGTGGGTTGGGTGTTATTATATGATAGATTTGTTAATTTTTTGTAT	TGAATAATTCTTCACCTTTAGACATTGCGTAATGGAAATGGATAACTTTTCTGTTTAG
YLR403W	205	SFP1	TFIID-dominated	NoInfo	Divergent	TGTTTAGAAGTTGCCTTTTTTTCCTATTCTGAGTTCATTAATGTTTCATTACTGCTCATCTCATCACTACACATTCGAACTAAATTCTTCATAACTTTAACTAGATCTTATGAAACTTTTCAAAAATGGTGCACGGGCTTTCTGTATATTGAACTTTCCGTCGCTTTTCGGAGCTACAATTCCCCTACCCGGCTTGTCGGCATTAAGTCTCTTCATCCCGTGTACTATTACCCGACAGGTTTCTGCGGCATGTTCTGTGGAACGACGGTACGGGCGGTGACTGGGTGCCAAACAGTGTGGCGTTCCCGTGCGCAAGGTGGTCTGCGGTAGGAAAAAGAAACAAAACGCGCCTACGTCGTGCAAGGGGACAGGATTTTGTCAGTTACATAATAAGGAGCA…	GGGTGTGTTGTTGGTGGGTTGGGTGTGTTTAGAAGTTGCCTTTTTTTCCT	TGAATAATTCTTCACCTTTAGACATACTCAGATAAGCTTTTCCTGTTTC
YLR441C	157	RPS1A	TFIID-dominated	NoInfo	Unique	CCACCAACATTCATTTTCACTTCCGCCATAGATATGCCTATGTACACATGCAGTCTCTTCTGTATTCCTTAATAATGTAACCATAACTGTTTACTTACTAAAACCTAATCAAACTTCAGGACAGTTTTCTGTTGTGGACCCAGACCCACGGAAACGTTGAAACCCAAACATTAATATATTTTATTTTTTTTTTTTTTTCGGTTAATGAAAAACTAACTTTTTATTGTGCACTACGGATGCCTCGCGTCACCATCCGCTGGAAATTCCAGGACTCTCTCACCTGCGCGATAATATACCCAAAATGACTAGATGTCACAACTATTCTATTAAGAAAGGAAGGTGTTCACGTTGTGAACTTTAATATTAAGGAAACAAAACAAGCACACGAATAACCAATCG…	GGGTGTGTTGTTGGTGGGTTGGGTGCCACCAACATTCATTTTCACTTCCGCC	TGAATAATTCTTCACCTTTAGACATGATTAAACGATTGGTTATTCGTGTGCTT
YLR447C	1044-ML_M5_34	VMA6	TFIID-dominated	NoInfo	Divergent	TTCGTTGAATATATTTGCTTCTCTTCCAAGTTCAAGAAAGTAGTCAAACCTAAATGAGATTTTGCTTGAAAATTATCTATTGACTTTTGATCAACTGCCATATTACAGGGCCTCGCGCCTACAACATTAATTGAAACTCACACACTCTATACAGTGCAAATGGGCAAGCACAGGACCAGAATGAGGTTTGTTTCCGCCCATGTGCTCCCTCTACCGTAAACGATGCTGAACGGAAGCGCAGCCTAGAAGGCCGACTTAGCACGGCAAGTCCAGGTTAGGCGAGGATATTACTCGCCGCCTACGGGGAGAATCAGCACATGGGGGCATCCTCCATCTGCGGCCGCCCGGAGGGGACGCATAACCACAACTATGTGTTTCACCGCCATTTTGCAGCTAACA…	GGGTGTGTTGTTGGTGGGTTGGGTGTTCGTTGAATATATTTGCTTCTCTTCCAAGTTCAA	TGAATAATTCTTCACCTTTAGACATCTTCGCAAGACTTTAGCAACACGATCCG
YLR448W	112	RPL6B	SAGA/TFIID	NoInfo	Divergent	CGCAAGACTTTAGCAACACGATCCGAATGGTATACTCTTTTGCTAGCTCTTAGCGTTCTTTATGCCATACCTTAAAGGGTTAAGAGGTCAATTGTTCTTTTGTTTTTGCAGTATATCGAAGATATTTTAAAAATACGTCACTTTGTACGCAGATATCAGCGTAACAATAGGTGCGCGGAAATTACTTAGTTCCATAATACAAGAATCTGCTGACTTTGCGTCTGTAAGATAAGAAGGGTACGGCCCAGAGTATGAATCGTTGGGGGATGAAATCACTTTTTCATCTTCCTACAATTCATTTTGTCCTTGAAATACATAATAACAAAATATTAATGAAACTTGCATGTTACCAAATAACTTGAACTTCAGCACTTCTATTTGTATACCAGTATCACAGCA…	GGGTGTGTTGTTGGTGGGTTGGGTGCGCAAGACTTTAGCAACACGATCCG	TGAATAATTCTTCACCTTTAGACATTTCGTTGAATATATTTGCTTCTCTTCCA
YLR451W	795-ML_M1_34	LEU3	TFIID-dominated	NoInfo	Unique	CTCTTGTAGTTTACATGGTGATACTTTATATCTTTGTATTGTCTAGCTATTCTAAATCATCTGCATGTAATAAGAAGTTGATCAAAATGACTCGCTGCGTAAAACCTCTCTTCGATCGGAGGTGCCGCCTAATTTATCGCCTAGCACTGCGCTTTTTCAAAGTTTTTCAGAGCAAAAAATGAAAAGTAATGAGCACAACAATAGAAGAGTATCATGATATATAAGGTCATAAAACTAGGTTTCAGGGGCTATCGGCAATTTGAGGAACCTTCAACCTGCCTCAAGTAAAAATCGCTTCGTAACATTAATACAAATTCTTTTTGCAATT	GGGTGTGTTGTTGGTGGGTTGGGTGCTCTTGTAGTTTACATGGTGATACTTTATATCTTT	TGAATAATTCTTCACCTTTAGACATAATTGCAAAAAGAATTTGTATTAATGTTACGAAGC
YML004C	913-ML_M2_36	GLO1	SAGA-dominated	NoInfo	Divergent	TTATAACAGAGGTCATGTAACGGCAGTTTGCTCTTGACATCGTGGTAATTCAAAAGGTATTCTGAAGGAGGTGCTAGGAGGATAAACCTACGGGTTTTTAAATTAGCGAAAAGCTTTTTCAATGGGGATCTTTCTGGTTCGGGACAGTTAAATATAGCATTAACCAGCGGGTTCAACAGCGTTGGTAAATGGTAAACTGACATTGTCAACCCTAGCTAAGCCATAGCTTTTCCGTTGAGGAATTTACAATAAGGTGGTTCCTTTAGTTATAAATTGCAACTGCCAAAATTTTCGGGTAGCGGCAAAATTAAACGAAAACCTTCTGTCATATTAAACATAGTTTAGTGACGCAATGCACACACACTCATATATATGTATATATTTATCTATATCATAGGT…	GGGTGTGTTGTTGGTGGGTTGGGTGTTATAACAGAGGTCATGTAACGGCAGTTTGCT	TGAATAATTCTTCACCTTTAGACATTGTTAGTTTGTAGCTGGTGGCGTATCTGG
YML007W	1425-TFL_TF1_32	YAP1	TFIID-dominated	OPN	Divergent	CTTATGCTGCCTACTATATTATTATTTTATTCTTGTTTTTTTAAATTATGTAAAACTTAAATCGAAAGTAAAACAGATAAGGGAAACTTGAATGAAAATTAACAGCTTATAAATTACAAAGACGAATGGAAAGAAAAAGAGAGCAGCAGAGGATAGGAGAAAACACCCGAACTATATAAAAAGCAATGAAGAAGTTATCGGCAACAGCAAGTATTGGAGGTTTCTCACCAATCTTCGCATAAAACGCATGCTTCGTAAGGCGATAAAAATGAAGTGTACCATTGAGACGAAGTGGAGCAGTTTACAGTGAATAATACATTGTCTGCTCCTCACTTACTCTCGCTTCTCGAAAACTTTTTTGTATTTATCGGAAACGGCAGTAAACGACGCCAAAAATTG…	GGGTGTGTTGTTGGTGGGTTGGGTGCTTATGCTGCCTACTATATTATTATTTTATTCTT	TGAATAATTCTTCACCTTTAGACATGGTTTAAGAAACAACTTTTCCTTCTTT
YML012W	2310-GlobalL_GL3_31	ERV25	TFIID-dominated	DPN	Unique	TAAAATAGCATATCGTTAAAAACGACAAACGCGTACAAAGAGTTTCTGGAGTTTACTTTTTTTTCATTTTTCGTTTTTACTCTTTCGTCTCCCTAATGATTTTGGCCAACCGTTGGTTGTTACGTGTTATATGTTTGTTTTAGGAGCTGGGGCCTACCTTTATAGTTAGTTGTATAACTCAGTTGATCTCATAAGTGAAAAGCAAAAAAAGG	GGGTGTGTTGTTGGTGGGTTGGGTGTAAAATAGCATATCGTTAAAAACGACAAACGCGTA	TGAATAATTCTTCACCTTTAGACATCCTTTTTTTGCTTTTCACTTATGAGATCAACTGAG
YML024W	151	RPS17A	TFIID-dominated	NoInfo	Divergent	TTTCACCCTAGTTGAACGAAAGATTATTCGCATTGGCGTCCTTTGAATGTATCTCCCCCATTATTAATGGAACCTCTGTATTATACTTTTCTATTTCGAACTTTTTGAGACTCATTCTTGGTATCCCAGGGTGACCCAGTAACCTTTTTTCCGGTTTAACATCCGTGCATTACATCCGTACATTCTATTTTTTATTTTCCAAAAAACTGGGAGTTCTACTTAATTTTTTGGCCCCGTTTGGGAATCTGCTTTGCCACAGGAGGCGGCCTGTCCAGGAGGACAATAGACCAATGGCAGAGACGAGGTTTGTTGGGTACGTGCAACAGCGCCTGGGCTCAGCCGGCTTGCTGTGGGCAACGGAATGGTGCTTCCTAAGCCAATCTTTCATGCTGTAGCTAT…	GGGTGTGTTGTTGGTGGGTTGGGTGTTTCACCCTAGTTGAACGAAAGA	TGAATAATTCTTCACCTTTAGACATTTTGTTATTGCTAGTCTCGAGATCTTGACTTTTCT
YML026C	154	RPS18B	TFIID-dominated	NoInfo	Unique	TGTACACATACAAGTGACCCCTTCTTCTACCCCATCCAGTTATTATTCCATCTACATATTTAAAAAATAATCTGTAAATAATAAGCCCATGAAATATCAATCTCACAATGAAAGAATTGTATAATTCAGAATGATTTGACGTAAAAGCAAGTCTCATTCAAGAAACTGTAAAATCCGTACACACTACTGAATTTTACATCCATACATTTTTTTGAAATTTCATGTTTTTTTGAAAAATTGGAAAAGGGCTAAATTATCCGTCGGGGTGTCCTCCTAGCTCGGCTCAACCTAGGCAAATGCGTTTACTGGGGCCATCCAAGCTCATCCTTCCAGAGATTCGCCTTTCAGAGGCAAAGAACTCGTCTCCGCAGGCCTCTTGTTCCGGGAGGAGGAGAATTC…	GGGTGTGTTGTTGGTGGGTTGGGTGTGTACACATACAAGTGACCCC	TGAATAATTCTTCACCTTTAGACATCTTTACCACTTTCTGCTCTATTGGCTTTTC
YML027W	1606-TFL_TF3_32	YML027W	TFIID-dominated	OPN	Unique	GACGCTTGCAGAGTTGTCTAAATGACTACTTATTTAAAATTCACTCTTTACGTTTATACCTATCTATCTATATATAAAACCCATAAACTTAATGCTATTCACTGACAAAACGATACACTACCGTCTAAGAAGCTATTCACACTAGCTCAGTTCTAATAACAATCATCGTCTGGCTCTAAAACGCGTAAACCATTCACTGCCACACTCACTTTAGCTCTGTTGCTGCCCTTCATACGCTGAGACGCGACGCTTCTTTTCTTTCATATGATTTCCCTTCTAGGCGACACGCCATGCCCCAAACGGGGAACACCGCGAATTCCTTCTGGTGCCCGGTTTCCTCTTTGGGAAGGGCGTCAAAATGGTACAGCTCGCTATAGTCGCCAATTACTGCAGATGCTT…	GGGTGTGTTGTTGGTGGGTTGGGTGGACGCTTGCAGAGTTGTCTAAATGA	TGAATAATTCTTCACCTTTAGACATCAAGAATTGATCAAATCACAAAGATTGAAGGGGAA
YML032C	2175-GlobalL_GL2_31	RAD52	TFIID-dominated	NoInfo	Divergent	CTGCTTGCCCTGTAATGTCCTTTCGTCTTCTCAATCACACTTACTCATCGCCAAAGAGTCTGCTCTTCCCGTTAGTGATTCTCGATGTTATTATATTCTTTAGTCTGTTAAGAAAAGACGAAAAATATAGCGGCGGGCGGGTTACGCGACCGGTATCGAATGGCGTTTTTAAGCTATTTTGCCACTGAGAATCAACAAATGCAAACAAGGAGGTTGCCAAGAACTGCTGAAGGTTCTGGTGGCTTTGGTGTGTTGTTG	GGGTGTGTTGTTGGTGGGTTGGGTGCTGCTTGCCCTGTAATGTCCTTTCGTC	TGAATAATTCTTCACCTTTAGACATCAACAACACACCAAAGCCACCAGAAC
YML051W	796-ML_M1_34	GAL80	TFIID-dominated	NoInfo	Unique	ATGGCGCAAGTTTTCCGCTTTGTAATATATATTTATACCCCTTTCTTCTCTCCCCTGCAATATAATAGTTTAATTCTAATATTAATAATATCCTATATTTTCTTCATTTACCGGCGCACTCTCGCCCGAACGACCTCAAAATGTCTGCTACATTCATAATAACCAAAAGCTCATAACTTTTTTTTTTGAACCTGAATATATATACATCACATATCACTGCTGGTCCTTGCCGACCAGCGTATACAATCTCGATAGTTGGTTTCCCGTTCTTTCCACTCCCGTC	GGGTGTGTTGTTGGTGGGTTGGGTGATGGCGCAAGTTTTCCGCTTTGTAAT	TGAATAATTCTTCACCTTTAGACATGACGGGAGTGGAAAGAACGGGAAAC
YML054C	914-ML_M2_34	CYB2	TFIID-dominated	NoInfo	Unique	AGAGCCTCTTATATTCACTCTGTTCCTCCATCGCCTATTGAGAAACGTTGGAATAAAACTCTAAAAATATCATCTAGTTAGTTAGTTTTTATTTTACCAGTACATTGTCACTTGCGGAGGGAGGATGACATAAAGATTGAGACGCAGTCATTTAATGAAGTTTAAACGCGGGTACTTGATAAAGTAATACGATATTGAATCATGACGTATAAAGTGAAATGAACGAATGATTACGTAAAAATGTCGATTTTCTCTTGAGAGACTCCCATAGCCTCTAAGAGGCCTTCTACTACGTTCCATATATCTAAGAATGGGGCCATATCCAGTGGAATCCCAGCAATTATTTGAGAATCACCATTTCTCAGCCGATATTTTAGCAGAATTACTACCAATATCAGG…	GGGTGTGTTGTTGGTGGGTTGGGTGAGAGCCTCTTATATTCACTCTGTTCCTCCATCG	TGAATAATTCTTCACCTTTAGACATTGACTACTTTTGTTTGCTTTCTTCTCTATGCGG
YML063W	158	RPS1B	TFIID-dominated	NoInfo	Divergent	CTTAGCTTAACTCAATTTAATTTCTACAGCAAAATCCAAACGTAATATCTATATTTTTCTCGAAAAACTGAGGACAAGAGCCAATCAATCATCTATAATCCAATTTATATTATTTTTTCCCTTCTGGGTTCTTTTCTTCCTTTTCTTGTTTACCTTTTTTGCTTTTTCATAAAATAATTTCTCTAGATTTGAAGACAGCATTTTTGTACATCCATACACCATACACCATACACCATAGCACCAGTACACTATATTTTTATGAATTTTACTAAGAATTATTCCTGCAGGAGCTCCACTGAAAAAAAAAGAGCAGCATGGATGTCCGGTAGAAGTGCTACTGAGTAAATGGGAAGGACGCGGTAGATCCAGTGTGGAATCAAGGTGGTGCCGGTGTGAAGC…	GGGTGTGTTGTTGGTGGGTTGGGTGCTTAGCTTAACTCAATTTAATTTCTACAG	TGAATAATTCTTCACCTTTAGACATGATTAGTCTAGATCGGTTTTTTGCTTG
YML069W	2080-GlobalL_GL1_31	POB3	TFIID-dominated	NoInfo	Unique	GTACTTGGCTCACGAATACATATCAAGATACTTATGATATATATATATAGAAAAAGCTTACTTTTCTTGGAGTTATTGTTATTATCATCGCGAAGAACGATTGTATAACCCGGTTCAACGCGAAACGAATCGTTAAACTGGTGAAATGTTAACGCGAGTGTCAGAGATATACATAGTATGAGAGTAGCTAGATGTTGAATCGGTGGTAAGAACAAGAAGGAAATACCGTTAACAAGTGAAGGAACAATCTAGTATTGTTGAACAAGAATT	GGGTGTGTTGTTGGTGGGTTGGGTGGTACTTGGCTCACGAATACA	TGAATAATTCTTCACCTTTAGACATAATTCTTGTTCAACAATACTAGATTGTTCCTTCAC
YML070W	1101-ML_M4_36	DAK1	TFIID-dominated	NoInfo	Divergent	TCAAGAACATTGATCGGTTTGTTGTTTAAAGAATGGTTTTTGAAAACGTTTGACCAGTTGCTTCTCCCAGACGCTTACCGATATGATGATAAAGATAATATCTTCAATTGAATACCCCGTGGATCAGCACGAATAACAGAAAAAAAGGGTGAAATTCACCGTAAGCATGATACGCACTACGTTCTTCTTACCTTTGCCAACGTGTTGTCTTTGACGTACGTAATTATGGGAGATCGTTGATGATTAGCCCCAGCTCACTTTCTTCTTAATGACTGACCCGCTACTATCAAAATTAAGGTGTCAAATATCATGATGAATGAGGTCTCTAGGCGACTCAATTATACATCTTTTAGAGATTTTTTTACTACTTGCAGATAATTTCTCAAGGGATTAGATTCA…	GGGTGTGTTGTTGGTGGGTTGGGTGTCAAGAACATTGATCGGTTTG	TGAATAATTCTTCACCTTTAGACATTTAAAATTTAGTCTTAGATATAGAATGTAATCTT
YML073C	110	RPL6A	TFIID-dominated	NoInfo	Unique	AACAGTGAAAACTATTCTTTTATACGCTCAATAAGGGCACATTTGGTGTGTTAACAGGTGTCTTTTCTGTGTTTGTTATAATTTTGCGCTATTATTATATAACGTTATATTTACTATAATATATTACAACATATATTACAACATATTTCAACGCTCTCCTGTTACTGCTTAGGGAGAAGAAAGAAATGTGAAGACTGCTATTAAATCCGTACATTATTAAAATGTATGGATTTGTTATATTTTTCTTCAGTTTTTTCCTTAACCAGATTCGAAAAGCGGCCCGCCTAGACCATTGCGGTTGCGGCTAAAGCGTTCTGGAGAGGGCTTCTCCGCTGGGCGGACAACAGAAGCGAGAGACACGTTTCCCGTCTGGGAGGACTCACCGGATTTGTCCAGTTT…	GGGTGTGTTGTTGGTGGGTTGGGTGAACAGTGAAAACTATTCTTTTATACGC	TGAATAATTCTTCACCTTTAGACATTTCGTTGGATGGCTATTACTTTG
YML081C-A	1093-ML_M4_34	ATP18	NotReported	NoInfo	Divergent	ATTTCAGTTTTATCCTTAGAGTTTATAGATTCTTTAGAAACCAGTGCTGAGTGTAGTTTATGTTGATGCCGCAAAACCAGATCCCTTCTTGCAAAACACCTTCCGCAAAAGACACAGAGAAAGGGTTTCTCGTTCGTATGTGCTCTTTGATGTCGTTTTAAATGCTCTTGTCTCACGAACCCCCTTGTACAGATGTGGCATAGGAAAGGTCTTGGCTTATCGGTTTTGATAGTCCTAGATTTCTTGGGGATCGGTAGTACTTGTATTTTATCATTCCCAGTAGCACCAACGCACGGAGGAGCAGATAATGCTGGAGGTCTATCAGCATAGATAGTGGAGGATATATCTCGTTTGATCGGAAGTCCTTTGAATTCTTCCGATGACATGGCAGATGCAACG…	GGGTGTGTTGTTGGTGGGTTGGGTGATTTCAGTTTTATCCTTAGAGTTTATAGA	TGAATAATTCTTCACCTTTAGACATGGCAGTACAATCCAATCAATTAATCTGTCGTCGT
YML081W	1394-TFL_TF1_31	TDA9	TFIID-dominated	NoInfo	Divergent	GGCAGTACAATCCAATCAATTAATCTGTCGTCGTATGTTAAACTAACGATATCTGAGTCGAACTCTTCTCAACACATCTCAGCTGATTGTTCCTTATATTTTCTCTAGGCCTTTTTAAACCCTCGGAGATTTATCCGTGTAAAGCCGCATTGTTTGACCTTATTGGGTCGTTAAGAGTGATACATGATTTATTGGATGTTTTTTTGGCCAAGTTTTGATTATTAACCTTTCGTGTTATTATTGCACGATTAAGTACAATAGATTAATGTTGGTATACTTTGGTTGTGGCTGCTTTGAATACTTTTAGTTTTGTTGTTATAACAACTATCATTGCACGGAATCGCAGCTATTTTAAATCCGGGTAATGGCTCGTTCATAGTGGCTTAATCTTTTTTTTTG…	GGGTGTGTTGTTGGTGGGTTGGGTGGGCAGTACAATCCAATCAATTAATCTGTCGTCG	TGAATAATTCTTCACCTTTAGACATGGCAGATGCAACGTACAATTACAAGAAGC
YML085C	2261-GlobalL_GL3_31	TUB1	TFIID-dominated	NoInfo	Unique	AAAATCCTCCTTCGAGTTCCTATGTACCCTGTCGTTTGAGCAGTTCGTTAGAGTATATTCATTCATTAGTTTCATCTACAGGACAAAGAAAATCAATAAGAACAAGTACGAACTCGTTTGTGAGATGAATGTTCACGAGCAACTCAGCAATAAGCGTATACAAAGAACAAGGACTCCTGAAAAGTACAAAATACATTTGATCTGCGAGTCAAAACTCATACTGACCTTCAACCACTGTACGAAGACAGTAAAATTTGAGTCTATCAATGGCGGGCACTGCCATCCGATTTCAGCCAACCACATTATCAAGCCCTCCCTCTTCCTTACCCACTGCATTAATAAATGCTACCAGACCGTGTCAGACCCTACCGATTTGAAATTGGCATTGAGAGACGCCTT…	GGGTGTGTTGTTGGTGGGTTGGGTGAAAATCCTCCTTCGAGTTCCTATGTACCCTGT	TGAATAATTCTTCACCTTTAGACATTGTTTGTTTGCAGTTGTAAGTTTACAGATCTTGGG
YML086C	1080-ML_M4_35	ALO1	TFIID-dominated	NoInfo	Unique	GGTTCACTCTCGCCCCCAACCTCCTTATCCTTTCTATATTTCAAGTATATTGTAAAAAAAAAATTCCCCCTACTGTTATATCTCTTTGGTGATATCTTATCTATAATCTACTTATTATATTTCTCTAATATCTATGTACAAAAAATAAAAAAAAAAACCATTCTCCTTCTCTAACCTGCATTTGATGAAAGCTTAGTAAGTCTCATCGTAGTTGATGGGCCAAAGACATTTGTACTTGTTTCATCAGATTCTTACATCACCCATTTCCATGATTATTTCACGGATTTCATTAGTAATTGCATTTTTGTATCCCTAGTTCCTTTTCTCCCGCCTTGCCGTCGAATTGAAAAAAAAAATGGAAATGAGGACATCTTCCATTGATATCCAGGACAAAGCAAG…	GGGTGTGTTGTTGGTGGGTTGGGTGGGTTCACTCTCGCCCCCAAC	TGAATAATTCTTCACCTTTAGACATGGGGTGAAAAACCTGATAATATCGGTAACTTTAAT
YML100W	915-ML_M2_35	TSL1	SAGA-dominated	OPN	Unique	TTTTACTTTTGTGCGCGTGGGTAGCCGTGCCTCGTCTGTGTGTGTGGGAATGTATAAATGTGTCCCGAGTTATTATTCTAAAGCGGGCACCATTGTAGTAACTTATTGCGAAATTTCTGCTCTTCTCGTCTCGCTCAAAAATCGCGTTCAGGGTAAAAGGGGCGAAACAGAGGGCCAGATAGAAATTTCGAGAAAAGCGGGTCACCCCGCCCCTGCATTTTGATATGGCGTATTTGGGATTGCTTGCTCGAAAGTGTCTAAGTCCGGCTGGCGGGCCTGGCGCCCTCGCCGAAGGGAGATAGGAAGGGGCGGGGGTCCGGGCAGCGGCTATGGTGTCAGTTACCTAGGGAAGGAGAAGGGGGTAGAACCAAGGGGCTAGCACACTCACCCTGGGGCCCC…	GGGTGTGTTGTTGGTGGGTTGGGTGTTTTACTTTTGTGCGCGTGGGTAGC	TGAATAATTCTTCACCTTTAGACATTGTGTTGATCTTGCGTTGCTATTGTATTCTTTGC
YML120C	1045-ML_M3_35	NDI1	TFIID-dominated	NoInfo	Divergent	TGCTACCTACTTTTTTTCTTACTGACCTAAGGCTGCAGGTGCAAGAAAAGAGTAAAAGAATGTTAAAATACGTTTTGAAAGGTCTCTGTTTTCATGTACAATTGAGGGATAAAAAAATCTTTTCTTTCTTTCAATGCGGATGATTGACACTTTCTTATTTTGTGTTTTTATTTATGTTCTTTCCTAATCTGGAAAGCATATTAAAGACCGGCGCTACCCGGTTAAGTAATCATACACGTGAAAAGCACGTGAACAACAAAGCACTTTAAAACTCATATACTACGCATTTAAAGAATGCTAAAACGGCAATTGCCACTGGGCACCATTTAAAAGGTCAATAATGAATCTGTGACCTTTCTTTGCTATAGCATCACTACAACTATGTGTTGCTTGTCGCTA…	GGGTGTGTTGTTGGTGGGTTGGGTGTGCTACCTACTTTTTTTCTTACTGACCTAAGGCTG	TGAATAATTCTTCACCTTTAGACATAGTGGTTTTTAGTTTCTTCTCTTGGGTAAACGTG
YML124C	2262-GlobalL_GL3_31	TUB3	TFIID-dominated	NoInfo	Unique	AAGCCTCAAAGATGCACTAAAACTTGTAAACTAGAACAAATAATACAAAAACATTTTTATAAACTTATTATCAAACCCCTTACATAATCTATAAATACTGTCAGGTTACATATTTATTCGATAATTTCTTTTAATTTCATTATTTCCTCACATCTCTCTGCCATCCTGTTGGCTGGTGCCAGAGCAGAGCATATCGTCCTTTCTTTTTTAGTTCCAGACGTTACCCGACATATCATTTCTCGAGCCTCTGGAAACCACGAAACGTTTTACAAATTGCACATCTAAAAGAAATATAAACACAGATCAGGTATCTCATAAAGTACATTAATCGACTAAGCAAGCGACTTGAGACA	GGGTGTGTTGTTGGTGGGTTGGGTGAAGCCTCAAAGATGCACTAAAACTTGTAAACTAGA	TGAATAATTCTTCACCTTTAGACATTGTCTCAAGTCGCTTGCTTAGTCGAT
YML126C	1046-ML_M3_34	ERG13	TFIID-dominated	NoInfo	Unique	CGGAATAAGCTTCGTATATACAATAGAAAAATTTTCCATACAATATTACATAATACTATAGAGTAATCATACCCACAATCTCCATGGCTGCGGTATCGTGTCGAAAATGAACCGGGCTATTAATTATACGAGTGTGTTGAAAGTAGGCTCCATTCGGCCTCATCGGGCGGAACTGTTTGGGTGCCTCGCCAATTTTCGTAGCCAAATTACTATAAAAGGTGCAGC	GGGTGTGTTGTTGGTGGGTTGGGTGCGGAATAAGCTTCGTATATACAATAGAAAAA	TGAATAATTCTTCACCTTTAGACATGCTGCACCTTTTATAGTAATTTGGCTACG
YML127W	1605-TFL_TF3_33	YML127W	TFIID-dominated	NoInfo	Divergent	CTTCTTCTCTTAATTAACAGTTCTTTTGTAGTTGTCTCCTCTTCTATTGCAGATCCTCTTCTAAACTCCGGTAATCTAATCATGCTAGGAATACGACTCCATGAGTGGCTTTAAATACCCTGTCGATCCCCTTTCACCGCCTCCTTGTTTCCTCCCTCTCCCTTATTTTCCTTCAGTTCCAAAGATCCCTTATTCTTCCCCTCTAAGGTGAGGCCGGCGTAATGCTGTTGCTTACCGACGTAATGGTGGAAAAGGTGAAAAAAGTGAAAATAGTGATATTCTTAGAGAAAAACGAAAACAACAAGTCGTGTCAAGAGGTAGTGTTTTGGGAAAGACGTCATAGAGAAAGGCAGAAAGCTTGTAAAGAAGTGGAAATAAAGATTGAAG	GGGTGTGTTGTTGGTGGGTTGGGTGCTTCTTCTCTTAATTAACAGTTCTTTTGTAGTT	TGAATAATTCTTCACCTTTAGACATCTTCAATCTTTATTTCCACTTCTTTAC
YMR011W	1121-ML_M4_34	HXT2	SAGA-dominated	OPN	Unique	TTTCTACCGATGTAATACAAAAATGAATCATCAAAATTTTATGACGTAGGAAAAGACAGAGAAACTTTCTATTTCTTTTCTGGAGTAAAAAATTAATTATCTATTTTACTTAAACGAAGATAGGGTTTCGTAATCACGAAAGAACAAGCAAAATTCTAGTTGACAGGTCAGTTAAGGCACAGAAAAAGAAATATTATTCATTACTATCAAGATACCGTAGAAAAGAAAAAGAACCGGGGATGAATAATAACAAAACGGGCTGCTTTTTCTTTTTCTCTTTCTTTTTCATTTGGTCCCTCTCCACTCTTTCTCCACGTGGCTTTGCTTTCCCCGTATTTTTCTTCGTCAGAGAGACTACATGATAGTCCAAAGAAAAGAAACGGGGGGACGAAGAAGAGG…	GGGTGTGTTGTTGGTGGGTTGGGTGTTTCTACCGATGTAATACAAAAATGAATC	TGAATAATTCTTCACCTTTAGACATTATGTTGCTTTATAAGTCTTTTTGTAATTTAATTT
YMR016C	1395-TFL_TF1_31	SOK2	TFIID-dominated	NoInfo	Divergent	AGGGACTCCGTACCTGCACAAGCAACGCGGCATAATACATGTAGGGATACAGCAAAGATATTGTTTCTGAATGGGCAAAACATTGCTTTCCGCAAACGGCTTTTTCTTCTCTTTCCCACCACCGTGGGTCACCTTTTTCTTGCGCCTCTTATGCCAACACACTCTTCCCGTGATGCGAATGGTAAAGAAGTTAACAAAAAACACAAAAAATTCATATTCCGATTTCTCTGCAAAGAAGCCTGAGCGGGAACTGCATGTCCGCTTGACTTGTCTTCCCTCCGGTTAGCTGTGCCTGCAGGGAAACCGCAGTAGAAGGACTGCGGAAGGATCTTTTCCCGCCGTTGATGTAATCTTTAAAGTTAATTTTTCCCTCACACAGTTTGCATTTTTCCCGCATGT…	GGGTGTGTTGTTGGTGGGTTGGGTGAGGGACTCCGTACCTGCACAAGC	TGAATAATTCTTCACCTTTAGACATGACAAAAGGACCTTACCAGGGTTATATAAGGA
YMR019W	1603-TFL_TF2_31	STB4	TFIID-dominated	NoInfo	Unique	AAATTTTCGAAGGTTTTCCAACCTTCTGCGGGGGAAAACAAAGATAGCATTAATAAAATTCCGAAAAAGGCCCATTTGGCGCATATTCTAGAATCCCTGTTGAATATGGGTATAGAAAAAAAAGATCAGTATGATATATATTCAGTATTATCAATCTTATATTATTCGGATCAGAAAATAAAGCAATCTCAGAAATGCTTAGAGTTTTTACTACTGGAAAAGCCCAATAATGGAACAATATGGAATAGATATGGTGCTATTTTGGCCAATACTAAGTCGTATCACTCTGCGATAAATGCGTACAATAAATGCAAACAACTAAGACCGAATTTTACAAGGGTTCGTTATAATTTAGCGATCGCCTACATGAATAAGGGTGACTATGTAAAAGCAAGCAAA…	GGGTGTGTTGTTGGTGGGTTGGGTGAAATTTTCGAAGGTTTTCCAACCTTCTGCGGGG	TGAATAATTCTTCACCTTTAGACATGTTCAGCCGGGTATCTTTTTTCTTTGTTTTGAGAG
YMR020W	1047-ML_M3_34	FMS1	TFIID-dominated	NoInfo	Unique	GGATTCTTTTTCTATTCCATAAAACCATTTTATGGACACGTTTACCTACATATTATTATATTGTATATAAGATGTTGAAAAAATTGAGTCAACCTCACCTTACCACATGTTGGTCCGTTGCTATGACAAACTCTCGTTTTACAAGAAGGAGGCTCAAATTTCGGGTCACCCACCCATATACGGATGTCACGCTATGAGATCTTTTAAACAATAGACAATTTTTGGTATCCTAAAGATATAAAAGAGGAGTTTTTTTAAACCATGGTAACTATTTTCAAATTTGCTCTGCTGCAGTTTTTTATTTCTGTTTTTCTTTTTTTGTTCCCAACAAGAAGTGAGTTAATAAAGGCAAAAACAGTGGTCGTGTGAGA	GGGTGTGTTGTTGGTGGGTTGGGTGGGATTCTTTTTCTATTCCATAAAACCATTT	TGAATAATTCTTCACCTTTAGACATTCTCACACGACCACTGTTTTTGCCTTTATTAAC
YMR021C	1396-TFL_TF3_32	MAC1	TFIID-dominated	NoInfo	Divergent	GCTATGCCCTTCCAAATTACACTATTACTAGGGAAGTTCCTTTTAGGATAATCTCCTTCGTACGCTAAACGCCAGAGTTTACTTTGGCGCTTTTCGAGCTCTTGGTTTAGAGGCTGTAATCTCGTTTTCGGGTAATGGCGAAAAGGAGTTATAAGAAGGATCTCGAGACAATAAGCTGCTGCATCTTCGTGAGGTAGATGCGATGAGGCGCCTTGTTTTAAACTTGAAACAGTCTGGTAAGTTCTTCAAGCTCTATCAGAG	GGGTGTGTTGTTGGTGGGTTGGGTGGCTATGCCCTTCCAAATTACACTATTACT	TGAATAATTCTTCACCTTTAGACATCTCTGATAGAGCTTGAAGAACTTACC
YMR033W	2142-GlobalL_GL1_31	ARP9	TFIID-dominated	DPN	Unique	TCTCGATGTATATCAATTTTACTAGTTTTCTGATAAAAGAAAAAAAGTATAATGTCAGATTTTTGTTAAGTAGAAATAGAAAGATATACGCTGCCGTGGGAGAAGGACACCTCTCCGGATTTGTAACTAAAAATCATAAAATATCACGTCTTTCCTTCATATTTTCAAAAAAAAAAGTTTTCTTTACCATTTTTGACACAATAATCACGATAATTGTTAGGTCAGGCATTCCCTTTCCACTTTTATGTTCATTTGGACGCAATAAGATATACATATTATTTAATGTGCTCTAATGACAGTTCTACTGTGTTTATATCATTAGAGTCACTTGTTACGAATACTACATATTTCCGCGCAGTGGCTAAAAGCAAATTTCAACATTATAAATCTCTAATAGTA…	GGGTGTGTTGTTGGTGGGTTGGGTGTCTCGATGTATATCAATTTTACTAGTTTTCTGAT	TGAATAATTCTTCACCTTTAGACATATTCAATGCATATAGTAGTTGTTCAAGACACTT
YMR037C	1398-TFL_TF1_33	MSN2	TFIID-dominated	NoInfo	Unique	AACATCCAAGATAGCACAACGTAGCGTAATACAGATATAACATAATATAGTATACTACATCATAACCACGTGATGCCGGACATGTACATACGCATGTGGCAATATGCCAAAGCCGGTTTCCAATCCTACTTCATATTGCCTTGTCCCTCCGGTTTCGCCGGCAACAACGGCCCGGAACGTACCTAAAGAGGTATTTCGCTCTTGGTATCCGTACCTCACTTATCTCCAGCACCTATCGTTCCTGGCCAGACGGCCGGAGTTGATCTTTCGTCTTTCTCCGGAAACCACGGCGTTCAGCTACGCATTCCGTAGCAGCCAAGCCGGTTCTTGACACCATCTGTCTACGTCATACATATCGGCTCTTTTTGTCTCTAATAAATTAAAGAGAGCCATTTATAC…	GGGTGTGTTGTTGGTGGGTTGGGTGAACATCCAAGATAGCACAACGTAGCGTAATACA	TGAATAATTCTTCACCTTTAGACATTTTAGATCTAGTTCTTCTATGAGCAATAAAAGTTG
YMR042W	807-ML_M5_34	ARG80	TFIID-dominated	NoInfo	Unique	CTTATAGTCTCCGTTGTTACTCTTTTATTTATGTGTACTCTTCCTTCCTGTTAACAGAGTAGATAAATATAGGCTTTAAACTTACCGTGTACTGAAACCCAGAAGGCAGCTTTCTTTTTTCCAGAAAGTAAAATAATGACAAAAAAATCGACTACATATGCACAATGCTAAGTTATATGACACTTTCTTTCTTATCCTCACTTATCCATAAGACACCCCTCTTCTTCAGAGAATTTGGTAAGCAATTTCATGTATTTCCATGAGAATGGGCTCGCATCCCAGAGCGCAACTAATATATGAATATAAGCGGATTTAGCTCAGTTGGGAGAGCGCCAGACTGAAGAAATACTTCGGTCAAGTTATCTGGAGGTCCTGTGTTCGATCCACAGAATTCGCATT…	GGGTGTGTTGTTGGTGGGTTGGGTGCTTATAGTCTCCGTTGTTACTCTTTTATTTATGTG	TGAATAATTCTTCACCTTTAGACATATTTAGCAATATTCTTTAGAGAGTGTATGT
YMR043W	1586-TFL_TF2_31	MCM1	TFIID-dominated	NoInfo	Unique	ACATGCGAGAGTAAGAGATGCCCCACGAAGGCATAGGCAGATCCATATAGCACAATACGCGCATATAAAGTAGCATTGCTGCCAAAGGGGGTTGCACAAGGAGTTGCCCTCCTTCGGCACGCGGCTCGGAACATACCGGAGTGTCCCCCTTTGAGTAATTTTTCTCAAAAGAGGCACTTTTGCGCTGGGCCGCAGGAAATTTCCCTTTCTGTTCAGCACCTGTTGTCCTATATTAAGCTGTGCCAAACAAGGTCATCTCCAAATACTTACCAAAAAGCTAGGGCGTACTGTACTGGAATCTCTGCTTTTTTCTTTACCTTACTTCAATTTGCCTTGTCTGCTTTTTTACGTGTGTTTTGGCGTTTCTGCTTTTCTTTTTTATTACTCGTTGTTGTAAAT…	GGGTGTGTTGTTGGTGGGTTGGGTGACATGCGAGAGTAAGAGATGCCCCAC	TGAATAATTCTTCACCTTTAGACATTTTTGCTGGGTGGCTATAATATTGTTGCGTGA
YMR054W	1095-ML_M4_35	STV1	TFIID-dominated	NoInfo	Divergent	ACATATTTATTAATAGGTGCTTCTTCCAGGGTCTAGTTCATTACCTCCCCTAAATATCATTCTCAGATCATTATAGCTTCTATTTCCTGTTATGCGGGTAGCGGGGCTTATTTTTGTTTCTCAAAATAGAGGTGTCCTTTTTTGCCATTTTTGTTTATGTAGTCAACTGCATAGGTAGTTAAGAAAAGACATAGGCCCACGAAGGTGATTGGAAGTTCAGTGTTGACAATAATAGAATAGTAGCACACTCTTTTTATTTCGTTTTGCTTACAGTTTTGTACTCGCTTTTGCTTTTGCTTGCAAATAATATCCTCGTGACCTCGAGGCTTACATTAAGGTGCATATCATAATTCGCAACAGACGCATTCTTATTCTCTAAAATTCCTCGAGTTATATGAA…	GGGTGTGTTGTTGGTGGGTTGGGTGACATATTTATTAATAGGTGCTTCTTCCAGGGT	TGAATAATTCTTCACCTTTAGACATAATTATTCATATAACTCGAGGAATTTTAGAG
YMR083W	916-ML_M2_35	ADH3	TFIID-dominated	OPN	Divergent	TCCTTACGAAAAAAAAGATCAAGGAAACATGTCGGAAACAAATGGGAAACAACAAAAAGGACTTATCATTCCTACTTTTTTGTCGAGGGCATTTGTCGAGGGTAATACTGCATACTGCCTATTGTCGGTCCCGCAGAATTAATAGTGGCTGCTCATACACAACGAAAAAAATTGTTAACAAAATAGAAGGATTCGTCTATGCCCTTTTTTCAGTGCGGAAATTATATACCACACAAGCCGTCGAAGCCCATAGGGTCCTTTAACAATAAAGACTCTCCTAAAAAAATTTTTCTTGTGACACGTCAGTGCAGGATATAAATGTAGCAAGCGTATATAACAAATGACAAAGGGTTCTTGCGCAAGGTTACTTTAGCGTTGCTGGATAATGATCGGATTGTT…	GGGTGTGTTGTTGGTGGGTTGGGTGTCCTTACGAAAAAAAAGATCAAGGAAACATGTCGG	TGAATAATTCTTCACCTTTAGACATGATGGTGTTAACTTATGACTATACTATTCC
YMR105C	917-ML_M2_34	PGM2	SAGA-dominated	NoInfo	Divergent	AAAAGGTCTAACATCCTTTGAGTTATGTTTTCGTCACCACAGTTAAAGAGAAAAAAAAATAAATAGCGGGTAAATAATTGTCATACTACTGATTTGCATTGTTACCTTGTAACTTTGAACACTAGCCATGCAGGTTGCTTTTCCTCCTTTACACCTTCCCCCCTGTCGCTGTTCAAAAGTAAATGCAACAACAATAAAACGTGGGTAGAGGACGTTCCCTGTATGTACTAAAATCATACTATCATCCGTTGAGGTCGAGCGGTTCTCTAATCTCAACACACGCTGCTGCCCCTGAGCTTGCGAGCTAAGGACAACAGGGCCAACTTGTTCTTTCTAGGGGGGAGAGGCCCAACTTAGGCTCGGTGAAGAGAAGCGCGGAGCTCACGAAAAGGGGTGGTG…	GGGTGTGTTGTTGGTGGGTTGGGTGAAAAGGTCTAACATCCTTTGAGTTATGTTTTCGTC	TGAATAATTCTTCACCTTTAGACATGTTATGTTAACTTTTGTTACTTTTTTTACTGAGAA
YMR109W	2256-GlobalL_GL3_31	MYO5	TFIID-dominated	NoInfo	Unique	ATTTCAAAAACATTTATTTCAAAAGCATTTTCAGTAAAAAATGCAGACTTTATTATTATTTAATCGTGCTTCTTATATATGACATTCTACCAAATCGGTAGTCATGTATATTTTTTTCGTATATACTTTATATATTTTTTTCTAAAAAACTAATGACGGCTAAAATTAAGTCATAGATGAATAATAAGTTCAATTCAAGTGAGTTGGTAGTATTTGATAAATCTAAAGTGGATACGTAGCATATGTATTCAAATGGTGTGTTTTAACTCGTCGGACACGACTTCTTTCTCGTTTTGTCAATCATCAAAAATATTTCTCGAAAAGGGGCCGTCAAAAATTGCAAGCTTGGAAAATACAAACTGGACTATGTATTTAAAGGTTATAGTTTATAATAAAGCA…	GGGTGTGTTGTTGGTGGGTTGGGTGATTTCAAAAACATTTATTTCAAAAGCA	TGAATAATTCTTCACCTTTAGACATTTCTATAAAGCGGTTAAATTCGTATTGGC
YMR112C	2084-GlobalL_GL1_32	MED11	TFIID-dominated	NoInfo	Divergent	TGATATAGCAAAATACAATAAATACACTAGATCAACTTACTAACAGGTGACCTTATCGGTCTATTCAAAACATTTACATTATAAACAATCCTGAGTTTTTCTGCTCAATTTTTAAATAACAATTATTCATAGAGGAAAACACCCGAACTAACCAATGTTGTAGAAGGGCCTATAAATAATATATATAACACAAGAAATATGGTAACCAGGACGTAGCCACCGTATGAGAAGCTTTGAAACATCCAGTGATAAAAAAATCTTGACTTTATTTATATATATGTATATTGGACATTTTAAAAACTTGATTTAAGTCGCTCATTGCGGCGGCTTTTATATTTTGAAAGTAATCGAATGAGTACGAAAATCTGACTTGGACAGTATGCAGGCCCTCATCTTAGC…	GGGTGTGTTGTTGGTGGGTTGGGTGTGATATAGCAAAATACAATAAATACACTAGATCA	TGAATAATTCTTCACCTTTAGACATCGTTGTTCATTTGGATTTGATAGCGTCCTTC
YMR118C	918-ML_M5_34	YMR118C	TFIID-dominated	NoInfo	Divergent	TGGAATTTGGTAACTGCTCCTCACCGATTTATGTCATCTTGCTATTATATGGTAATATACCAAATGTGAAGGTATGCAATTGATATTTTTAGATTTTACCTTTTGGCAAAAAATCAGCACATTAGCAATAAGAAACCGTTTTATCGTTTTGTTCATTTTAATGACTTCACGGAAATTACTAGTTATTAATAGTATTTTACTCGTGAAAGATAATAATCCTTCCAATGATGATTACACTCAAGATACCCTTAAGATTTTTTGGCGTCCATAGAAAACTTCACTATTTATAGAAAATCCTGAGTGCTTCTTTCTTTGTTTATATACTCTGTCATCCACTATTCTACGTGAATATTGTGCGAATATTTTGATAATTGTGAACTCCATTGTTGATCAAAGGCT…	GGGTGTGTTGTTGGTGGGTTGGGTGTGGAATTTGGTAACTGCTCCTCACCGATTTA	TGAATAATTCTTCACCTTTAGACATTATTCTTACGCTTCTGAATATTTCTGAGCTCCACT
YMR121C	24	RPL15B	TFIID-dominated	NoInfo	Divergent	TTTATTCAGGTTATTTGCGATTAGGTTGGGGTTTGTGTTTGATGGAGACCTCAGTAATTAACAGTACATTCTGAGAGCGGCAAACAGAATTCTGCCTTAAATTCAGATCGTTTATATACTTTTTTTTCACTTTTTACGCTCGAGACACCATAACCCAAAAATAGATCAAACTAGCCATTGTATTTTTCACCAATATGGCAATGTGATTTCCGCATTAGGCAATACTGTGAAAGACTCTATGCTACGTCAGTTCGGAGGCGTGTTTCGCAATCTTCGCGTTCCAGAACGCACCAACGCGTTGTTATTTGCGCAGCACAAGGGGGACGAGAGACATTCTGGCCAACGTGCATTCGACGGAAGTAAATTTCGGCTGGAGGCTAAGCGCTGCTTTACTGCAAT…	GGGTGTGTTGTTGGTGGGTTGGGTGTTTATTCAGGTTATTTGCGATTAGGTTG	TGAATAATTCTTCACCTTTAGACATTGCTTGTGTGGTAGGTAATTTGTG
YMR125W	1617-TFL_TF2_31	STO1	TFIID-dominated	NoInfo	Unique	ATGAATGATGTATTTTATTGTATATATCGCTTAGTGCACCAAAATCATACTACGTAAGTATAAAATCACTTTACACGTAGAAGATGCTTTTTCAGATTGTTCTTGAAAAAGTTGAAAAAAATATAATTCACACTCAGCAACAGGTGAAAGTGTATAATGGGTAAAAAAGGAAGGACAGAAGGTATATTGCTAATCAAAACGACTTTGGTATACGCGTTTGGGGCTACAATTGCATTTTAAATATATTTAAG	GGGTGTGTTGTTGGTGGGTTGGGTGATGAATGATGTATTTTATTGTATATATCGC	TGAATAATTCTTCACCTTTAGACATCTTAAATATATTTAAAATGCAATTGTAGCCCC
YMR127C	2148-GlobalL_GL1_31	SAS2	TFIID-dominated	DPN	Divergent	ACTTATATTTCTTAAGACACTCTATTATTAGTATTGGGTTGTAATTGCATTTTTATAGCATATAGCACTTGCTATTAACAATAATATACTAATACTATAATGAGCTTTCAATACTCAGCTCATCGCCAATGAAAATTTTCGGAACACCCAATCATCATGATATGTTAGGCGCGTAAATATGAAGAATAACAGAATCGTTAATCAGAAGAGATGATGAAATCATTAAGTCTTGTCCATATCGAACTGGATAGAGTATGTAGCGCTCTAAGAATCTGTTAAATTGAAGTTTGATTTTTTGATATTGGAGGCTCCTATTTTCTAGTTGCTTTTTGTTTTCACTCGCAAAAAAA	GGGTGTGTTGTTGGTGGGTTGGGTGACTTATATTTCTTAAGACACTCTATTATTAGTATT	TGAATAATTCTTCACCTTTAGACATTTTTTTTGCGAGTGAAAACAAAAAGCAAC
YMR142C	18	RPL13B	TFIID-dominated	NoInfo	Divergent	TTGGGATTCTTCTCTTGTATACTTTACTATCTACCTTTATTTATGAGGCTTCCTTTACAGAGTTCAGAATTTGTAGGCTATTTTTATGTATATCCTTGCCCTCTCAGTTGTTGCAGCGAGTTCACGATAGTTTGCGCTAAGCGGTAACTCTTGGAATTCCAGCAAACTGCCAATCGTCCGCTGTGCTAAACTGGACGGGAGTCAAGGAAAATCAAGCGTCAATTACTTTTCTTACCAGGCCGCCAACAATTTTTATATACGGCCTTAGCATTTTCCATTTCCGAGATGATTTTATAATGTATGGGTGCCAATATGTACTGATGTTTAAGTAATACGGTGAGATTATCTTGAAAAAGATTTTCAGTGCCATAAAATCTGTACATTACGCACCCATACATT…	GGGTGTGTTGTTGGTGGGTTGGGTGTTGGGATTCTTCTCTTGTATACTTTACTATC	TGAATAATTCTTCACCTTTAGACATTGTTACTTGATTCCTGCTTTACTTTTC
YMR143W	145	RPS16A	TFIID-dominated	NoInfo	Divergent	ACTTGATTCCTGCTTTACTTTTCCGAAATTATTTCCTATTAATGTTACATTATGTTCTAACTTCAAGTACCTCTAATTACATAGTATGTAAGAAAGTAACTTCCCAATGGAGGATGGTGAGCACCGGCTCCGAGTAGGTTAGTAATGTGTCCTTGCAATGCCGCGTCAGCCTGAGGAGAGCGTACCAAGAAGTCGAATGACCCCACTAGAGATTCCTCTAGCGAGGCCAGTGGATGAGATGGAAGCCTACGCAAGGCAAAAGATTACACTCGCGAACGTGCGTCCGGGATGATACAGTATTTTTTTAAAAACTATAAATGTATGGGTGCGTAATGTACAGATTTTATGGCACTGAAAATCTTTTTCAAGATAATCTCACCGTATTACTTAAACATCAGT…	GGGTGTGTTGTTGGTGGGTTGGGTGACTTGATTCCTGCTTTACTTTTCCG	TGAATAATTCTTCACCTTTAGACATCTTGGGATTCTTCTCTTGTATACTTTACTATC
YMR145C	1078-ML_M4_34	NDE1	TFIID-dominated	NoInfo	Unique	ATTTTGATGCTGATGTTGATGTATAGTAAACATACATATATGCATATACGCACGTATATATATATAAGAATATGAAACCCAAACTGTGGATATTATTTCGTTTATTATGATCTCTCGCATATCTTGATACGAAGTGCAAGTCATTATAATATTTAGACTTTTCATTACGTTAATAGAGAGTCACTTTAACCACGAGGGGAAAAAACACATACCCCTCCCCTTCGAGGTAATCTTCCGGTGAGATCTTCCCTGTATGCAGTTCCCGGGCATAGGCGGGTTTAACATCTTGCTAAAGAACTATCGCACTAACCCTCTGGTACCCAATGCCGAGATTCGGTAATGGGGGCACGGCACTACGGAAAAAAAACTACAATTCTAACTCTACCCCGCCCCTTACGA…	GGGTGTGTTGTTGGTGGGTTGGGTGATTTTGATGCTGATGTTGATGT	TGAATAATTCTTCACCTTTAGACATTATTATTGGTTAATTTTTTATTTGCTCTAATAAGT
YMR168C	1625-TFL_TF2_31	CEP3	TFIID-dominated	NoInfo	Unique	TTCGTTACATAGTTATATAAATGTTTACATGAGATTCAAAGCTTCATATTCTATGAAATCTTTATTTTTTACGGCTTTAAATGAAGTGCGCGCAGCCATGTAAGCTAAGCGTAAGAGAATGAAATATTATAACCAACCTTCAGAGAGCAGGTGATGACAAAAGTTACGAACACGAGTTTGCATCCTAATAATA	GGGTGTGTTGTTGGTGGGTTGGGTGTTCGTTACATAGTTATATAAATGTTTACATGAGAT	TGAATAATTCTTCACCTTTAGACATTATTATTAGGATGCAAACTCGTGTTCGTAACTTTT
YMR172W	1421-TFL_TF1_33	HOT1	TFIID-dominated	NoInfo	Divergent	TTGCTTTTTTATATAGAAAAAAAATTTGGCTCTCCAAACTTTAAGATTTTTTATAATTATTAACCAATGACAATATAGATAACTTGAAACAACTCTTGAAAATTTTGTAGTTAGGCACCAGTCCTTTGGTTTTTCAATGTTCTATAAAAAATCACTCCTCCATGCAGCAGTAAAGCGCTATTCTCAAAAATAGCTCAACCTGAGAGAGGAAGAAAGAGCAGTAGTAAATAGAGCAAGGTTCTTAAAGCCTGTATCAATGAAATTTTGTTATGGCGTTTATATGGATAACCTGGAATTTGCCTTTTTTCTTTATAGCGCACCGTTCCGAAGAAAAAAATAAAAAAAAAGGGCCGACGGAGGGTTAGGTCAAATTAAATATTGAGCTAGGTTTAGTTATCT…	GGGTGTGTTGTTGGTGGGTTGGGTGTTGCTTTTTTATATAGAAAAAAAATTTGGCTCTCC	TGAATAATTCTTCACCTTTAGACATTATGCTCCAGCCATATGTACCCT
YMR182C	1587-TFL_TF3_33	YMR182C	SAGA-dominated	NoInfo	Divergent	TTCGCCTTTTATAGTGCCCATCGGATAGGATATTCCATCTTTGTCTTGCGCCCACTTCGTTGTCGTTACCCGCACGTTGTGTTTTTTGAGGGCTTGAGCAAATTCTTACAGTTAAGGTACAATAGTTGTCTCGAAGAGCAGTACATCAACGGCCTGACGACCTACAGTAGCACTTTCCTTTAAGTGTATATAAACTTTCCTTTTCGGTAAGGGATGCAGGAGAAAGGGCGAGTTTTGTTTATATGCGATCCTTTATGGTAACCTTTGCGGTTAATTCAGCATTATGGTTGCTGATGCACACTTAACGAGGGGAAGAAATATTATGTTACATGCATGAAACGCACTCGGTTTTCTCATGGTCTTTCTTTTTTCGGGATTTCTTTTAATAATATCTTTAAA…	GGGTGTGTTGTTGGTGGGTTGGGTGTTCGCCTTTTATAGTGCCCATCGGA	TGAATAATTCTTCACCTTTAGACATGTTTAACCAGTGTCATGCTAATTGTCCTGG
YMR189W	1088-ML_M4_34	GCV2	SAGA-dominated	OPN	Divergent	TACAGTTTAACTGATCTTGATTTGACTTTTGAAATCTCTAACCCGAATTCAACTCCCTGAGTTTACTTCTGTTTGGCCTTATTTGTGGATTTCCTCTAACAGTTTGATGCTCGCATTGGTTTGGCACAATCCCAAATTGCTTCAGAATTCTAATCTTATGAAATAACAATCATGTTACCCGGTTGAATCGTTACCCGACATCTCTGACTCTTCTTGAGGTATAGACTCCTCCTTTTCGGAGTCATGACTCTCAGAGGAGTCATCGAAGTCAGCATTGAGCTGTGAAGGACCTTGATAAGCTAGTCGAAAGATCTCCAACGAATATAAATGGATGTATATATAGCAGGCTCGAGTGGCACAATTTTCTTCTCTTCAAGTTCCAGTGAATTAGTCTTTCTC…	GGGTGTGTTGTTGGTGGGTTGGGTGTACAGTTTAACTGATCTTGATTTGACTT	TGAATAATTCTTCACCTTTAGACATGTTATCTTCCTGGTATTAGGAAACG
YMR190C	2176-GlobalL_GL2_32	SGS1	TFIID-dominated	NoInfo	Divergent	ATTTCGTGTTGGTGCTCTTCTATTGTGAAAGAACCACTTTAGATCATGAAATGCGAAATGTGAAGGAAGAGAAGCTTCTCTCCACATGTCCTTTATATTTATATAGTTCAGCCGTGCGTTTCGAAGTGGATTGCCCGGCTTCGGCTGCCAGGATTTGTTTATGCTTTTGCAATGCACATATAACAAGAAACTCGAGCCTGATCTAAAAGCTGATATACGGATCAATAGAGGGCACTTAGCAGGCTGGGTGATCATTGGTGATACATTTCGGATTTGTGGCTTTACCGTTTAGTTTGTTTTTATCAGCCAGCTTGGAGTCATTGGCTAGAGGAAAGGAAAAAATACAGATTATTGTTGTATATATTTAAAAAATCATACACGTACACACAAGGCGGTA	GGGTGTGTTGTTGGTGGGTTGGGTGATTTCGTGTTGGTGCTCTTCTATTGTGAAAGAAC	TGAATAATTCTTCACCTTTAGACATTACCGCCTTGTGTGTACGTGTATGATTTTTT
YMR194W	85	RPL36A	TFIID-dominated	NoInfo	Unique	AGGAAGAAATAAAGAAGATAATTGCCATTCCGAAAATATCGTTGGTTTTCCCCTGTATATAAAAAAGCATATCTGTTTGTACATATGTAGGTATGCACACATTCTGAACATTATTGATGCGTATATGCTTGCTACATTAATTGGCAATTCATTTTTTAGACTGTTTTACACCCGTACATTTCACAGTTTTTTTTTGAAGTTAAATTCCAACTGAATGGAAGCCTCCGCTCCTATGAAATTTATTTGAAATCAGAGATTTCAGGATGTTGAACAGTATAGTACTGATTTACAAGTATCAAAGAAACAAGAAAGACAGCAAACACAATAAGAA	GGGTGTGTTGTTGGTGGGTTGGGTGAGGAAGAAATAAAGAAGATAATTGCC	TGAATAATTCTTCACCTTTAGACATTTCTTATTGTGTTTGCTGTCTTTC
YMR199W	2212-GlobalL_GL2_31	CLN1	SAGA-dominated	NoInfo	Unique	GAATGTTACGGGACTAACAGGCGGATGTAAATTACTCACTTAAACGCAGCCAAACATCATCGAGAACTTAGGGTAGCGTGCCACAAAATTTGCATGAATAAACTTTTGTTTTCCTAATTCGACAGCATTCCCTTGTTCGCAACACTTCACTGATAGGAAATCGAATAGCGCACACTCTCTTCTGGGACATACCCCAATGCGGTAAAGCCACGAAAACACCGCGCGTAAAGGGGTAAACAAGTCCATTCCTACAACCTCTTGGAGAAATTCTTTACCTACTACAACCCCGCGCCTGATACTTTCAGTATTCATGACAACTCGAGCCAGATCCCGCTCGTGGGCGTGTTCATTCTGTGACGATCCACTAGCGACTTCTTTGTTCAGCCTGCAAGAGACGCG…	GGGTGTGTTGTTGGTGGGTTGGGTGGAATGTTACGGGACTAACAGGCGGA	TGAATAATTCTTCACCTTTAGACATGATCTTTTTATTTATTTTACAGAAATAGCTAACG
YMR203W	2337-GlobalL_GL3_33	TOM40	TFIID-dominated	NoInfo	Unique	GCTGCCCGACCTCACGAAATCAGTCATGCGGTAGTCCATTATAATATAACTATTATTATTATTACTATTACTATTATTATTATTATTATTATTATCTATTGTTTATATTCTCTTTAGCTTTTTATCACCTACGACGACGGATATATTCGGCGTTTGCAAAAAGTGAAAAAGGCGTCTTTTGGTGGACATGAACTCAATCTTCAATTCTTTGAAAGCGGTGTATGCGTATAAGGCCTTTTAACCATCGTGCAAAACAATAAAAGACTACCAATAACCGACGTGAATC	GGGTGTGTTGTTGGTGGGTTGGGTGGCTGCCCGACCTCACGAAATCAG	TGAATAATTCTTCACCTTTAGACATGATTCACGTCGGTTATTGGTAGTCTTTTATTGTTT
YMR205C	952-ML_M5_35	PFK2	SAGA-dominated	NoInfo	Divergent	GCAATCAACGTGAGCCTTAACCAATGAGGAAGTAAGAAGGAAATAAGAAGTAAGACATAAAATAAAACTACAAAAAAGAAAGAAGATCCGCAAAAACCCAAGAACAGCATTGTAAGTACTACCATCTATATAGATCGAATATCCTACTAATATATAGTAACTGCCACACGAAAAACTGTGGGTGTAAAGACTATTCATAGCCATTCTCTGCTGCTTTGTTGCATCGTATCATCGCCCGTTTCAGCCAGTCCCGCATACCCCCTTTGCAACGTTAACGTTACCGCTAGCGTTTACCATCTCCACGCTAAAAGGAAAACGAAGATTAAGATAAAGTTGGGTAAAATCCGGGGTAAGAGGCAAGGGGGTAGAGAAAAAAAACCGGAGTCATTATATACGATA…	GGGTGTGTTGTTGGTGGGTTGGGTGGCAATCAACGTGAGCCTTAACCAATGAGG	TGAATAATTCTTCACCTTTAGACATTGCGTATGGTTAGTTCTTGGC
YMR215W	919-ML_M2_35	GAS3	SAGA/TFIID	DPN	Unique	ACAGATAATCCTACGTACGCACACATGCATATATAGATAGACAACTGGTCTTCTGCATCCGGTAATAGGCATTGGCTTTAATACTAATAAAAGCAAGAAAAAAGCGACACCAGTAAATTTCAGACATCTTCGAGAATTTTTTTCGCGCGCTTTCTATCAAAAAAAAATGAAAAATAAATAAATAAACAAAGGAAAATAAACAACAACATATACTGTTCTTATATAACATAGAACATCTATTGTTTCCGTGTTTTGCTCTTTCCTGCTTTTGTTCGATCAAAGATCACAGGTCTCAAAGTCGTTTAGCTAGCG	GGGTGTGTTGTTGGTGGGTTGGGTGACAGATAATCCTACGTACGCACACATGC	TGAATAATTCTTCACCTTTAGACATCGCTAGCTAAACGACTTTGAGACCTGTG
YMR226C	1048-ML_M3_34	YMR226C	TFIID-dominated	DPN	Unique	GTTCTCTTTATCATCTATATATTACTCTTATACACTATACGACTCTACTCTATGACGTATAGCATTGATATATATTAAGGCACGACACCGATTTTTCTTATCGGAGCGATATAAAAAGCTGAAGAAAGGAGGATAGATGAAACAGCATGGCGCATAGAAAGTGTTCAAGCTCACTAGTAAAGGCGGGAAATAGAACATTGAGAACGTATTTTGATA	GGGTGTGTTGTTGGTGGGTTGGGTGGTTCTCTTTATCATCTATATATTACTCTTATACAC	TGAATAATTCTTCACCTTTAGACATTATCAAAATACGTTCTCAATGTTCTATTTCCCGCC
YMR230W	134	RPS10B	TFIID-dominated	NoInfo	Divergent	ACTGAGCTTTCTTCAGTTGCTGCTAATGTATAGAAGGGTTTAGCTCATCTCATCTTAAAATTTTTCAAAATTTTTCGGAATCAGAAACGACTTAGATCACTTTGCACGCGGGCATTGAATGACTGGCCAATGTAGTGACAATAAACTCTCTAATGGTGAAATATGTACCGCGGCAACAAGTAAGTTTACGTCTACTAATAATTTGTTGAATAAAGTAAGCCCAGAAACAAGCATCCATCTGGCCAGAATAATGTTTTCCTATATGTACTTACCAATTATGTAGTTGAAAAATCATACACAAATAATAGCACTATAAATAACGAGCAGGATATTTATAAAAGAGTTTAACAACAGAGTTCAGGATTGAATATTCTCAGTAACTGCGTAATACATATTGTT…	GGGTGTGTTGTTGGTGGGTTGGGTGACTGAGCTTTCTTCAGTTGCTGC	TGAATAATTCTTCACCTTTAGACATCTTGAACGGTTAGTTATGATCTGTGTTTTC
YMR236W	2079-GlobalL_GL1_31	TAF9	TFIID-dominated	NoInfo	Divergent	AGCTAAAAATCTGTTTCGAAAGACAGCCTGTTAAAATGGCCTATATTCACCTTTTACCGTGATATTATGCCTTTGATCAATATCTTCCTAATAAATTTTTTTCCATTAATTGTCCCACAACGTGCATAGTGACATGCATTCCATGACCAAACTAAGAGCTTTAAATCAAAAGTAGAATTTGACATTATGAAACAACACGACAACAAGAAAAGACTAGAGGACTTCACAGACCATT	GGGTGTGTTGTTGGTGGGTTGGGTGAGCTAAAAATCTGTTTCGAAAGACAGCC	TGAATAATTCTTCACCTTTAGACATAATGGTCTGTGAAGTCCTCTAGTCTTTTCTTGTTG
YMR242C	41	RPL20A	TFIID-dominated	NoInfo	Divergent	AAGGGCTGAAGCCGTCGGTGAATTTATCCCATGGTTCTACAGAGAACATAAACTATATACTATTTACATAATTAATTCTTAGACGTATAGGAAGAAGGCAGTTCTTCCTAACTCAAGAACTGCGTTATTCAATGTATGAATACGCTATCTTTTAGCTATAAATCTCCATTAAAAATTTGTATGCAATATGTGCCACAATCCTTCCTCATCTTTTTTTTGAGACTTTTAACCCAAACATAAAATACCCCCATACATCCAGAATAGCGTTTTTATGTCTCAAATAGTTAACTTTTTTCAGCGCGCGCAGAGCAGGAAACAAATTAAGCTCACTTCGGTGTGGTACCAGCCCAGGAATACCGCTTCTCAATAAGCGTTCCCCTCTAAACCCTGCTGCAATTT…	GGGTGTGTTGTTGGTGGGTTGGGTGAAGGGCTGAAGCCGTCGGTG	TGAATAATTCTTCACCTTTAGACATTTTTCCGCACTGTTTTTCCTTAAAAGACTTG
YMR256C	1049-ML_M3_34	COX7	TFIID-dominated	NoInfo	Unique	TCTTTTCAGTTATTTACCTTCCTTTCTCTCACGTGTAAATATTTGTGTGTCATACACACCGCTAAAAACCTTTGCATCAACTTATACCCTACATTTCTATAGACGCTATTTGGAAACAAGATGTAACCCTTTTTTTCTTTTAGTTTTGAGATTTGTACTCGTAAAGAGTACGTTTATTTATTTATTCAAATTTTATTCTTCATACCATGTAAATATAAGCGCATATAATCACTACGATCTTAGTACAGCTAGAATTGCTGACGCTTACAATTGCTTTATTGTTTGATTATATGCACGTATACATATAGTGTCAGCAAAAAAAAAAAAAGGCAGTACTTGATTGGCTACGCCGCGCATCGTCCGAGAAATCCGGCCTGGTAGGGGCAGGTTTGAAAAGGC…	GGGTGTGTTGTTGGTGGGTTGGGTGTCTTTTCAGTTATTTACCTTCCTTTCTCTCACG	TGAATAATTCTTCACCTTTAGACATTATTTATTATTGTTTTGCTTTCTGTACTTGTTGGT
YMR260C	2279-GlobalL_GL3_31	TIF11	TFIID-dominated	NoInfo	Unique	GCGATCATTTTCCCTCCTGTACTTTCAAAATGTTCTCTTTCTTATTCTTCAGTTATAGTTTTTACGAGCGATTATAAATATAAAAGTACGATCTTCCTTTTACGTATATATGTATATACAGCACGATAAATTACAAACAAGTTTCAACTAACAATGTGGGTTATTTCTCATATTGTTAATGAGATCTTATAATAATCATTATACACGAACGCTATTTTTCACTTTTTTTTCATTTTTGTTTTCGCCGCAAGAAGTAATAGTGAAAAATTGAAAAAAGCTTCAATTTTAGTTTGCTGAAAGAAACCTTTACTTATGTAGAAGGTGTACTTGCAAAAGCACTAGTGTAATATAGAGCAAAGTTCATC	GGGTGTGTTGTTGGTGGGTTGGGTGGCGATCATTTTCCCTCCTGTACTTTCAA	TGAATAATTCTTCACCTTTAGACATGATGAACTTTGCTCTATATTACACTAGTGCTTTTG
YMR261C	920-ML_M5_34	TPS3	SAGA-dominated	NoInfo	Divergent	CTACTTCCTCAATGAACAGCGTAGTGTAACACCTAACCTCGATAGAGTTGCAATTGCCAGTCTTCTAAAAGGGCCCTTTCTTCCCTACGTAATCAATTGTCCTCCTGGGCTTCGCGCGGTGCCCCTGGAATTAATTAATCCCCTTCAGCACGCAGCAACGGCAACTCCAGGGAGCATCAAGTGGACGAGCAAACATTCAATAGTATTAAGTCTAAGACATAAGTTTTAAGTACCGTTGCTATTCCGCTTCATCTTTTATCACAATAAAACAGTACAAACGTTATTGCAGGTCCTGGCTTTATAATTTATTGCTTCCTATTCAAAAAACCACAGACTAATAACCACGGGCAACCTCA	GGGTGTGTTGTTGGTGGGTTGGGTGCTACTTCCTCAATGAACAGCGTAGTGTAAC	TGAATAATTCTTCACCTTTAGACATTGAGGTTGCCCGTGGTTATTAGTCTGT
YMR267W	1108-ML_M5_34	PPA2	TFIID-dominated	NoInfo	Unique	AGGTTAAACATTATCAGAAATTATCTATTCCTATTTGTTTAGCTGTTATCCTCTGATGGTTGAATTGTAATTTTACTAAGAAAAGGAGAGGAAAAGGACGTGCATATATTCTTTTAATACATTTAAAATATGATTCTAATCATTTCTTATATAATAGTGTATAGTCTAATCATTCATCGTGTATAGTAACCCTTTTTGTTTTTTTTTATGCAAAGTTTTTTTGTTTTTGGCAATCTATGAGGTTTGAATATTGGATAAAAGGAACTCCGCACAGTAATACGGAGCAGTCAGCTAATTTAACCAGCACTAATAGGGAGTACATTCAATTGGAAACTTTGATTCGCTTGTATGCGTGAAAAGCAAATTCCCTTCTAGAGAAGTTACTGAAAAAC	GGGTGTGTTGTTGGTGGGTTGGGTGAGGTTAAACATTATCAGAAATTATCTATTCCTA	TGAATAATTCTTCACCTTTAGACATGTTTTTCAGTAACTTCTCTAGAAGGG
YMR280C	798-ML_M1_34	CAT8	no call	NoInfo	Divergent	CTTCAGGGTTTGAAAGAATCTAATATACGGCTCTAGCGTCACCTATCTACACTTAACAATTCGATAAATAAGGAGGGCAATGCAAGATTATAAATAAAAGCGCAGCGTCGATTTTCCTTTTTCTATGACGTTAACGTAACTAGTAAACCTTCTAGAAGGGACGACTCCAATGAGATAGAAACGGCGAAGCGGGAATTTAGGAGTACTTGTTACCCGGCTACTAGTTTATTTCATACAAACACATTGACACATTCGCACATATACATCTACGAGAAATTACTGAATGTGAAAAGGATCAGAGGCAGTTAAAAGAGGTAACAACTTTTATCATCAGATTGTGATACGACTTATACTATTGAATGTGTATGATTACACAACTTTCCTTCTGCAGAACATTTT…	GGGTGTGTTGTTGGTGGGTTGGGTGCTTCAGGGTTTGAAAGAATCTAATATACGGCTCTA	TGAATAATTCTTCACCTTTAGACATAATTTTGTGTCTTGTCTTTTACTCAACTTGTAAAT
YMR284W	2166-GlobalL_GL2_31	YKU70	TFIID-dominated	NoInfo	Unique	GGCCATAAGTTTGAAATTTGTGTATACAGGTATAGGAAACCCTTATACCTACCTAAATCGTCGAAGCTACTGATATATTGCGTATAGTCGATATGCCCAATGTAATTCATATTTCATACTCTTCTCTTGTACAGATTAAGGGCACCTGTTTTATTCTTAGAATATACTACAACCTGCCTACTAATTAACAATGATACTATTAACGGTGCAAAACCGGATGCTCAAATTTAAAGTGATTACTCAGTTATAAACACGCCTGGTGTGAAATTAACGACCATTAATAAGAATAAATATTACTGGCATATTATAATATGCGGTGGAAAAACATAAAATAAGGATTGAGAAATAGTTATCAAGTATAATGGAAGCTGAAGTGCAAGGATTGATAATGTAATAGGA…	GGGTGTGTTGTTGGTGGGTTGGGTGGGCCATAAGTTTGAAATTTGTGTATACAGGT	TGAATAATTCTTCACCTTTAGACATAATATTCCCGTTTTAAAATCAGGCTTAGAGTCA
YMR299C	2270-GlobalL_GL3_31	DYN3	TFIID-dominated	NoInfo	Unique	TAGATTGTTCCGAACTTGTTCAGTTGTATGTAAAATAGTTTCCAAATGCGCCCATTTATACATAATTATCTTTGTATTCTGACCTAAACTAAATATATATATATATGCACGTATTAAAAAAAAAAATAAAAGCAAAAAGGTAAACAAAGAGAAGTAATCCGCAACTTGTACAAAAAGAAAAGAAGATAAAAGAATTGTATGTATTA	GGGTGTGTTGTTGGTGGGTTGGGTGTAGATTGTTCCGAACTTGTTCAGTTGTATGT	TGAATAATTCTTCACCTTTAGACATTAATACATACAATTCTTTTATCTTCTTTTCTTTTT
YMR303C	921-ML_M2_36	ADH2	SAGA-dominated	NoInfo	Divergent	TGTTTGTTTGAAGAGACTAATCAAAGAATCGTTTTCTCAAAAAAATTAATATCTTAACTGATAGTTTGATCAAAGGGGCAAAACGTAGGGGCAAACAAACGGAAAAATCGTTTCTCAAATTTTCTGATGCCAAGAACTCTAACCAGTCTTATCTAAAAATTGCCTTATGATCCGTCTCTCCGGTTACAGCCTGTGTAACTGATTAATCCTGCCTTTCTAATCACCATTCTAATGTTTTAATTAAGGGATTTTGTCTTCATTAACGGCTTTCGCTCATAAAAATGTTATGACGTTTTGCCCGCAGGCGGGAAACCATCCACTTCACGAGACTGATCTCCTCTGCCGGAACACCGGGCATCTCCAACTTATAAGTTGGAGAAATAAGAGAATTTCAGATTG…	GGGTGTGTTGTTGGTGGGTTGGGTGTGTTTGTTTGAAGAGACTAATCAAAGAATCGTTTT	TGAATAATTCTTCACCTTTAGACATTGTGTATTACGATATAGTTAATAGTTGATAGTTGA
YMR306W	922-ML_M2_34	FKS3	no call	NoInfo	Divergent	AATGGAATGAAGACTTTTTTTGCGTTAATACTATCTTTTGACAATTTGAAAAAAAGAACAGTAATAGTAAAGGAGAGACGTGACAGTTGGATGTTCAGCTCAATATTGCAAAAGTATAGTATTTAACTCTTTTATTTGGGCCTATATAATAGATGAATTTAAAATGGGAAAAATATGATGCACGCTTCAAAGATACACTGTAAGACAAACTTCACGCAGACATCTTTCCCTCCATTATAAATACTACAGTTTTGAAACAAACGTGGAAAAGAAGGCTTATGGATACGGCTCTCGATGGAGAAGTTACTGTACACATGAAAACACGAATAACTTTCAAACGCGTGCGACGTTTGTTACCATATTCAAACGTTTCAACGCGAATTTTTTGTCCGCTGTTTC…	GGGTGTGTTGTTGGTGGGTTGGGTGAATGGAATGAAGACTTTTTTTGCGTTAATACT	TGAATAATTCTTCACCTTTAGACATATTCAACTCCTTAACTTTCCTTCTCAGTATGTTTT
YMR307W	1082-ML_M4_35	GAS1	NotReported	NoInfo	Unique	GGATAAAAAAAAAAAGTTATTTTGAGTAGCTGATAAAGCGAGCTGGTGCCTATCATAGCCGGCTCAGACTTTTTATGAATTCACAGGCCAGCCCTGGCTATTCTTTTGCGTACTTTTAGTTCGATATATTTTCGCGGCTCGCGTTTTGTTTGCTTCTTATTTTACACTGAGTTTTCGTGCCGCAAACGTGGAGATGGGAAAAAGAAAAGTCGGGAAAATAATGAGAAATTTCTACTTTTGGTATTCCTCATACAGCCTGCGCGGTTTATTAGTAAAATACCCGATAATCCTCGAGGTTTGAAAAACTTTTCCCTCTACTACTGTTGACACGGATTTTTTTATTTAAGAGGAAAAGTCGTGGTTGTTTTCCTCGAACAAATTAGATATCCATAAATAGTT…	GGGTGTGTTGTTGGTGGGTTGGGTGGGATAAAAAAAAAAAGTTATTTTGAGTAGCTGAT	TGAATAATTCTTCACCTTTAGACATTGTTGAGATTTAGCTGTGTTTGTTGTTTTTGTTT
YMR309C	2280-GlobalL_GL3_31	NIP1	TFIID-dominated	NoInfo	Unique	CTTTTACAATACTTCGTCACGCCTCCATATCTTCGCAATACTGTCTTCAACGAAAAATTCAGACCTTATTTGACCGCCGCTTCAAAATTACCAAGATTATCCACACTTCCTTTCACCAGGTACCAAAAGCAAGATCACGGTCGGTACAGAGAAGGCCTCACTATCAAGATGCAGAAACCCACCTTGGCTCGCAAAAAGATTGGTAAGGTATTCAAGCAAACCAAATATATTAATATAGGGAAAAGCAAAGCACTGGCTCTACAAAGTCAGCTGGTGCCGATAAACGCAAGGGTCACCATCGACACAATAACGAGGAAAATTGTATCTCCTCAGGAAGCTTACGGTGATTTCACCGGATTGGACTCGCAGTATGGCTACTATACTCGTATAGCGTCATCG…	GGGTGTGTTGTTGGTGGGTTGGGTGCTTTTACAATACTTCGTCACGCCTCCAT	TGAATAATTCTTCACCTTTAGACATTTTCGTAGATCTCGGGCTTGGCAGG
YMR319C	1448-TFL_TF3_31	YMR319C	TFIID-dominated	NoInfo	Unique	CTGTGCTTGCTGTTCTAACCATACGTACTACTACGTTGATTGGATTATAATGTCCTTTGGGTATTCTCCGATTACGTTGTCCCATTTTTCTTTTTTGCCTTGTTGCGAAGAGCGTTGTTCCGAAAACCGGGTGCACTTTTTGTTCACTTTATATATCCCACGAGGAGACTGCGCGAACATGATATGTTTGACCTGGCATAGTGCTATTGTTCATAAACAATAAGCCCCCTAAATACCTGCATGTACGAAGGTGTACGTACGGTCATTCGCATTTCCCTAGCATTACTTTCAGTACTGGACAGGTTATTTTTACCCCTCTAGTTTGCGACTACCACTAAATGGGCCATTTTTACGTGTCTACGACATATCGCAAGGGTTTTTTTCTTTTGTCTTATTCGA…	GGGTGTGTTGTTGGTGGGTTGGGTGCTGTGCTTGCTGTTCTAACCATACGTACTACT	TGAATAATTCTTCACCTTTAGACATAATTTGATTAACGAATGTTTAATAATAAGGGTCTT
YMR323W	923-ML_M2_36	ERR3	SAGA-dominated	NoInfo	Divergent	CAGTTTTCTTTTTGAATGAAGGAGAAAAGTGTTCTAGAAATATGTTTTAGTTCTAAGTATCGTTGTCTGGAGCAAGCAAAGAAAAGCAGACCTGTATGTGCAACTTTCTTGTTTTCCATTAAAATCTCAAGAACCGGCCCCTTGACTGTGCTCATATATCAAGTATCGGTTTTAAAGTCCCCTAATTGTGATAATTGCAAGAATGACAGTCAAAAAGATATTTTTCTTTTCTTTCTTTTTACCTATCCTTCATGAAAATACCTATGCTGATACTGAATATCTTCATTTGCAGCTATGCAATATTTCAGATACTGCATTTTACCCAAGAGTTTCTTTACTGGTGGTTGGATTTTTTTTAAGACGAGAAGATTACCAGTCCTGGATGTTCATGAATGTGCC…	GGGTGTGTTGTTGGTGGGTTGGGTGCAGTTTTCTTTTTGAATGAAGGAG	TGAATAATTCTTCACCTTTAGACATATTTTTATCGTTGAGATTCGATTTTTTCCTCACCT
YNL009W	1050-ML_M3_34	IDP3	TFIID-dominated	NoInfo	Unique	TTCCCTGAGTGTATCAAGATCTTAGAAAAGAAAATTCGATTGGATCCTGGTTTCAAGGATACATTCGAATGGGCTCAAGAAAATGATGTCCCTGTCATCGTTGTTTCCAGCGGAATGAAACCAATTATCAAGGTTTTATTGACCAGATTAGTTGGACAAGAGTCTATTCACAAAATTGACATTGTTTCCAATGAAGTGGAAATCGATGCACATGATCAATGGAAAATCATCTATAAGGATGAAAGTCCCTTCGGACATGACAAATCCAGAAGTATCGATGCTTATAAAAAGAAATTTGAATCTACCTTGAAAGCAGGTGAACAAAGACCCGTTTACTTTTACTGTGGTGACGGTGTTTCTGATCTAAGTGCTGCAAAAGAATGTGATTTGCTATTTGCC…	GGGTGTGTTGTTGGTGGGTTGGGTGTTCCCTGAGTGTATCAAGATCTTAGAAAAGAAAAT	TGAATAATTCTTCACCTTTAGACATTTTAACTTGGACAACTATCTCTAAAGTGTTGCTT
YNL016W	2102-GlobalL_GL1_31	PUB1	TFIID-dominated	NoInfo	Unique	AGTGGAAATAATTGTGATAAACATGCGGAAAGAGTGCCAGCCTTAAATAATTCCGCATTGTTGCTATGTCGTTTTGTTTTTGTTTTTGTTTTCGTCTTATTGGTATTTGTTCATTTTACGACCACAAAGGATCCAGGGCTTCTACTTGCACAGGGAGGGTTGCTTGGTTAATACAATGCAAAGGTCAGAGATATTAAGATTTGTGAAGGGTGCATTCAATGAGTTTTTCCTTTAATGTGCCCTAGAAAGGAAGTAGTACGAACATTTCTCAGTCGGAGTTTGCCGGAAATTCGAATGACAGTGTAAGTTGATTTTTGTGGCACAGAGATAATGAGCGGTGGTTCTGGCACACATTTGTGACGTTGGTTTGATAGTGTGGAGGGAGGGTGAAAAACAGAT…	GGGTGTGTTGTTGGTGGGTTGGGTGAGTGGAAATAATTGTGATAAACATGCGGAAAGAGT	TGAATAATTCTTCACCTTTAGACATTGGAATCGAACAAAGAGTAGATGTGGTAATCTTC
YNL021W	2143-GlobalL_GL1_31	HDA1	TFIID-dominated	OPN	Divergent	GCTTTTTCGTAGCTAACTTCTCAGTGAAACACTTGGTGAAGAACCAGCTCTTCTCTTAACCTCATCGAATATTTTAGGCCAGTTTTTTTTTTCCTCACTTGCCATTTTCCCGCACCGTTTGGAAATCTCGAGGAAAATGCTTCTTTCCAAAAGTTTAATCAGGTCACTAATTAGGTAAATAGAGCTGGGAGGAAGCATATACAGTGTTTCGTCTGTGGAAGGAACTTTTATTTTTCTTAAATGTTTTAATTTTTAGTGACCTAATTCACATAACAAAATATTGAGAAAGGGAAAGTTGAGCACTGTAATACGCCGAACAGATTAAGC	GGGTGTGTTGTTGGTGGGTTGGGTGGCTTTTTCGTAGCTAACTTCTCAGTGAAACACTTG	TGAATAATTCTTCACCTTTAGACATGCTTAATCTGTTCGGCGTATTACAGTGCTC
YNL030W	2058-GlobalL_GL1_31	HHF2	SAGA-dominated	OPN	Divergent	TGTGGAGTGTTTGCTTGGATCCTTTAGTAAAAGGGGAAGAACAGTTGGAAGGGCCAAAGTGGAAGTCACAAAACAGTGGTCCTATATAAAAGAACAAGAAAAAGATTATTTATATACAACTGCGGTCACAAGAAGCAACGCGAGAGAGCACAACACGCTGTTATCACGCAAACTATGTTTTGACACCGAGCCATAGCCGTGATTGTGCGTCACATTGGGCGATAATGAACGCTAAATGACCAACTCCCATCCGTAGGAGCCCCTTAGGGCGTGCCAATAGTTTCACGCGCTTAATGCGAAGTGCTCGGAACGGACAACTGTGGTCGTTTGGCACCGGGAAAGTGGTACTAGACCGAGAGTTTCGCATTTGTATGGCAGGACGTTCTGGGAGCTTCGCGT…	GGGTGTGTTGTTGGTGGGTTGGGTGTGTGGAGTGTTTGCTTGGATCCTTTAGT	TGAATAATTCTTCACCTTTAGACATTATTTTATTGTATTGATTGTTGTTTTTGCTACTCT
YNL031C	2059-GlobalL_GL1_31	HHT2	TFIID-dominated	OPN	Divergent	TATTTTATTGTATTGATTGTTGTTTTTGCTACTCTTTTGAACAAGATGTAGGAAAAAAGATAGAGAAAAGAATAAATTAAGCGAAAAAAAAAAAATCTCTTTCACCGCCTCATCCTAATATACTTATATATGATATAACTACATACGCACAAACACGTATGTATCTAGCCGAATAACAACAGCCCAGGCGCGAGTGAACAACATATTAAATTAAACGCCTTCTTGTCAGTTGTTTTGTTCTGGTCTGGTCTGCATTTCGCGCCCGAAAAAGCTTGAGACGCGAAGCTCCCAGAACGTCCTGCCATACAAATGCGAAACTCTCGGTCTAGTACCACTTTCCCGGTGCCAAACGACCACAGTTGTCCGTTCCGAGCACTTCGCATTAAGCGCGTGAAACTA…	GGGTGTGTTGTTGGTGGGTTGGGTGTATTTTATTGTATTGATTGTTGTTTTTGCTACTCT	TGAATAATTCTTCACCTTTAGACATTGTGGAGTGTTTGCTTGGATCCTTTAGT
YNL037C	924-ML_M2_34	IDH1	SAGA-dominated	OPN	Divergent	TCTGATGTGTAATAATTGAAATTTGTAGTCTTAGCTGTAGTTGATGTGGTTGGGGTTTTCAGAAGAAAACGAACAAGAATTAGAAGAGGACAGCTCTTACCTATCCTCGAGAATCATTACTTCCTAAGTATTTATAGTACTCTATGTCAGCCTACTTGTTCATTTCAAAATTACTCATCGAGAGAGGGGGAGGAAGGAATCACTAGTAATTTTTTCGGCTTGATAAGCGTCATGGTGACAATGCGAATTAATTCAGTGGCGTCAAGTTAGCTCATTCTGACGTCAACATCGAAACGGGAACGAACGTTCGTGCGGGGTGATGGTTAGAAAGCACGTGACTTACGTTACTATCACGTGATAACAATCACACTGTACGGCTGATCAAATTTTTTTCGGCGC…	GGGTGTGTTGTTGGTGGGTTGGGTGTCTGATGTGTAATAATTGAAATTTGTAGT	TGAATAATTCTTCACCTTTAGACATTTTTCTCTTACAATTATGGAGGAAAAGGGAGAAG
YNL039W	2089-GlobalL_GL1_31	BDP1	TFIID-dominated	NoInfo	Unique	CAAAGGTGTTCTACGTACTATCCACATCGGTGACATTGATTCTAACCCATGTTGTGGTACACATTTGAAATGTACCTCTCAAATAGGTTCCATTTTAATTCTTTCCAATCAATCAGCCGTAAGAGGTTCAAACTCAAGGCTCTATTTCATGTGTGGGAAGCGGGTTTCTTTGTATGCAAAATCTGTTAATAAAATTTTACTGGATTCTAAAAACTTATTGAGTTGTTCAGAAACTCAAATTTCTGAGAAGATAACAAGGCAAACCAAACAAATTCAACAATTAAATAAAAGAGAACAGTATTGGATAAAGAGATTAGCACGTACCGCTTCTGAAGAATTAATGAACACACTGAAAGCCAGTGGAAAGAAAAGGGCTTATTTTATGGAAGAAGAATACGG…	GGGTGTGTTGTTGGTGGGTTGGGTGCAAAGGTGTTCTACGTACTATCCACATCGGT	TGAATAATTCTTCACCTTTAGACATAAATACCTGGTAATCAGTGGCTCCTTGCC
YNL052W	1051-ML_M3_35	COX5A	TFIID-dominated	NoInfo	Unique	GGGACAGCATCTCCCAAAAGAATCTTTATGACTATCAGATCTGCAGGCAGACCGCCTCCCTACGCTTCTAAATAGAATGTACTTAGCACTTCTGCCTACATAGTAATTATTCATCATTGTAAGTGTCACATTGCAAAAATCGTCCAATAGACGTTTTCCTCGTTTGTGATTGGCCCTACGTTTTGCGCCGATACAAGCGGCGGCGAAAAGTTAAAAAGAACAATCAATTAAATAAGAACCATCAGTCCTCGTATTTTGTCTTCTGTTTGCAAGCAATGCACCAAACACAAGATCAACTAAGAACGCATCTACA	GGGTGTGTTGTTGGTGGGTTGGGTGGGGACAGCATCTCCCAAAAGAATC	TGAATAATTCTTCACCTTTAGACATTGTAGATGCGTTCTTAGTTGATCTTGTGTTTGGT
YNL064C	2298-GlobalL_GL3_31	YDJ1	TFIID-dominated	NoInfo	Divergent	ATGTTCTTTCTAACCGTTTCTTTTTCGTTCCTACCATTCAACTATCGCTCCTTGTCTACGAGTTAAGGGGAAGAGAGTGCAGAGTTTCTAAAAGCACTTGAAAACGTAACAAGACATTGACCGTAGAGAGTCGGCAAAATAAAGTCGTTTATACACGTTTGAGTTGTGTGTATTCAACTATGGAATACATTGTTATAATGAGTATGTTGGTATAAAATAAGATGTGAAGTCGCTGGTTTGAGCACGTGATATACACCTGACCTATAATATTTCGTACAAAATTATAGAAGGCCATCGAAAAAATAGAAAATTTTTTCATTTCTTTTTCAAGAAATGAAAAGGCAATAGAGCATCGGCAGGTATGGAAAGTATTTAACTTGCAGATCAATCCACGTACTT…	GGGTGTGTTGTTGGTGGGTTGGGTGATGTTCTTTCTAACCGTTTCTTTTTCGTTCCTACC	TGAATAATTCTTCACCTTTAGACATCTTTGGACGTTTATTATTGTTGTTGGAAGATGTAG
YNL067W	123	RPL9B	TFIID-dominated	NoInfo	Unique	AAAAAAAATTACCAACCATATTTCTATTTCCTTTCCCTTTACCTATTCTCTTTTTGAAATAGTTCATTTTCTCTCTCTGAAACGACAATAAACCAAACTCTAGCCTCCAATAGTCACTAAAG	GGGTGTGTTGTTGGTGGGTTGGGTGAAAAAAAATTACCAACCATATTTCTATTTCCT	TGAATAATTCTTCACCTTTAGACATCTTTAGTGACTATTGGAGGCTAGAGTT
YNL069C	26	RPL16B	TFIID-dominated	NoInfo	Unique	ACAAGAAACAAGGTGAATCACTAAGACTAAAGAAATGAATGAGAAATGGCTAAGCTGCAGCCAGTCATATGAGCTGCTTTCCTTTCATTCTATTGTCGTCCGAATCTATGTCACGAAGTACATATATAACTGTCTTTCATATATAATATTTAATCACCGTGCATTCCCTATTTTACTCTTCCTCATGCGTTTGATCATCTGACCTTTATGATTTTGAACACCCCGCAATGTTCACTCTAATTTATGCAACTGAACTTTATTTTCGCTGCTGTGTTTGCATCCTTGACATATTCAATCCGTACACTATACACACCCAAACCTCCTTTAAAAATTTCCTATGAATCAGAAAATTTGGCTGTTTCTCAACGCTTCGGCCAACGGGTGAAAAACAGCGGCAGA…	GGGTGTGTTGTTGGTGGGTTGGGTGACAAGAAACAAGGTGAATCACTAAGAC	TGAATAATTCTTCACCTTTAGACATCTTTTATGGTTGGTTGGTTGTTTAATACC
YNL071W	925-ML_M2_34	LAT1	TFIID-dominated	NoInfo	Unique	TCACCTCCAGTTTGCACATACTATATATCTTCATGTAATACTACATATGTCATAACTTCAATAACTCATACAAGTCATCTGCTACTATGCTTTGCCGTTTCTACTATCCGTGAAGCGTGACCGGCCCTTCTCACCCCCCGTGTTACGCAAAGAACAACAAGAGGTCGAGACAACCAACCGGAACGACTAGAAGAGAGGCTGTTACGTTTCCTGTTTGTTCACGCTCAACATCTTCCATTGCTGTAAACTGCATCCAGTAAAATTAATAGTTATTAGCGTACT	GGGTGTGTTGTTGGTGGGTTGGGTGTCACCTCCAGTTTGCACATA	TGAATAATTCTTCACCTTTAGACATAGTACGCTAATAACTATTAATTTTACTGGATGC
YNL088W	2187-GlobalL_GL2_31	TOP2	TFIID-dominated	NoInfo	Unique	AAAAAACTTACACTGAAATGATACATTATCTTTTTAGCAAGGGAGGGAAAAACAATACCGTATTATAATTTTAATCAAATTTCATAGATATAATGGAATAAGTTAAAAAGGCTTATCGATAGTGCATGTATAAAACACAAACCCATTCGATATGTTTGTTCGTTAATGTCCTACAGATTCTTATTCGAGAGCCTTTACCAGAAGCAAAATTTCCGACGGATATAAGAAAATGGCACATCAAACCATAGCTCAAGGTACTGCGCCGATGAGCTAAACGGAACTGCCTAGTTTGATTATTTTTCGTTTATATACTTATTTACTTATTTACGCTATTTGTATTCGAATTCCTTACGAGGCGATGAGTGAAAGACGCGCCAGTAGGACGCGTCTTTTTTTTTT…	GGGTGTGTTGTTGGTGGGTTGGGTGAAAAAACTTACACTGAAATGATACATTATCT	TGAATAATTCTTCACCTTTAGACATGGTTAGCCGTGCTGGTCGTT
YNL096C	198	RPS7B	SAGA/TFIID	NoInfo	Unique	ACTCCTAATCACTGTTTTAGGGTGGGTTAAAATTAACATTCTCCATTTTTATATAGAACTAATAAAAAACACCTACTTATAGACACGACCAAACTTTCCACAACCTTTCATCAGAGAGAAATGTTGATCAAGTTGAATGCGTGAAAGTAGCAATTCGAAACAACAACTACCTGTCATTCTGCATAGTAGTAGTTACGAAAGGCACAGAAAATAACAAAAAAAAAAAAAAGTCAATTTTCTACGGTCTCCATCCGTACCTCTTTAAATCCGTACATTATTGTTTTGCTTAATTTCAATATTTCGGAAAAAGCGAGCGCCCTGGTAAAATGTGGTTCAAGCCTGCGAGCCTTTGCTTGGTAACTCACCAAATGCAATTCAGTCACGTTCCACACAGTTTGG…	GGGTGTGTTGTTGGTGGGTTGGGTGACTCCTAATCACTGTTTTAGGGTGGG	TGAATAATTCTTCACCTTTAGACATATTGGTCAGTTATGTGTCTAGTCTTTAGTG
YNL103W	1588-TFL_TF2_32	MET4	TFIID-dominated	OPN	Divergent	GATTGTTCCTTGTCTTTTTGTAAGGAAAAAGTCTACAGTAAACTTCTAGTGTGAGAATCCTTTTTTTTCTTCAAAAAATACCCTTTGAAAGAACTGAGTCACTTACACGTAAGTTTCTTTTTACTGGTCAAGTTGAAAAATAACCAATAAATGATTATGGAAAGAACGTTGAAAGAGGAGAGAGGCTGACCCAAGAGGAGAAAACATCGAACCTACGCGACTCCATAGCGCACATCTCCCATGCGCCCGTGCTTATATATATATAAATATACATACACACATACATGCACGCACATACATGCACGCGCATGACAGTGACTGGCCGTTACTGTACAATTTTTTCAGCCAAGTATGACACACATTCAACTCAGCTTTTCTGAGGCCTTCTTTCTTTTCCTG…	GGGTGTGTTGTTGGTGGGTTGGGTGGATTGTTCCTTGTCTTTTTGTAAGGAAA	TGAATAATTCTTCACCTTTAGACATCGTTCACAGTGGAAAAAAAGGAATAAAAGTGCT
YNL104C	1052-ML_M3_36	LEU4	SAGA-dominated	NoInfo	Divergent	CGTTCACAGTGGAAAAAAAGGAATAAAAGTGCTTATCAGAAGTGCGCTTTATTGACGAGAGTCTGTCTAAACAGTTGACGGACAGGCAAGAAGACCTTCAGGAGTTGACTAATATATGAAATGATGTGCGTTCAAACAGACCGTTTCACCTGGCACAGATGCATGTAAACAAGGATATACGTTATTACATGCTACGGCTACATCTAGATTGGGTGGATTTAAGTTGAACGATGAAAGAAAATTCAAGCAATATGCTTGTGTGGCCCGATGACACACAATAGCATGTGCGACGAGACACCAGCTGTGTGCCGGGTGCTACCCGCGCACGTGATTAAAAGGAAACGGGGAAAAAGCCATAGCGGAAAAGTGCTCGAAGAAGCCTCGATAAATGAAGTAAAA…	GGGTGTGTTGTTGGTGGGTTGGGTGCGTTCACAGTGGAAAAAAAGGAATAAAAGTGCT	TGAATAATTCTTCACCTTTAGACATGATTGTTCCTTGTCTTTTTGTAAGGAAA
YNL117W	926-ML_M2_35	MLS1	no call	NoInfo	Divergent	TGTCTAATGCGAAGGTACTTTTATTTTTTTCAGATTCAAAGCAATATTATTTAGACAATTGATACTAAGTGAGCTTAAGGAGGATTAAACAACTGTGGAATCCTTCACAAGGATTCAATATTTGTTTTTCCTGGTTATTTTGCCATCATTCAACTTTCCTCAGACGTAAAATTCGTGCTTAGTGATGTCTCAATATTCCCGCAGGGTAATAAAATTCAATAACTATCACTATATACGCAACAGTATTACCCTACATTGCTATCGGCTCAATGGAAATCCCCATATCATAGCTTCCATTGGGCCGATGAAGTTAGTCGACGGATAGAAGCGGTTGTCCCCTTTCCCGGCGAGCCGGCAGTCGGGCCGAGGTTCGGATAAATTTTGTATTGTGTTTTGATT…	GGGTGTGTTGTTGGTGGGTTGGGTGTGTCTAATGCGAAGGTACTTTTATTTTTTTCAGAT	TGAATAATTCTTCACCTTTAGACATTTTCTTAATTCTTTTATGTGCTTTTACTACTTTGT
YNL129W	1123-ML_M4_35	NRK1	TFIID-dominated	OPN	Divergent	TGTTTCCCCTGAATCAGTTAGTAATACTGTTTTCGAATCCATGGTAGATGATTTTCAAATTCATGAATTCAGTATCCATTAACCTTTTGCTATCTAATCTTTCATATTGGCAGAACGCCAAAGAAAAAAAAAAAAAAACGTCACTTCCCGCGAATTTTCACATGCACTTTAATCGATAAGTTTCAGTAATAGAACTGGACTATAGGAAACAACAATATAGGAAGGATTGCACAAGATCAATTTTTATGCAATAGGAAATCTTGTTATTTGGTAAATCAGCGAGATGTTGTATGACATGCAAATGCTTCACTATTCGGGCAATTCGCATTAGCACCTGAGTATATATCTGACATAAAAAGATTTCTGAAGTTATCGTCAGATAAGAAGATGGAGTCAAAA…	GGGTGTGTTGTTGGTGGGTTGGGTGTGTTTCCCCTGAATCAGTTAGTAAT	TGAATAATTCTTCACCTTTAGACATATTTTGAGGTTCTACTCTAGCTCACACTTCGAT
YNL139C	1589-TFL_TF2_32	THO2	TFIID-dominated	NoInfo	Divergent	TTCTTTTCTTAATTTCACTGTTTCGAATTGTGTAATATAACCATTTTAGCCACTATTTACATGTTCTGAATGAGAAGGCTTATGTTCTTCTCTTCTTCCCGGGTGACAACGCTAACTTCGGCGTAAGATTTTCCGCTATTTCTTCAATAGCGACATAACGTATGAGAGTTTATGCCCAGGGAACACGTTGATTTAGAAGCAAACACTGTTGCATAAATTATAGGGCTGTGATTTTATCGTCTTTATCTAAAGCATAATAGGGTGAAACGGTTTCAGTTGATACATATTCGCACCAGTATACATTTTCAGGACTTT	GGGTGTGTTGTTGGTGGGTTGGGTGTTCTTTTCTTAATTTCACTGTTTCGAATTGTGT	TGAATAATTCTTCACCTTTAGACATAAAGTCCTGAAAATGTATACTGGTGCGAATATGT
YNL151C	2085-GlobalL_GL1_31	RPC31	TFIID-dominated	NoInfo	Unique	GCTCTCTGTGTATGTATGGGTTCCTCTTTGTCATTGTGACATTGTTTTGTTTTTAGTTTTTCTATAGTTTTCTGATAAAATAGTCTAACCATTACCGATGTTGCTACTTGCATCATTCTCAACGTCTAATCAACTTGCGTTTGCGTCTCAAATTGAGTTTGTAGGTTACGTGTCGCCTTAATAGTCAGCAAATGCCGACGTTTGTGAGACGGATAACGACTGCGATGATTCCCATTCCGCATGAATGATGCAATTCACAATTCAAACACGATATCAAACGACTAAGCCGTGAATTAACGGCTAGAATGCAAAAGAAAATGGGTAAGAATTGATTTATGTAGATACGGCAAGACGATACTTTCCTTAAACAGCCGAGAAACGAAAAGGTTTAAAGAGATG…	GGGTGTGTTGTTGGTGGGTTGGGTGGCTCTCTGTGTATGTATGGGTTCCTCTTTGT	TGAATAATTCTTCACCTTTAGACATGTTTGTTCGGGGTATATATGCTCGGT
YNL162W	99	RPL42A	TFIID-dominated	OPN	Unique	GTTGCACTATTGCTGTTCATTATCTTTCATTATCCCTAGTAACGCCATTGCAGAGTCAAATATGAGCGATAACAATATAAAGAGCAATAACATGATAGTTGAAATTAACATAAAAGAAGCGACATAATTAAAGGTCTCAAAGAGTGAAGATCAAGTATCCGGTTTTTACGAATAATCTACTTTCTATGTGAAACCCAAAAAAGTTCGTACAAGGAAAACTAAAAAGTGTGTAATAACTTGTCTAGCTTTGGCATTAAAACTTGTCAATTATTCATCACCAATATAGACTAATGCGTTTTGGAACGCCAAACCGCAGTGACAAATAGCAAATATGTAGCTGTCATATCGGCATATAATAACAGTTTTCTACCAAATGCTGTCCTACATTCAGAGATCTTA…	GGGTGTGTTGTTGGTGGGTTGGGTGGTTGCACTATTGCTGTTCATTATCTTTC	TGAATAATTCTTCACCTTTAGACATTTTTACTGATAATTGTTGTTTTCCTCTATTAAG
YNL178W	185	RPS3	TFIID-dominated	NoInfo	Divergent	TCTGCTACTTTCCATTATCTGGTCATCACTTACCGATGTGGAGAGCCTTGCCCTTGAAAAATAAGATAAGACCTCCGATTAGGGTATTTGAAATTAACCGCTGTAGAATGAAATAAGGACGCTTGTTTGACATTTTTTAGTTGCTTTCTCTATCTACCACCATTTGCATCTTGATTTATGTCTTGTTTGAGGAGATTTCGGATAAATATTCTTCGAGGGGAAAATGTCGTAAAAATAAAAACAATAAAGAAACAAAACGATTAAAAGAAAAACTCAACCATCCTCAAAAGTCCTCCTCTTTTTTTTCACGTGCTGCGCTGATGTAAGCAGCAGGACATGGCAGGAAGAAAATCGGAGAATTGTGGCCGCGACACCTGACAAACAATCCTCAGGCAAATG…	GGGTGTGTTGTTGGTGGGTTGGGTGTCTGCTACTTTCCATTATCTGGTC	TGAATAATTCTTCACCTTTAGACATTTTTGTAGTTTGTTTGCTGTTTTATTTTC
YNL188W	2229-GlobalL_GL2_31	KAR1	TFIID-dominated	NoInfo	Unique	CTGAATGTGAAGAAAAAGATCAACTAAATAAGTTTATTCAGATAAATCTTCATTATCTGATCCATTATTTTTAAGTTTTTCTTTTAATGTATATAAGAAATTCTAATCTTTTAATTCGCACAATAGTATTTTCATGTACTAGTTCGTACAGTATTCTCTTTCTCTGGGGTTTTTCCCTTTTATAGAAGTTGACTTGTTCTATAGTTGTTATATATGTATTGCTGGGTTTTTTAATCTATTTTGCGGAAGACGCCAAAAATAAGAAAAAAATTGGAAAGACACAAGAAAAAAGTAAGAATATCCACAGCTGAAAGATCTAACAGGCGTATTTTTATTTTCGAAGAAACGTCCTAAAAGGATCTGATTCAGCACATTGATAATAGCATAGGCATTTTTATC…	GGGTGTGTTGTTGGTGGGTTGGGTGCTGAATGTGAAGAAAAAGATCAACTAAATAAG	TGAATAATTCTTCACCTTTAGACATTCATGAACTCAAAAAAGAAAGATAAAAATGCCT
YNL199C	1420-TFL_TF1_33	GCR2	TFIID-dominated	NoInfo	Unique	AATAAGAATAATATTTTCTGTCGCNTTTTTTCTTTTTCTTTTATTATTTGTTATAATAATATTTTCTAAACCGACTAATAATAAGAATAACATCGATAATACTTTATCTCTTCAATTACGTTAAATTATCTTTTTACTATTACATTACAACGTGCATATAACAGAAATTTTTTCTTTTTCTGTCTAACATTTGAATTGTACTATGAATTAAACCCGCCATCTTTTTTCTTAACTACCATTTTGCGAACTCCTATACCGCTTCTGCAACAACAAGAACTTTTATTTTCAATTTTAATGTGCCATTCATTCCATTTTGCTTGCGCTAATGTGAATAAGATTGAGAGGGAAAAGTCTCACTATCGAATATCGCTCTTTAGTGTGATTATTGTCATCAAAGCA…	GGGTGTGTTGTTGGTGGGTTGGGTGAATAAGAATAATATTTTCTGTCGCATTTTTTCTTT	TGAATAATTCTTCACCTTTAGACATTATGTGAGTGTAACTTTTCGTCAAATACTC
YNL209W	2313-GlobalL_GL3_31	SSB2	TFIID-dominated	NoInfo	Unique	ATTATGCGGAAATGGTGTTGGAAGATACCAGATTGTAAGCTTATTTGATCGTTTCAATGATGGCTTATACAAGATCACACTTAATTCGTATCATTCGAAACGGAAAAAGAAATGTGGATTTTCTTTTTCAATTTTTTTTTTTTTTTCATGATTTTTTT	GGGTGTGTTGTTGGTGGGTTGGGTGATTATGCGGAAATGGTGTTGGAAGATACCAGATT	TGAATAATTCTTCACCTTTAGACATTGTTAATGAGGATATTGGTTCTTGGTTTCTTGA
YNL216W	7	RAP1	TFIID-dominated	NoInfo	Unique	AGTACTACTTAAAAGCGCAACAGATTTTATATAATGTACTATATGAAAAAGATATGAATATTATTATGTAACTCATAATACTGAATCTTAAATTTCAATGAAACTTTCGCTGGAGCTACAAGTATTCTTGCCCAATGGCCGCTACCCGCCTCTTCTTCGTTGTTGAAGTTTTAAAATTTAGCGAGAAAAGAAAACAAAACCGAAAACAGACAACCGCAATCATTTCTTCAACACCCAACATCCAGCACCTAAACACCATCAATACACGTTTTAAACAAAACAAACCCATAGCCCAAAAGGTAGTAAACACAAACCGTTGTATACGCAACCGCCCTACATAAGACACTATTTGCGTACAGATTATCTCAAT	GGGTGTGTTGTTGGTGGGTTGGGTGAGTACTACTTAAAAGCGCAACAG	TGAATAATTCTTCACCTTTAGACATATTGAGATAATCTGTACGCAAATAGTG
YNL241C	927-ML_M2_34	ZWF1	SAGA-dominated	OPN	Unique	GTAAGGTGTAGTTTTGCACCCGTGTACATAAGCGTGAAATCACCACAAACTGTGTGTATCAAGTACATAGTGACATTTAAATAATAGCAAGAACAACAATAATAGTAGCGCTACTGGAAGCACCACGTAATAGTGGAAAAGAACTGGAAAAACCGCTATAAGATGCATACTCCGGCGGTCTTACGCGGAGATACAAGCTTCCAACGGTGCTAAAAGCCCGGTTTCGGCTCGGCCGGAGGAGGAAGAGAGACGAAAAAAAAAAAAATGACTAAAAAAAAAATGGAATATTATTAATGTGGGATTTTTGGCTCAAGGTGTGGTGGCCCCTTTTCTAAGGGTGGCGAATTCTTCAATGTACGGAAAACTCGCCAAGGCTATCCCATATATAAGCAAACTGTG…	GGGTGTGTTGTTGGTGGGTTGGGTGGTAAGGTGTAGTTTTGCACCCGT	TGAATAATTCTTCACCTTTAGACATCTTGCCTTATGTGGTTTTCTATTCTATTGGATTT
YNL248C	2066-GlobalL_GL1_31	RPA49	TFIID-dominated	DPN	Divergent	GCATAGAATAAGAACTTGACCGGACACCTAATCACCGACGCCAATTAGCAATACTGTTCTTTTCAATTGATAATGTCTTTTGACTCTTCGCGATGAAAAATGTTTGCGGTCACCCGCGCTGAAAATTTTTTATTGCGATGAGCTGAAATTTTCCATCTCATTTTTAATAGTAAGTATTCTTGCATGAACACTAATGATATTAGGAGGGCTTTTTAAGTTGCTACCACTATTGCAGTCGTTATCAACCTTTTGCACTTTATCTAGTA	GGGTGTGTTGTTGGTGGGTTGGGTGGCATAGAATAAGAACTTGACCGGACACCTAATCA	TGAATAATTCTTCACCTTTAGACATTACTAGATAAAGTGCAAAAGGTTGATAACGACTGC
YNL262W	2185-GlobalL_GL2_31	POL2	TFIID-dominated	DPN	Divergent	CTTGGTATGGGCCTTTGGTTTTCGTTTTCTGCTATTGATACTCAGTAGCGAGGTCTTACAATCGAAAAGTCAAAAAGATGAGTTGTAGTATAAAACAACAGCTCTGGTGTGCAATATGGATCTTGATACAGAGTCTCGGATATGCTGTTTTAGCACTGAGAAAAAGTAATAGTAACACTGTCAGTGTTCGTCAAAGGCCCAAGTTTATTGTCATTTGAATTGTCAGAATGGTTTATTTTCAGGTAGGGTAACCAGAACGCGTAAGTTTCTTGCATCTTTTACCATTTTAACTGGAAGAGGACCTATCAAAAAGAGCATATGATGATGAAAGAGCACATTCTATCAAGATAACACTCTCAGGGGACAAGTAT	GGGTGTGTTGTTGGTGGGTTGGGTGCTTGGTATGGGCCTTTGGTTTTCGTTTTCT	TGAATAATTCTTCACCTTTAGACATATACTTGTCCCCTGAGAGTGTTATCTTGATAGAAT
YNL277W	1053-ML_M5_36	MET2	TFIID-dominated	NoInfo	Unique	CTCGACCGACTGGTTGTAATTTTACAAAAAGAGAGACAATTAAGAAAAGAAACAAGCGCCAGGCTTCCGTATCCCAGTTTTTCATCTCACTTTCTGGGCACGATTGTAATAATACTTCATGATAATAACTAAACTATATAAGTAGTGTCTCATCCGTAAATATACATTTAGACAGATTCTTGTATTTTCTCCGGGCAATTTTTAACTTTTTTTCTGTTAGGGCACATGACACTTGCCTATTATGGACAGCCAGTAAAGATGTGCCATATATTGCCCCCTTTACGCTCTCTGCCAGTATTAGTGGGAAAAAAAAAACTGAAAAAAAAAAAAATCGCAGACTACTAATAATCACGTGATATTTCTTTTCACTCTCTTCATAAAGTTGCTAAAAACACACAA…	GGGTGTGTTGTTGGTGGGTTGGGTGCTCGACCGACTGGTTGTAATTTT	TGAATAATTCTTCACCTTTAGACATTCCTTTTATACTACGTTTTTTTCTTTCTTTTCTAT
YNL292W	1054-ML_M3_34	PUS4	TFIID-dominated	NoInfo	Unique	CTTTTGCTTCCTGTTTTTGTTTTTGCATAAACAAATATGTGATAATTAACTAGCATATAAAACATATACATATACACAGACTTATTTTTTTTTGAGCATCTATATTTCAGAGAATTTTGTTTGGCGTTTTTTCTCTGGTATTGATCTGGCAATTTTCCATGATATCTTCTAACAGCGAGGTGAAAAATTTGTTAAAGATGAGCTAAGCTTGTAAATTGTGTAAGTTAGGGCATCACATAAAAAGAAAACTCAATCAAGGGGAAC	GGGTGTGTTGTTGGTGGGTTGGGTGCTTTTGCTTCCTGTTTTTGTTTTTGCAT	TGAATAATTCTTCACCTTTAGACATGTTCCCCTTGATTGAGTTTTCTTTTTATGTGATG
YNL301C	35	RPL18B	TFIID-dominated	NoInfo	Divergent	GCCGAAGGCAGGGATAAGGAAGGAATGCAGTTGGTTTTCTATGGACTACTCTTTTAAATGATATATGTACCAATAAAGATGGAGTAGGCGTAATAACAAAGTTTCAAGGCCATATATAGCGCCTTATATATACACATGCATGTATTTATCACGAATTTTATTTTCCTCGAGAATCACCACCGTTCATTACAAGACTATACCAGAAGACGCCAAAATCAGACAGAATTGATCTGGCGGTGCCTTATTCGGAAGTACAAGATCAGTATCAATGTAGTGACTCTGCTACATTTCGTGTCAGGATCTTCACCTTTTGGCGACTGCTAATGGCTATATATACCGTCATTTTCGCGTCACTTCTTTGTGCTTCCTGCTTTTTCGTGACGCGCGGTTTTGAAAACA…	GGGTGTGTTGTTGGTGGGTTGGGTGGCCGAAGGCAGGGATAAGGAAGG	TGAATAATTCTTCACCTTTAGACATTTTGTTTTTTGTTTTCTTCTAATTGATTTTTTC
YNL302C	156	RPS19B	TFIID-dominated	NoInfo	Unique	TCTAGTATGGTTTGAAACCTTACAATTTTTCTTCTTTGTTCCTTTTTCCTTGTTTCAGTGTATATTAGGTTGGGAAAGAGGGATTTTTCCATACCATATGACTGACTACAATATATACATGTATAATAACTTCATAATCTAAACCTATCAGTTCAGTATCAAGTCAGCTATTCCGCCCTATGCATAAACCTACAAACTATCATTCACACACTTTTCCCATTTTTTTTCAATACTACTTTACATCCGAACATTTTAGCAACCCACACCATATACCTTTGGTGCACTATTGATTTTCTTCCTGATGTCAGCTTTTTGTGCTTTGACAAAAAAATCGCGTCTACGTCCGTCCGTTCTCCCTGAATAAATTAGGCGCGTTTGAGCCCAGCAGGACGGAGCTCT…	GGGTGTGTTGTTGGTGGGTTGGGTGTCTAGTATGGTTTGAAACCTTACAATTTTTCTT	TGAATAATTCTTCACCTTTAGACATCTTTATTATCTTTGGTTCTATACCTTTGTTGTC
YNL309W	1401-TFL_TF1_31	STB1	TFIID-dominated	DPN	Divergent	GTTCAGTCTCTTGATATTCCAGTTGCACCGGTGCTGCTTTAGTATCGCTGATCCCTTGAAGCCAACATGACGCTCTTTCACCTTTCCTCTCATAATTTTGATATCACGCGAAAATGCAAGAAAAAAAAATTACAATTATGAAGTGCAGAAGGAACCAAAAATATCATCGAAAGAAGGAGTACGTAGAGCGTTACTATTTTCAATCAGTGTTCCCATTGTGCATACAAGAA	GGGTGTGTTGTTGGTGGGTTGGGTGGTTCAGTCTCTTGATATTCCAGTTGCACCG	TGAATAATTCTTCACCTTTAGACATTTCTTGTATGCACAATGGGAACACTGATTGAAAAT
YNL312W	2186-GlobalL_GL2_31	RFA2	TFIID-dominated	NoInfo	Divergent	AATTTTGCAACCACTAGTTTACTTTTTGCCTGGTCTGATAGCTTCTTTTTAGCAATTCCTTTGGCCTCGATGAGCTTCCATTTTCAATTTTCATCTTTTTTTTCACGATGCGAAGTTTCTTAGATAATTATCGCCATATACGAAACGCGTTAGGAAACGCGTTCTTTCCTTTATAATAAGCAATATTATATCAACTTAAGGTGGAAGTAATGTGGCAAAATCGATAGCGACTATCTAGAACAGGCTAGTTTAAGCATATACATA	GGGTGTGTTGTTGGTGGGTTGGGTGAATTTTGCAACCACTAGTTTACTTTTTGCCTGGT	TGAATAATTCTTCACCTTTAGACATTATGTATATGCTTAAACTAGCCTGTTCT
YNL314W	1402-TFL_TF1_31	DAL82	TFIID-dominated	NoInfo	Divergent	AGTTATTCTTAAATCTCTTTTGTTCTCTATTTTCAAGTCTTGATAAGTTCTTCACATCCTTCGATTACGGCGTCAAAATAAGCGTTATTTCCATTCGGGTGAGTTGAACCATTGATAACAACATGGTTTAACGATACTTTGAAAGGTTTAGGCGGAGCCAACCATA	GGGTGTGTTGTTGGTGGGTTGGGTGAGTTATTCTTAAATCTCTTTTGTTCTCTATTTTCA	TGAATAATTCTTCACCTTTAGACATTATGGTTGGCTCCGCCTAAACCTTTCA
YNL318C	958-ML_M2_34	HXT14	no call	NoInfo	Divergent	AACGTGTCTATGTTGAGCTTCTTAATATCTACCCAGCAACCTGTATATCAGTGCTTTCTTTAATTATACTTCCCTTGACAAATCGATACGTCGGCCCTCAAAAGAAGAGGAAAAAAAATAGAAAAAAAAATAGAAAATAAAAATGTCAGTAATTCTAATGATGACACAAATTCAAATAGCAACATTGAATACTGTTTAACAGAACAATTAACCACTTTTAATTAGAAATACTAACAAAGAATTTGTTAACGTATTCTTAGGAAGTAAAGTACTTCAATTATTGCTAGAA	GGGTGTGTTGTTGGTGGGTTGGGTGAACGTGTCTATGTTGAGCTTCTT	TGAATAATTCTTCACCTTTAGACATTTCTAGCAATAATTGAAGTACTTTACTTCCTAAG
YNR001C	928-ML_M2_34	CIT1	SAGA-dominated	OPN	Unique	TAATATTATAGCCTTTTTCAACAATGGAATCCCAACAATTATCTCAAAAATCACCTAAGCCTCACATGCATGTTTTACGTTGTGGTTGATGATCTATTGATGTTGAGGTACCATATTTTGAAATTCATTAAAACAACTTCTACCGGGCGTGTGGTCTAGAGGTATGATTCTCGCTTAGGGTGCGGGAGGTCCCGGGTTCGAGTCCCGGCTCGCCCCCATTGATTTATTTTTATCAAATTTTTTAATATTGCATATCTTTAGTGGGCAAAAAATTTTTCCCTGGGCAAAAATATAAGAGAGCTCATCTTATTGTTGTCAGCCCAATGATTCCCTTGTCAAATTGAATTTTCGGATTTACTTGTTCAGGTACCCGCGTTAAGGGGCTGCCGCGCCTGTCAC…	GGGTGTGTTGTTGGTGGGTTGGGTGTAATATTATAGCCTTTTTCAACAATGGAATC	TGAATAATTCTTCACCTTTAGACATCTTCGTAAATAGTATTATATTGCTATATGTTTTGC
YNR012W	1103-ML_M4_35	URK1	TFIID-dominated	NoInfo	Divergent	GTGTTGCTATACACGCTTGTTATCTATATAGATGCCAATTAAACATATAGCAGCTATCCGTTATTACTTATACAATTGATTAATATCACTTTTTAATTGTCCGGGTAACTAACTGTCTTCCACTTTCAGCACGTTCTCGTCATCAGGTTGTATGGGCTAGTACTGTTTTGGCTACATTTGAGATACGAGCACTTAAAGAATTCTTGCATATTTTCGATGATTAGTCTTTAATTTTCCCACTTGTTCTCACTATTTCCTCTATTGTCTTAATACGCTCACATATCGAAGTTTTTTTTTCATGCGATGAGCTTCGAGATGAAAAAAGGAAACTGAAAAATTTAGATCGATAAGATAAGAGATGTGATTTTTTTTTTTTTCGTAAGGCTGTAGGCCTTGGAT…	GGGTGTGTTGTTGGTGGGTTGGGTGGTGTTGCTATACACGCTTGTT	TGAATAATTCTTCACCTTTAGACATAATAAATAAAATAAATGCGAGTTCGAAATTAAACG
YNR017W	2338-GlobalL_GL3_31	TIM23	TFIID-dominated	NoInfo	Divergent	CAGTGATTGTGCTAGGCTATACTGTGCCAGAATACGACTGGGAGTGCTGTTCTTCTTATATATCTTGGCGCTGATTGAGCGTATAGCCTAGTTCACCAAGCAGTAGAGAGAGTGGCAATGAGCGGTTGAATTTCGACTGCGACTTGTTGGCACAACGCGCGCGCGGCCGGGCCATGTGAGGATTTTAACGGGCGCAACGATTCGGTGGGCAGTGGAAATTGTTGGGCGTTGTTCAACAAGATGAAGCATTCCCCTTTGGATAACGTCAACGCATATCGGGCCAACCTACAGGCAATGAGCGAAAGCGACTGAAGCCGAGAGATGTGCCCGGAGTTTGTTGTTCTTGTTCTTGTTCTTGTTCTTGTTCTTCTTGACGGATGATACTAGTCGCAGTCGTGG…	GGGTGTGTTGTTGGTGGGTTGGGTGCAGTGATTGTGCTAGGCTATACTGTGCCA	TGAATAATTCTTCACCTTTAGACATGATTGTGTGTGATCTGTTAAACAAGTA
YNR023W	1403-TFL_TF1_32	SNF12	TFIID-dominated	NoInfo	Divergent	CTTTGGTCGACCTGTTTCGTTCGTTATTTAGTTAGCCTTTTATATTCCTTACGGTATAACGTAACTTAACTGCCCTTTGAGTTTGCTTTTTCATCGGAAAGAACAAATGAACTAAAAACTTGCAATAATAAACAAAAAAAATACAAAATAACGTGGATGTATTAAACCAAAAACAAAATAAGACAACTCTAAAGCTGTCAAACAGAGATCTAACGGATTGAACC	GGGTGTGTTGTTGGTGGGTTGGGTGCTTTGGTCGACCTGTTTCGTTCGTTATTTAGTTAG	TGAATAATTCTTCACCTTTAGACATGGTTCAATCCGTTAGATCTCTGTTTGACAGC
YNR034W	929-ML_M5_36	SOL1	TFIID-dominated	NoInfo	Unique	ATATTTGTATATTATTAGATATGTATGCAAACATTTTCTTTAGAATAATATACTATTCTTGTACGATGCAGAATTTTTTTTTTTTTTCGCTTTAGGAAAATGACGTTTTGTGCCGTGGAAAACCCTGGAAAAGGATATTGGAAAAAAGTTAAAGCATGGTCATTTAGGGAAGACTTTCCTTCCAATTTACTTATCAATAGGTTATAATGTATGCTTGACGGAGCAGAATTCTTTCAAACCATAAGATAATAGATATTATAACATTTTAGTACATAAAAGAGGCCCGAGAAAATAGATTTTAACTGGAATAATTTTTTGCAAG	GGGTGTGTTGTTGGTGGGTTGGGTGATATTTGTATATTATTAGATATGTATGCAAACA	TGAATAATTCTTCACCTTTAGACATCTTGCAAAAAATTATTCCAGTTAAAATC
YNR039C	1449-TFL_TF3_31	YNR039C	TFIID-dominated	DPN	Divergent	ATGATCTAGAATTCCCCGAGTGAAATAGGGTCTTGGCAGACGTATGTGAAAGGATCTGAGTTAATATTGACCTGTTCAATAGCTTATTTTCTGCCACACTGTTGAAAAAGCAGTCCAAGATCCTGGCGTCATTCTTCACAACGCTACCAGATCTCGAGAAAATGTAAAATTTATTGAAAAATGAGGGTGCTTTTTCATCCACTGTGAAGAAAACAAAGGTGGCCTTATCCTCCATACCTTGAGAACCTACTCCTGTGAAGATCTTGGTGGCCTTATTTTTAGACAGTTCATTGATCTCCCTCGTGATAGAAACTGGTCTTCCTAACAAGTAAGTGCGTCGAGTCAATTGACACCGTGGCACCGTACTATTCTTGAGCGGTGGCAGATATTTCATTTCTG…	GGGTGTGTTGTTGGTGGGTTGGGTGATGATCTAGAATTCCCCGAGTGAAATAGGGTCT	TGAATAATTCTTCACCTTTAGACATAGCTCTTTCCCTATTCTATAATCTCGCTCACAAGT
YNR063W	1590-TFL_TF3_31	YNR063W	TFIID-dominated	NoInfo	Divergent	CAGATTAGGAAATTTTGTTCCGCTTAGAATGGGATAGGCTTGTTTGGGCGCTATACTTCTGTATCAAAATAGTAAAATCAACTTATTTTAGTAATAGAAGAGAACAGTAGGCGTTTGGTAATTCTAATTACCTAGACTGTCCCCCATTTCCAGACAGCTGTCCCATATTTTTTTGAGATTCAGATTAGGAAATTTTGTTCCGCTTAGAATGGGATAGGCTTGTTTGGGCGCTATACTTCTGTATCAAAATAGTAAAATCAACTTATTTTAGTAATAGAAGAGAACAGTAGGCGTTTGGTAATTCTAATTACCTAGACTGTCCCCCATTTCCAGACAGCTGTCCCATATTTTTTTGAGATTCCGACGTCGAAGCGAAAGACTAGAAGAATAAGTAAAGTG…	GGGTGTGTTGTTGGTGGGTTGGGTGCAGATTAGGAAATTTTGTTCCGCTTAGAATGGGAT	TGAATAATTCTTCACCTTTAGACATACTGCTTGTTGCGAACGCTTTTGTAGT
YNR072W	1055-ML_M5_35	HXT17	SAGA/TFIID	NoInfo	Divergent	GGGGTAGGAAGTTTATTTCATCATACCACTCAATGAGCTAAGCTGCCAAAGGCTCCTGTTCACTTCCTTGTGGTTCGTAGGCTATTCAGTGGCAACGTAATAAACAAGAAAAGAAAAAATTTCAACACCTTTATTCTAAATGTTGTCAGAAGTAATTATAGTGGGGGTATTGCAGATGTAAATGAAATACGACGTACTGTGGGGGGCTTTTCTTTTTCAAGAATCCTAAACTATTCCAATGGGATTGCGTGATTATGTTTCGTTAGAGTTTTTTTCTATATCTCCGTTCTTATTTCTTAAGTCCGCCCCTTGCTGTAACCAGCCCGGCTATTATTTGACGAATTTTTCACATCTTCATTCCTTGCCGAGAAAGAAGCTTTTGCCTCCCTGGGGTTATTA…	GGGTGTGTTGTTGGTGGGTTGGGTGGGGGTAGGAAGTTTATTTCATCATACCACTCAATG	TGAATAATTCTTCACCTTTAGACATTTTATTAATTTTTCTTTTCTTTTCTTTTTTTTTTT
YOL002C	1647-TFL_TF3_32	YOL002C	TFIID-dominated	NoInfo	Divergent	GATTTCTATGAGTCTCCAAAGGATATCCTCGTCTTATGATAGCTTGCAGACTTAAATTTGATAAACACTTATAAAAAGAAAGGTTATCTGCCTCTCGAAGTATATAACTGATCACTGGAACGCTATTGGAAACAATACGGATGATAAAATTGGAATATAAATAATCTTAAGAAGAAAAAAAAAACAGGTAGGAGCTATAATCGGCTAAAGAGAAAAGAAGAAAAGTTGCAGTGTATACGGATGAGCACTTTCAAAGTAATATGGCTATTTATGATGGCTTGGGGCATTAGATTAAAGGAAAGCCAATATACGCTGAATAACTTTCTGAAGTTTGAATCCTTTATTCATCAAATGAAGAAGAGATCCTAGGATGAGTATGGAGACTGATTGTTTGTTAAA…	GGGTGTGTTGTTGGTGGGTTGGGTGTTTGATTTCTATGAGTCTCCAAAG	TGAATAATTCTTCACCTTTAGACATTTGGAATGATTCTTCTCCAA
YOL006C	2191-GlobalL_GL2_31	TOP1	TFIID-dominated	NoInfo	Unique	TATATAGGAGTTTAATACTATAGCCATAAAATCTAAACAGAATGGAAACGGACATACACATAATATACGCTCATATATATTTATACATAACTTCAATGTCTTGAACACGTAAATTTTAGTGTGAGAAACCTTTTTCACTCCGGGTAATACCTGCTGTAGTCTTCAAAAAAAAAAAAAAAAAAAGAAAAAAAACCAGCCATGGAAAGCTCTTTATTTTTTTACTTTACGGCTTTTTTCCCTTTTCTTATATGATCGATGCACGTAAAGAACAACTGTATTTTTTTGTTTCAACACTAACACGAGCGCAATATTCTTTTTTGTTTTCTCTGTTACTCTAATTACCTGAGTCCTATTCTTATAGTATTAAAACAGCAAATAAAAAAAATCTAAAGGGAGGGC…	GGGTGTGTTGTTGGTGGGTTGGGTGTATATAGGAGTTTAATACTATAGCCATAAAAT	TGAATAATTCTTCACCTTTAGACATTTTTACGCGTTTCAAGTTTCGAGCTCTGCCCTCCC
YOL012C	2060-GlobalL_GL1_32	HTZ1	TFIID-dominated	NoInfo	Divergent	GATTTGGAAGTTCTATGGGGCGTCCACCGGTTTCAAAAAAAAAGGAAAAATGATTTGCGTTTTAGTCATTGAGAACGAAAGGAGGAATTGGATTACGCGGGCAGTAATATGGTGCGCGATGCTGGCGTATTAACGCGAGATGAAGGAGGCTGAAGTCAGGAAAACTCATGTGAGTGTGACGTTACCGATGACATTATGGACACTTTTAAATGGTCATGTGACGCGGTATCACAGGAGGCAAACAACTGTACTCAGCAATTTCCCGATCACCTACTAACTGCGCTCTCTTCGCCTGGTATGCTCTTTTTGCAACGCACAAAGCTTCGTATAGTATTCATTATACGATTATTAGGAGTGCTGATGACTATCGTCTGTATTCTCTGAAGTGTTTGCCGCTGT…	GGGTGTGTTGTTGGTGGGTTGGGTGGATTTGGAAGTTCTATGGGGCGTCCACC	TGAATAATTCTTCACCTTTAGACATTATGTTAAGTTATTTTTACGTGCGGCTATAGTG
YOL021C	2097-GlobalL_GL1_31	DIS3	TFIID-dominated	NoInfo	Divergent	ATGAGAGTGTGTTGCGTAATTTGCTTAGCTTATGTTCTTCAGCTATTTTTGGGAAATGTCGTGCTCGACGTGTTGAGAAAGTCAGTCACCTCAAAAACTTCACACTATTTAGATCCGCAATGCTCAGATGTATATACAAACAAATATGAATATATCCTTTTGAACTGGAGTGAATGGTGGGAAATCTCAAATATTTTCTGAAATAGGACCCACACAAGATATTGAAAGTAAGAGAAAAATTTGTGAAAAACTGCCTACGTACCATTTAACGATACACCCCCACCCGAACAAGGTTAGACTACTACAGCTAAGTATAGGAGAGGTAGATGCAATATCATGGCAGCAAAAGAGCGTTCGAATTTTCACTGTCATTTTGTCATTTAATGCCGTTTCTATTCA…	GGGTGTGTTGTTGGTGGGTTGGGTGATGAGAGTGTGTTGCGTAATTTGCTTAGCTTATG	TGAATAATTCTTCACCTTTAGACATGTTGTTTTGGCCTGTATGATGCAAGTATGA
YOL028C	1591-TFL_TF3_32	YOL028C	TFIID-dominated	NoInfo	Unique	TATTAGATCAAAGCCTAAGAAAAAAACTAAAAAAAACTAAAAAAAAAAAGTCAATCGGTTCTCTTTTCTCTGACAACAATGGCAAAAGATCAAAGAGAAGCGTACGTCACGGCAAAACCAGCGACCCTTCAAAACTAAATTATTATGCATGTATATAATAGACACCCTATCTAAACTACCGCCTTATTTTTTTTTTTATACAGGAGCAAAGTGTCTTTTTTGTGATGGCCACGAGGGTCCTTTCACTCATGACTCCTTAATCAGCATCTTATGAGCTGGATTTTCATATATCGGCGATTTTTTTCATCGGTAATGCACGCAGTAAAGCTGCTCGCTCGAGAAAAATTAGTAATATATGGAAGAAGAAGCATAAGCATAAAAGAGAAAATCCGCTGCCCC…	GGGTGTGTTGTTGGTGGGTTGGGTGTATTAGATCAAAGCCTAAGAAAAAAACTAAAAAAA	TGAATAATTCTTCACCTTTAGACATGATCCATTGAAAGTGTGCGTAAATGACAAAAT
YOL030W	930-ML_M2_34	GAS5	TFIID-dominated	NoInfo	Divergent	TCTAAGTTTGCGTTCTTGGAAGTGATATTCAATATCGAGAACTTCCAGCGATGCGAAAACTAGTCTATTATAGTTGCTAATGTGTGCTCTATCATTTACGTGGCCTTTTCACATAGTCTGGTCTTTCTTAATTATCACAATTCCGTTACCCGAAATCTAATCTCGTGTTTAGCTTCGATCTGCGGACGTTACTTCTAACGTCCAGAACACTTCACCCGCTATTTACGTTTTGATCTAGTTGCGGCCTCCAAACCTGCAGATGAATCGTTCATTACATTCTTGCTGCCACTAGTTGGCCGCTGCGTATACAACAAGAAATATACTATGCATTTATGTAACGCGCTTTAGTCAGTAGCCTCAGTAATGCCTTTTCTAAGGTCAGTATGTCAATATCTCTCG…	GGGTGTGTTGTTGGTGGGTTGGGTGTCTAAGTTTGCGTTCTTGGAAGTGATATTCAA	TGAATAATTCTTCACCTTTAGACATAGCTATTTAGAGCTGTGTGTGTAGCGAGTG
YOL039W	129	RPP2A	TFIID-dominated	NoInfo	Divergent	TGATCGGTCGTGATTATCTTGTTGTGTACTTCTAGTTCGTCTTATTCTACAATGTAAGGATAAGCACTAACAAATAAGAAAAAAATGAAATCCAAGAACAAATAAAAGAAGAGACCATACCATAATGTGAAACTCTGCACAAAAGATTAAAAAGGAATAAATTGATTGTGGATAGGAAGGGCCAAGCAGACGATTACGGTGTTGTCTCGCAGCTTCCCAGCAAGGAGTTTCTCAGAGAACCTACTCCGAGTGAAACGGACGGAAGAGACCTTCCAAAGAGAAACGAAAATCGGTTCTAGGAGGACGCTCCCTCTAAGTGTCTAGGCCCGTGTTGGGCGGAACTGCCGCCCAACACGGTTTCCGGGACTATACGCCCAGACATAACATTGATTTATACGC…	GGGTGTGTTGTTGGTGGGTTGGGTGTGATCGGTCGTGATTATCTTGTTGTG	TGAATAATTCTTCACCTTTAGACATTTTGTATGATTGGTTCTGTTGTTGTG
YOL040C	144	RPS15	TFIID-dominated	NoInfo	Divergent	TTTGTATGATTGGTTCTGTTGTTGTGTATGAATTTCCAATGAGAAAAAAATCACTAAAATAATAGAAAAAGCTTTTGAATAAACGGAAGTAGAAATTACCAGAAGTAACAATTGAAAAACCTCGAATAATAACGGCTCTCCGCTACTAGGTTAACTAAACTTCAAGCGGGTATCAACGCTTTGGAGTTCCATGCAAAATGTTTCACGTTTCGCGCGTCTTCCGCATATCGTCCGGTATAGTCTCTCCCCTGGTATTCCCCTCGGCTGCCATGAGTTACAGCCTCAAAACAGGTACAAAACTTTTTTAATCCGTACACCGCGCGTATAAATCAATGTTATGTCTGGGCGTATAGTCCCGGAAACCGTGTTGGGCGGCAGTTCCGCCCAACACGGGCCTAG…	GGGTGTGTTGTTGGTGGGTTGGGTGTTTGTATGATTGGTTCTGTTGTTGTG	TGAATAATTCTTCACCTTTAGACATGATCGGTCGTGATTATCTTGTTGTG
YOL049W	1056-ML_M3_35	GSH2	TFIID-dominated	NoInfo	Unique	ACATTTGAAGTTTCCATACTTTTGATACTTTTGAAGTTACTTCGTTTGGTGTTATGGTCACCAACATCTTTTTTTTCTCCTTCTTTCAAACTCTTTTTTAACTCCAGAAAAGAAATTCTTTATTTCACAAAAATTTCTCCCCACTTTTAATGTAATTTTTCTTTATATAATATATATATATATATACATGAGTATCAATACAATATAACCTAATCTAGCTTTTTATCCAATGGACTTGACTATCATCAGTACTAGAAAGTGTCATTTCCATCAGTACGCTTTTTTGGCCGGGTTAGCTAGTGCTGACAAATAGTTGAACCTTCTTGAATTATCTAAATGTCTCCCAAATCAACCACATCCATATACGATCCTCCAAAGGTAGCAAAGTGCCACTTCAAG…	GGGTGTGTTGTTGGTGGGTTGGGTGACATTTGAAGTTTCCATACTTTTGATA	TGAATAATTCTTCACCTTTAGACATATTTTATAGGAGTAGTGCTTTCTTCC
YOL056W	931-ML_M2_34	GPM3	TFIID-dominated	NoInfo	Unique	TGTCCTTAAGAGCACACGTTTTAATTAGCAACCTTTGCTGTTGCTTTTGTTCAAGCTATTAGATTATGTAAACAGATATATATTATGTAAGTGTGACAGGATACGACAGCACTAACTGTCAGCGAATTTTGATTTGTTACTTTTGCTAGTTTTGTGTGACTTTCCTTTGTTTTTTAACTTTTTTTTTCAGATTTGTATTATGAGATGATAACAATGCGAGATTTCATTGACAAGTTCGATAAAACAATAGAAGCTTCCATTTTATACATATGTGATAAAACAACCTGCAATCGAGGATTTACAATAAAAGTCTCTTTGAGAGGATTGAGAAATAGTGCAAAAAGATCTACTAATAACGAATAGTT	GGGTGTGTTGTTGGTGGGTTGGGTGTGTCCTTAAGAGCACACGTTTTAATTAGC	TGAATAATTCTTCACCTTTAGACATAACTATTCGTTATTAGTAGATCTTTTTGCACTATT
YOL061W	1057-ML_M3_34	PRS5	TFIID-dominated	NoInfo	Divergent	TGCTCACCATAACTCTATGTGATTCTTTTCTCCAACCGTTTATGAAAGGTTTCCACACTTTATCATCAAGTTCTCCTATACTAATCAATTAAGGAAAATATGGCTGTTACCCTTCGACCGCAGTTGAAAAAAATTTTCTATCAAATAATAAATGGCTACGATTAGCGAGAAGGGCTGGATGAGATGAGAGTAAGTTGGTCGAAAGTGACTTTGTTGGAGGTTGCTACGAGGCTAGGAACGCAGTCTGG	GGGTGTGTTGTTGGTGGGTTGGGTGTGCTCACCATAACTCTATGTGATTCTTTTCTCCAA	TGAATAATTCTTCACCTTTAGACATCCAGACTGCGTTCCTAGCCTCGTA
YOL067C	1419-TFL_TF1_31	RTG1	TFIID-dominated	NoInfo	Unique	ACTATTTAGCATATATATTATCATGTAATCTTACATCATATCTACAATAACCACTCATTACTGGAAACGGAAAAAGGCGCCACCGAAAATTTTGAGTAAAAAGAATGGAATTAACTTCAACCACAACACAGACAAAAAACACTAGATAGTGAACCAAAAGAAAGCACAACACCAAAC	GGGTGTGTTGTTGGTGGGTTGGGTGACTATTTAGCATATATATTATCATGTAATCTTAC	TGAATAATTCTTCACCTTTAGACATGTTTGGTGTTGTGCTTTCTTTTGGTTC
YOL077W-A	1097-ML_M4_34	ATP19	NotReported	NoInfo	Unique	GTAAAACCCATTATACTGCATCTTACCAGCATTAATTTTGGTTTATATCTAAATATGGTATAGAAAATACTTCATCGCGATCTCGATGGTGATTGGTCAGAGTCCGCTTCTCGATGCAAAGGGAAAAAAAAGAGCTTTTTAGGAGCAAGTCCCCCCATAGAGCACATAACTCGTTAGCATTGAATAAGGCCAGGTGACTTCAAATAATAATTTATAACTACGACA	GGGTGTGTTGTTGGTGGGTTGGGTGGTAAAACCCATTATACTGCATCTTACCAGCATT	TGAATAATTCTTCACCTTTAGACATTGTCGTAGTTATAAATTATTATTTGAAGTCACCTG
YOL086C	932-ML_M2_34	ADH1	SAGA-dominated	OPN	Divergent	AAGGTGAGACGCGCATAACCGCTAGAGTACTTTGAAGAGGAAACAGCAATAGGGTTGCTACCAGTATAAATAGACAGGTACATACAACACTGGAAATGGTTGTCTGTTTGAGTACGCTTTCAATTCATTTGGGTGTGCACTTTATTATGTTACAATATGGAAGGGAACTTTACACTTCTCCTATGCACATATATTAATTAAAGTCCAATGCTAGTAGAGAAGGGGGGTAACACCCCTCCGCGCTCTTTTCCGATTTTTTTCTAAACCGTGGAATATTTCGGATATCCTTTTGTTGTTTCCGGGTGTACAATATGGACTTCCTCTTTTCTGGCAACCAAACCCATACATCGGGATTCCTATAATACCTTCGTTGGTCTCCCTAACATGTAGGTGGCGGAG…	GGGTGTGTTGTTGGTGGGTTGGGTGAAGGTGAGACGCGCATAACCGCTA	TGAATAATTCTTCACCTTTAGACATTGTATATGAGATAGTTGATTGTATGCTTGGTATAG
YOL089C	1592-TFL_TF2_31	HAL9	TFIID-dominated	NoInfo	Unique	ACATAAGCTTCGCTCTGTCTTTTACTTTACGAATACCGACTACAGACGGAAGCGGGACCCTCACCCTGAGGTACAACAAATACACAGATACATATATATTTAACAATGTACGTTAGCCGCAATATAAGTGAGATTGTGTAGGTGAAAGATTATGGAGATATACATAAATATTACAGAAGGTCTACCACATGTGTTTTGAATATTGGCTTGTGCTAAGGTAACACTGTTATTTTATTCATTAGAGAAACATCTCTTACCCTGTTTGGTTTTGGTATAATCTCCAATTACGTACATGAAAGATGGCTTTATATAAAAAGCCTTTAATTCGAAAAAAGAATAAATGTCTTAGGGAGCTTATTATCGTACTTTAATTCAACTTAGGAAATCAGCACTCTCCAC…	GGGTGTGTTGTTGGTGGGTTGGGTGACATAAGCTTCGCTCTGTCTTTTACTTTACGAAT	TGAATAATTCTTCACCTTTAGACATTATTTCAAACCGAAGATTTGGAGTGGAGAGTGC
YOL108C	1404-TFL_TF1_32	INO4	TFIID-dominated	NoInfo	Divergent	GATGCATCGCCGACCAATATTTCCTGACCACCTTGAGAATTAGTTGTTGGCAAAGAGGGACAATTCAAGGGTGCAAGTTTCTGGAAAAACCTCAAGTACGACCAACTGGCAAAAAAGGTAACCCAAATGGAGAACAATTGAGCAAAATGATGAAACCATATTATTTGGGTTACCGTCATTGTAAACATTACAAAAATGGGTAGTAATTTGAACCTAAAGTTTTTGGCCAAAAATTGAGGTGTCTTCAGATGGATTATAGTTGTTTCAGGCAATAACTGTCTATAAATGATAGGGAAACCGATTAAAATTGTGTAGTTCCCGTCTAAGGGAATATCCAGCCTTACCTTATTAGAGAAAAAAGATACTAACAAAGTCAGCATGATGATCAGAACGTTTGTA…	GGGTGTGTTGTTGGTGGGTTGGGTGGATGCATCGCCGACCAATATTTCCTGAC	TGAATAATTCTTCACCTTTAGACATTATTGCTTTTCTCTTTTTAGTTCAAGCCGCCC
YOL120C	34	RPL18A	TFIID-dominated	NoInfo	Unique	GGTCAGCGTTCAGAAGCGTTCCAATAGGGGGGGGGGGGGGTATTTCGTTGATACCTATGTGGCTATATAGTCGATCTAGCTTTAAAAACTCTAAAGCATATATACATATATACATATTTAGCGTCATGCCAAGAATTCATAATTTCGAAGACTGTTTTCTACATATCTTATGTGGTGTACGGATATGAATTTTTTTACCGAAGACAATAATGCATGGGTGTTAATTCTATTTTTTTTTTTTCTAATTCAGAATGAAATTTTTTTCTTGCTGGAGATTACAGTGGAAATTTCGCTCCAACACACGCACTCTCTCTGACTTGGTGCTGCCGTGAGATTCTGGTTCCTCAAGGAATATTGTATGAGATAATTTAAAACAAATTGAGTTGAAGATTCATCAAT…	GGGTGTGTTGTTGGTGGGTTGGGTGGGTCAGCGTTCAGAAGCGTTCC	TGAATAATTCTTCACCTTTAGACATTGTGAATCCGTAAGCTTGATGATCTCTTCTTGTG
YOL121C	155	RPS19A	TFIID-dominated	NoInfo	Unique	TTTCATATTTACTTTTTTATTGTTACTCATTTGTAATTCATAAACTACATACACTTTCAATCGTTTCTTTCAAACTACATAATTTTTACTGGCGATCAATAACGCATTTAGTTCATAAAGTGAGTCAAAGTTAACACTAGAATATTTGCTACACCATCAATAGGCTAGACCATAGTTGAAAACTTTCATAATAAATTCTTCCGTTTTCAATCTTCATATACTGTGTCTCTAACCATGATACCGTGACACAACTACATCCGTACACATGTGACGTTCGTTCAACCCGTACATTTATATAAAACCGTTCTGGCGGCCTTTTATTTTTTTACATTTCTTATGATCGGGATTGCAGAACGCCGTGAAATTTTTCAATGTGAGGTTCGGCCTTGTTTGCAAAAG…	GGGTGTGTTGTTGGTGGGTTGGGTGTTTCATATTTACTTTTTTATTGTTACTCATTT	TGAATAATTCTTCACCTTTAGACATTTTTACTCTATTTGTCGATCGTATCACTTC
YOL123W	2092-GlobalL_GL1_32	HRP1	TFIID-dominated	NoInfo	Divergent	CATCGATTTTTTTCACTTTTCCCACAACGTAAACATTTCTTTTTTCTTCGGAAAAGAATCCAAAATACGGGTAATAAAAGTCTCTTAAAGTACTAATAGCTATAGATAACATTATGGAGGCTATTGATATACAAAATACTAAGAAATATAGGTTGCTGCAAGGAAGAAGATCAAAAACCCTCTAAATTTCGCTTTATCTATCCATCAAAAGTCCGGAGGGTCATGCTATCGAAAACCTATTGACTATAAATATCAATTTTTTTATCTCTTCGATTTGTTCTTGAAGATCTTGCGCAGAAGTTGAAAAACAAAGAGTAAATCCTAATGTAGATGCGTGGAAAAAGAAACATGCTCTTAAGGATCCCAACTTCTTTCTCTTCTAAACATCTATAACCTTGG…	GGGTGTGTTGTTGGTGGGTTGGGTGCATCGATTTTTTTCACTTTTCCCACAACGTAAACA	TGAATAATTCTTCACCTTTAGACATTGCTTATTTAACTTATTCTCTATTTTCTCAGACTT
YOL126C	933-ML_M2_35	MDH2	SAGA-dominated	OPN	Divergent	CCTTCGCTAAATAATAAACCTGAACTGTACTTAGCGAAGCCTTCATAGCACCTACGTACACGTATATATAGACATTTTACGTAATGGAGAAACTGAGGTTTTTGTTTTCACTTTTTTTCTTTCTTTTTCACTATTGCTCGAACCGCCTGCGATGAGCTAAGAAAAAAAAGTGAAAGAAATCATAGAAAGCAAAAATGAGATTATATAGCCCAGAGCCCTCTTCTGGCGCCTGTCCCAAGGCGGACCAACAACAACACTTGCCCAAACCTAAGAAAATCCCCTCATACTTTTCCGTTTGTATCTCCTACTTTCTTACTTCCTTTTTTTCTTCTTTATTTGCTTGGTTTACCATTGAAGTCCATTTTTACTACAGACAATAGCTAGTCATTCGCTATCTTC…	GGGTGTGTTGTTGGTGGGTTGGGTGCCTTCGCTAAATAATAAACCTGAACTGTACTTAG	TGAATAATTCTTCACCTTTAGACATGTTACTATAACTTTTATGATATTGTATTGAACTTT
YOL127W	57	RPL25	TFIID-dominated	OPN	Divergent	AGGTATGTTAGTGCTAAAAGCAAAATGTATGTAGTATTTTCTTTTTTTTTGTTTGTTTTTTAGTGTCCTCATCGATGTACGTACTGTATCAACACAACGAAGAACGACACCTCTTTATAAACCCTAAGCTTGCTATTTGAGAGCAAGAGATCTTTACGTAAACAGATAGGGTCACACAGACTATACGAAAACCTGTCAATATAATCTATTCGGATAAGATTATCAACCCCTCCCTGCAAGATTTTTTATTGTTATTATTACAGTTTTTAAACTGGTAGCAGAGCTATCCGGTAAACATGTACTAATCAGTCTAACACCCCGGAGGAGGCTTATCATTACATATTCTTGTCTCGGCGTTCTTTAAGTTTCTTATCTTGTATGCCCGATATAGCAACCTTG…	GGGTGTGTTGTTGGTGGGTTGGGTGAGGTATGTTAGTGCTAAAAGCAAAATG	TGAATAATTCTTCACCTTTAGACATTTTATCTTATTGATCTTCTTTGTTTAGCCTTTTC
YOL132W	934-ML_M2_35	GAS4	no call	NoInfo	Unique	AAAAATGAATTGCCCGTAAACATTTAAATCATACCGAGGTAGAAGGATTATGGCATGTTCCTTTTTTTTTAGAGTATGTCAACTGGCGCAGTAGATACATGTTTTTCTCTTCCACGTCGAATTTTGTTATATACATAGCATAATCGAGTTGTATGCACCCTTTTTGTTTATCTCGTTAGTAACTCGGGGTAGGAATAAGACATCCACAAAGGTGACAGAACAAAATCATCCTAGCCTTGTTCATAATCTACCTCTATATAGCCGCTAAAAAATTAGTAGTATTTTGACTCTTTAAGAGCACATTTATTATCAGGCTGCTTTTACATACTTCTTTTGTTTAAAACATTTAAAGACGATCACTGCCCTTCCAAAGGACAAATATATATACACAAACACTAG…	GGGTGTGTTGTTGGTGGGTTGGGTGAAAAATGAATTGCCCGTAAACAT	TGAATAATTCTTCACCTTTAGACATGCTCACGATTTTGTTCTTTTCTGCTTTATTTGTAG
YOL136C	1058-ML_M5_34	PFK27	SAGA-dominated	NoInfo	Unique	CCACACTATTATAAATCATTTGTGTAACTATATACATTTTCAACTACCGTATAGCGTATAGTAGGCACGTGGTAGTCCACCCGTACACCTCCCTCGGAACGGAAAAATACGAACTATAGCTTATCGGAATATATACCAAAAATTAATTGACGTATTTCCGAGATTCCAGGCACAAGTGCCCCACCTTTTCACAGAAATCGCGCACAGATGAGTCTGCAACGGAAATTGTTTTCCTTTTTTTTCTTTTTCTTCTCTGGGCATCTGAATCGATTGATAATGAAAAAAAAGTAGAAAAAGTAAATTGGATTACTCGGTTTTTCGTGTGGAAGATTGGCTTATATAAAAGAAGACGTGCTCTAAACAAAGGTGTTTTCGCTTATTTTGGTGCCACAGCAAACC…	GGGTGTGTTGTTGGTGGGTTGGGTGCCACACTATTATAAATCATTTGTGTAACTAT	TGAATAATTCTTCACCTTTAGACATTTTCAAACTTCCAGCGGAAAAAACGC
YOL151W	935-ML_M2_36	GRE2	SAGA-dominated	NoInfo	Unique	AATATGTAATAGTTATGCACTTTAATTCTTTTGTTCATCTAGAAGACAATACAACGCATTTCTTGGCTAACCATCTTACAGCCTTGAGGGTAAAGGGCGGGCAAACGAACAAAAGTACAAAATTTCCATCCTTGTTTGATAATCATTTCCTCGGACCAGATAAGAATGAGCAGCCGAAATAAACGGTAACGTGATTAAAACCGCTAGAAGAGTGTTTTTGTAAGGATGAAAACCTCAGTGAGAAAGTTGACAATATAAACATTATCAGCTTTTCTCGCCCTCTTTTGCACTTCCTGCAACATTACTTGTTCTGCAGCTTGTTTCTTCCAAATATATCCATGCTCTCGGTGTGCCACTTCTGGGGTTTCTCACCAATAACAGAACATATCCAGTATAATA…	GGGTGTGTTGTTGGTGGGTTGGGTGAATATGTAATAGTTATGCACTTTAATTCTTTTGTT	TGAATAATTCTTCACCTTTAGACATATTTACGGGCGTGTGATACTGCTATCTGTT
[truncated: 141 more rows]

## Sheet: Table S2
Supplementary table 2. Yeast growth conditions and media
Name	Description
[truncated: 10 more rows]

## Sheet: Table S3
Supplementary table 3. Yeast promoter activity values in different growth conditions and partition to clusters
[truncated: 860 more rows]

[truncated: 7 more sheets: Table S4, Table S5, Table S6, Table S7, Table S8, Table S9, Table S10]
